# Supplementary material for: Histone demethylase Lsd1 represses hematopoietic stem and progenitor cell signatures during blood cell maturation
Source: eLife. 2013 Jun 18;2:e00633. doi: 10.7554/eLife.00633 (PMC3687337; doi:10.7554/eLife.00633)
Supplement: Figure 2—source data 1. — DOI: http://dx.doi.org/10.7554/eLife.00633.006 [file elife00633s001.xlsx]

## Sheet: Fig.2-suppl.2-Source 1
Figure 2-figure supplement 2-Source data 1: Background corrected CT values of FACS sorted single cells analyzed by BIOMARK Fuidigm microfluidics qPCR
	ACTB	GAPDH	ACTB	GAPDH	BMI1	GATA2	RUNX1	IGF1R	KIT	TEK	CD150	PROCR	MPL	BSG	SPN	CD24A	LAMP2	CD34	ENG	CD52	TNFRSF1A	ABCG2	CD9	LY6A	CD48	CD37	TNFRSF9	CD74	FCER1G	LIFR	CD180	FLT3	LY6E	CCR5	CCR2	SELL	CXCR3	TLR9	ATP1B3	MEIS1
LT-HSC wt	12.7811	10.1274	12.9184	10.0295	7.47299	9.64985	0	10.301	11.2158	9.55961	9.17392	10.3536	8.37746	10.983	10.4399	11.5977	10.1856	0	7.3217	0	9.63614	8.01904	9.95057	9.93371	0	0	8.29012	8.69795	0	0	0	7.33397	11.0437	0	0	2.5085	0	0	7.75944	11.2711
LT-HSC wt	13.3126	10.0814	13.1067	9.97474	9.40546	8.68611	0	10.3617	10.9304	8.01265	8.81089	9.68879	9.1656	10.5665	9.92026	11.6184	8.3203	0	6.08599	4.56297	10.4671	9.02456	0	12.1028	0	0	3.16528	8.08978	0	0	0	0	10.8805	0	0	7.58278	0	0	0	10.6141
LT-HSC wt	13.403	10.7375	13.3795	10.6273	0	9.2246	0	8.67492	12.7139	9.51566	9.24371	11.1056	8.83714	10.0959	9.95793	11.0955	10.8828	0	7.6902	0	9.23436	7.55195	0	10.4672	0	0	9.29233	0	0	1.67652	0	0	10.4868	0	0	0	0	0	9.40875	9.49693
LT-HSC wt	12.7266	9.65948	12.6056	9.77019	10.4709	9.78796	8.2621	9.6223	10.5891	9.7718	8.88489	10.8477	8.29127	11.1006	8.37194	11.9445	9.80611	7.4437	5.5018	7.24271	8.38243	9.42631	9.65478	10.6007	0	6.75452	7.49129	0	7.33538	0	0	0	11.4388	0	0	0	0	0	9.12355	7.73734
LT-HSC wt	13.3761	10.3346	13.3481	10.3909	8.96376	10.6848	8.36015	9.83732	12.0619	9.2746	0	11.0855	8.89683	10.602	10.1712	10.9554	10.4891	8.12392	5.64094	7.89211	10.4072	9.81162	8.85518	11.9146	0	6.93912	8.45666	10.658	7.68056	0	0	6.18585	11.7437	0	0	0	0	0	7.31109	11.1621
LT-HSC wt	13.1624	9.44156	13.1023	9.35085	9.36439	11.1408	8.65599	10.6142	11.7087	9.98793	9.20838	11.5667	7.40691	10.7413	10.8366	11.5439	10.149	0	6.39937	0	9.13805	9.65227	8.86686	12.7714	0	0	6.87553	8.94472	8.12324	0	0	0	12.1674	5.01458	0	0	0	0	5.18635	10.2973
LT-HSC wt	14.5409	11.4927	14.5568	11.2645	9.30771	10.8822	0	0	11.8572	10.0119	9.67605	11.2555	10.0096	11.5875	11.6587	11.327	11.1236	8.35234	5.45583	0	10.5448	10.4681	0	9.82429	0	7.15813	0	0	8.39659	0	0	8.12476	11.5712	0	0	0	0	2.03458	9.2356	11.4098
LT-HSC wt	14.7152	12.1693	14.6758	12.1198	9.40083	11.8233	8.5302	9.16772	12.2977	0	0	9.92132	8.18666	12.1327	11.4334	11.7692	8.75919	8.26682	6.39083	0	10.1079	11.0361	8.60472	11.4324	0	8.57547	9.45441	0	0	0	0	0	12.0594	9.37028	0	8.0262	0	0	9.22458	10.884
LT-HSC wt	13.5408	11.51	13.6488	11.4623	10.1352	10.4354	5.05988	0	13.4052	8.33105	9.90776	8.6466	11.1013	11.0714	9.84387	12.4887	10.3378	9.74467	6.00838	8.05304	9.71678	10.2488	8.08479	9.64768	0	9.01791	8.9678	8.38614	0	0	0	0	9.42256	0	0	6.71962	0	0	9.34454	11.2347
LT-HSC wt	13.2358	11.3878	13.3631	11.5168	10.8994	10.3672	9.487	10.138	12.7949	9.70198	0	10.5794	10.448	10.9232	10.7327	12.5074	11.7996	0	6.94796	0	10.338	10.8376	7.60414	11.8566	0	9.61282	7.44725	11.3738	0	0	0	9.01124	11.0211	0	0	0	3.5325	0	8.34993	11.1403
LT-HSC wt	13.1749	10.8892	13.1089	10.8491	0	10.3619	8.69126	8.3517	11.5079	0.277334	8.01219	9.7277	0	10.3252	9.26669	10.5454	0	8.18386	6.27411	0	10.0764	9.67771	0	12.663	0	8.09021	4.88147	0	0	0	0	3.80539	12.5807	3.72359	0	0	0	0	9.36194	10.9474
LT-HSC wt	12.8972	9.9312	13.0485	9.63755	8.2468	10.5892	0	8.98969	10.0623	8.42422	8.13241	8.45166	8.75298	8.98801	10.4896	11.0035	8.7987	7.97841	6.76233	0	9.99934	8.20496	0	9.9892	3.32477	0	7.27717	10.2253	0	5.0645	0	0	10.3032	7.80535	0	0	0	0	9.40692	10.524
LS+K- wt	12.2697	11.2111	12.2202	11.2197	8.48229	0	0	0	9.3734	0	0	0	0	8.58032	0	5.83801	0	0	4.27172	7.42603	0	7.55693	0	11.0372	2.13684	8.82054	9.34366	7.95381	0	0	0	0	12.155	6.30282	6.71449	0.441574	0	0	0	0
LS+K- wt	15.4205	12.6663	15.5451	13.5875	10.4434	0	0	0	8.1886	0	0	0	0	11.1902	9.56948	13.6056	10.3397	0	6.0777	12.8982	0	0	7.28541	10.4474	8.94791	9.80444	7.52634	8.49237	0	7.75601	0	0	12.4332	0	0	9.43588	0	0	13.8397	0
LS+K- wt	13.9747	9.20237	13.8222	9.22723	7.043	0	0	0	0	0	0	0	0	10.3696	11.4038	9.58796	10.574	0	3.92062	12.1733	8.50979	0	0	11.9915	10.1036	10.0139	8.73734	15.2791	11.5393	12.4894	7.97849	9.74249	12.6866	12.2804	11.9257	12.3296	0	10.3942	10.2665	0
LS+K- wt	13.2061	11.3292	13.4453	11.4408	9.0953	4.10748	0	0	7.54746	0	0	0	0	0	7.60096	8.04921	8.70278	0	0	9.28691	8.66001	0	0	12.1414	0	8.38137	7.00666	9.04688	10.8769	0	8.3023	0	11.2181	8.36802	8.01013	0	7.95665	0	9.87916	0
LS+K- wt	12.0858	10.8187	12.0732	10.7871	8.01991	0	0	7.75778	0	0	0	4.25418	0	3.02251	7.43084	0	8.63037	0	0	9.39053	0	0	0	11.9828	9.60849	7.788	7.19222	0	0	0	0	0	10.8741	9.09379	10.3716	0	0	0	7.75031	0
LS+K- wt	12.6378	10.1435	12.7721	10.4025	9.21793	8.11046	0	0	8.39183	4.96874	7.61236	0	0	11.5885	8.6746	8.5621	8.08054	0	0	11.5719	0	0	0	13.4232	0	8.30128	4.98358	0	0	0	0	4.3872	11.8533	8.56924	0	0	0	0	0	0
LS+K- wt	14.032	10.0643	13.7694	10.1373	8.11516	4.85323	0	0	0	0	0	2.64622	0	10.0294	0	12.447	0	0	0	9.70973	0	0	0	13.5564	9.12498	9.67781	9.09661	0	0	0	0	0	12.4849	11.6344	11.4654	0	0	0	0	0
LS+K- wt	12.9195	10.0826	12.9541	10.0517	5.67705	5.78194	8.12474	9.16062	0	0	0	6.10586	0	0	0	0	6.21045	0	5.24954	11.5607	0	0	8.24725	12.1468	8.93432	9.09507	6.60027	8.57334	0	0	0	0	11.5188	10.0059	10.5289	7.34574	0	0	0	0
LS+K- wt	13.2934	9.60394	13.278	10.2839	9.66651	0	0	0	9.03898	0	0	0	0	10.3212	8.53212	0	3.3826	0	0	9.63378	7.93529	7.34275	7.0884	7.45501	7.60903	8.38767	6.78673	0	0	0	0	0	12.038	8.56438	7.51441	8.90211	0	4.69399	8.69293	0
LS+K- wt	12.4529	10.2478	12.4198	10.4671	9.25127	0	0	7.54999	0	8.50875	1.88161	0	0	8.88739	0	0	0	0	0	9.45442	0	0	0	12.6898	0	6.75292	6.27761	0	0	0	0	8.76389	11.1517	0	2.01071	0	0	0	6.96949	0
LS+K- wt	13.3262	9.32663	13.1449	9.7705	7.90819	0	0	6.04745	8.20707	0	0	0	0	7.74361	8.0851	0	0	0	6.81699	11.2933	0	0	0	9.67815	0	8.77205	2.45958	7.24095	0	1.76997	0	0	10.9456	10.2607	11.5347	0	0	0	7.37182	0
pDC wt	12.6726	8.49952	12.653	8.51873	7.3638	0	7.59861	0	0	0	0	0	0	7.32599	7.88895	9.34828	7.85163	0	0	6.48168	6.53579	0	0	9.12527	8.73475	9.69949	7.83319	7.90204	8.65577	9.72629	6.38928	9.73564	11.5872	9.62207	8.00603	11.3585	8.2577	8.25918	8.4782	0
pDC wt	13.5334	9.36155	13.5498	9.50931	8.74272	0	0	8.16934	3.1825	0	0	0	0	9.70096	0	0	9.22549	0	0	10.935	8.27	0	0	12.172	9.72273	9.47784	8.87788	15.1257	10.3799	11.1369	8.84259	9.56125	13.3401	11.1978	9.73934	12.4436	9.99712	7.83606	10.0411	0
pDC wt	14.472	10.7192	14.5992	10.664	7.85697	4.30976	0	0	0	4.74894	0	5.35085	0	10.4662	7.89856	9.51706	10.6644	0	0	10.195	9.18785	0	0	0	8.40521	9.40052	8.2459	10.6382	9.98985	11.2319	0	10.5625	12.4825	10.4678	10.0807	13.2115	10.2761	11.3856	9.37974	0
pDC wt	13.4685	10.2173	13.5729	10.0599	0	0	0	8.18939	0	0	4.88434	7.29493	0	9.70203	8.75978	0	9.06906	0	0	12.3827	8.96727	7.87944	0	13.8246	7.90694	9.51903	9.41059	15.1789	11.1425	11.7894	10.3384	7.24452	12.8398	10.2487	9.65962	12.9692	8.24128	9.70587	8.6639	0
pDC wt	13.2569	9.54435	13.1158	9.61346	9.39824	0	0	0	0	5.31857	0	7.55909	0	9.4161	9.65607	7.98537	10.3502	0	4.9151	11.3617	0	0	0	9.84529	7.54903	8.39009	8.22522	14.8751	10.353	11.6049	0	10.0643	12.1639	11.6086	0	11.9297	0	11.0593	6.71247	0
pDC wt	13.9477	10.6569	14.1617	10.7718	9.65233	4.69439	0	0	10.1075	0	0	0	0	10.1981	7.75257	7.55736	0	0	5.04706	13.0941	8.18652	0	0	13.456	8.36775	9.68029	8.04703	15.2907	11.1265	11.1631	0	10.4708	12.1661	10.7588	11.0038	12.0255	0	10.2021	9.04311	0
pDC wt	13.9895	10.7969	13.935	10.7651	8.57895	0	0	0	0	0	0	5.0998	0	9.94776	7.94321	0	10.5781	0	0	11.7774	7.71688	0	0	11.3793	0	7.30259	7.99971	15.332	11.8013	11.7598	8.97598	9.192	12.2646	11.2056	9.31165	11.7018	10.4225	8.89441	7.54334	0
pDC wt	13.7399	10.4562	13.7174	10.3026	6.46077	0	0	0	2.76669	0	0	0	0	9.87751	10.5799	8.00844	8.82816	2.71908	0	12.0315	8.09143	7.82525	0	12.9643	8.31168	8.77875	9.44947	14.031	8.79586	10.5663	6.58488	3.38006	12.4027	8.73171	0	13.0971	9.35081	9.90895	8.07081	0
pDC wt	13.1612	10.623	13.1262	10.6157	8.91573	0	0	0	0	0	5.48584	0	0	9.78259	7.84989	0	9.6775	8.87165	0	11.6693	0	0	0	10.4525	7.9011	7.89956	7.79735	13.2511	10.1457	11.2418	7.21997	9.65743	11.6041	9.38372	0	12.4477	7.12329	10.3601	0	0
pDC wt	13.3765	10.6428	13.4029	10.4754	8.6976	0	0	0	0	5.07208	0	7.90526	0	10.5908	0	0	9.3951	0	5.64346	11.4656	5.86632	0	0	12.2986	9.41079	9.60904	8.78641	14.6172	10.1669	9.75671	8.49972	9.59012	11.526	11.3999	0	12.7145	9.57144	10.1446	0	0
pDC wt	13.9196	10.663	13.9621	10.6754	9.15563	0	0	8.89396	0	0	0	0	0	10.0342	0	8.03955	10.8733	0	0	11.7285	9.17188	0	0	9.32956	9.26493	9.62514	6.87018	13.5306	10.6895	9.76651	7.73434	9.45504	12.5773	9.39117	9.50457	12.655	8.48553	10.1494	7.59951	0
pDC wt	13.5748	10.8358	13.6115	10.8189	8.57437	0	0	7.89275	0	7.5881	8.19104	5.94938	0	10.0683	0	7.95534	7.80809	0	0	12.8313	7.81075	0	0	9.98807	8.10566	8.63941	8.0895	14.8335	10.2846	9.31834	8.62382	10.2823	12.3439	10.4231	2.85517	12.8283	0	10.9743	8.29259	0
GMP wt	14.6201	12.168	14.7219	12.5072	9.85916	9.37171	9.74614	11.6873	11.7222	7.41274	0	0	0	11.9422	10.0952	11.7092	11.3959	11.5728	8.65769	9.80885	11.0732	7.98974	0	8.07421	11.1201	8.96206	8.42713	8.33969	9.14741	0	0	0	12.0111	8.44718	6.63267	11.2213	7.33241	0	10.3236	6.5989
GMP wt	16.3139	12.6861	16.3009	13.1101	9.78144	0	10.1938	10.7761	12.4304	0	0	0	0	13.3366	10.9628	13.4095	12.6389	11.9358	8.76162	10.0253	11.9747	7.80154	0	10.0921	11.3442	9.43244	9.72014	0	10.9006	8.2635	0	8.35772	13.6527	10.9065	11.7771	12.5027	0	8.36762	12.0167	0
GMP wt	15.7538	12.7149	15.7313	13.0621	9.2044	8.84573	10.2045	11.0047	12.429	0	0	0	0	12.3551	11.8504	12.9039	11.8835	11.2993	6.26131	10.2986	11.2743	9.10004	7.4982	5.14094	10.8143	8.94223	7.69251	9.11125	10.0745	0	0	0	12.76	0	0	11.5116	0	0	11.528	0
GMP wt	15.9636	12.8047	16.0004	13.2076	10.493	7.66334	10.5568	10.562	12.4465	0	0	0	0	12.7862	11.7197	13.2009	12.3596	12.2487	8.8534	8.79435	11.59	10.5986	0	0	11.3846	9.83538	7.71561	8.23738	7.74702	0	0	0	13.4466	0	0	11.4542	0	0	12.0864	9.49206
GMP wt	14.2414	11.1942	14.2006	11.4757	9.6312	8.87572	9.93005	0	12.394	0	0	0	0	10.4356	7.8489	10.9697	10.1737	12.237	6.32443	10.3235	9.16361	0	0	7.40916	9.24378	0	6.79458	0	0	0	0	11.6982	8.8927	0	0	11.578	0	0	9.56845	7.19313
GMP wt	15.2092	13.1504	15.1158	13.3249	9.70267	0	10.0899	9.13301	11.9189	9.27091	0	0	0	12.0012	12.0784	12.918	12.0967	11.7648	6.64846	10.0963	11.5739	7.85629	0	9.56372	8.55774	10.5847	9.32346	0	11.325	0	0	0	12.3034	9.98001	8.97903	11.8087	8.98862	0	11.4966	0
GMP wt	15.6258	12.5091	15.7187	13.0718	11.3158	7.03431	9.30251	9.15407	10.8032	2.08716	0	0	0	13.1138	11.4085	12.5506	12.5453	10.5328	9.73832	10.4428	11.7903	0	0	8.30767	10.5837	9.56249	8.79604	7.84997	0	0	0	4.91772	12.77	8.85454	8.31256	12.2602	0	0	12.1725	0
GMP wt	15.8859	12.4296	16.1066	12.8846	10.024	7.83527	10.596	9.17915	12.4568	3.81066	0	4.14064	0	12.6786	11.5172	11.9228	12.1111	13.1627	6.73181	10.1825	10.1385	10.0105	0	8.22192	10.5886	8.52219	7.51151	0	10.2835	0	0	11.9286	11.706	0	9.15376	13.0576	0	4.19734	11.8503	6.48004
GMP wt	14.1011	11.418	14.0728	11.8045	10.1906	12.1927	8.97104	9.2912	10.5764	9.82	0	0	7.2963	10.9729	11.2346	9.90584	9.19936	7.92148	8.71411	0	9.3158	8.3323	0	0.21279	9.35489	7.3386	3.60636	8.44567	0	0	0	0	9.17403	0	0	9.34301	0	0	10.1306	10.3853
GMP wt	13.8641	10.5611	13.7347	10.9375	3.47416	8.99651	0	8.22266	11.3285	0	3.24966	0	8.44867	9.3263	0	10.555	0	11.1303	6.32821	8.07215	0	8.13673	0	2.82969	0	8.27005	7.86351	0	0	0	0	9.28745	8.3945	4.27514	0	9.67653	0	0	7.78188	7.73605
GMP wt	15.6069	13.4523	15.5924	13.8547	10.9271	0	8.31876	9.92744	12.6216	0	0	0	0	12.2441	11.9451	14.3742	13.006	10.5455	7.75982	10.823	11.8987	0	9.91459	8.1104	11.5249	10.692	8.25302	0	8.83454	6.35819	0	0	12.5743	0	0	10.7911	0	5.38384	11.7183	4.267
GMP wt	15.3124	12.1475	15.4516	12.8283	9.5827	0	10.1266	10.0548	12.0225	0	0	8.14663	3.05365	12.8661	9.70513	13.0366	12.2684	11.3402	6.73995	9.55749	11.3391	9.26447	7.89796	0	11.4351	10.0286	8.3844	0	7.40867	0	0	8.69759	12.5748	0	0	10.1025	0	0	10.8351	0
GMP wt	15.251	13.0497	15.3295	13.3428	9.18814	8.67266	0	10.4156	11.7262	0	7.15688	0	0	12.3301	10.6969	12.3595	11.7939	11.5567	8.15822	10.1942	12.1644	8.1793	10.4244	7.82453	10.4663	9.00148	9.30111	0	9.65324	8.95156	7.75691	0	12.7623	0	0	11.9459	5.29984	4.06438	10.5807	0
GMP wt	15.2699	12.9219	15.1055	13.1574	0	11.8298	10.2686	9.99659	12.6978	0	0	0	0	12.7218	10.4853	10.6094	11.5696	12.4644	6.71341	8.59492	9.52251	0	7.77004	0	7.32229	9.17959	8.25604	0	10.2637	0	0	8.07858	12.2395	0	0	11.6993	0	0	10.9797	7.14535
GMP wt	15.9636	13.4146	16.035	13.6408	9.75543	7.86357	8.46506	11.0675	12.7986	0	0	0	0	13.1869	12.2933	12.7315	12.0174	10.5284	7.44477	10.1969	11.432	9.18979	8.62519	8.61054	10.5258	11.0872	8.85669	0	8.12898	0	0	8.0743	12.8624	0	0	11.5646	0	0	11.8467	9.87078
GMP wt	15.4715	11.5549	15.4872	12.0053	10.4018	12.6289	10.9688	10.099	10.9274	10.1391	10.0913	0	9.07728	12.0224	11.1472	8.69392	9.65991	0	9.1066	7.56287	9.41436	9.49751	10.4449	1.27401	0	8.45172	7.32871	7.99436	0	0	8.03272	0	11.0816	0	0	8.66327	3.59346	0	11.6292	11.0792
GMP wt	15.3493	12.4065	15.3756	12.9671	10.4114	7.4597	8.56836	9.68126	12.3934	0	0	0	0	12.5483	11.2566	13.9651	11.8835	8.40593	6.24027	11.3353	10.0435	8.78956	0	6.35162	10.8795	9.0653	9.17738	8.19965	7.89571	0	0	0	12.8955	0	0	11.6677	0	7.02933	11.4285	7.92597
GMP wt	14.9404	12.2496	15.0026	12.6693	11.449	12.3779	9.24636	10.8457	12.5591	7.88931	0	0	7.314	12.0776	11.3991	11.4144	11.1609	12.6429	8.50263	9.60786	9.33527	0	9.07171	10.5856	10.8275	6.8048	8.58928	0	0	0	0	7.88707	12.797	10.0678	10.2031	13.2405	0	0	11.9432	8.6542
GMP wt	15.1872	13.5123	15.2921	13.8777	9.61258	0	8.46046	10.1711	12.1988	3.5997	0	0	0	12.7022	11.2894	13.3629	12.7767	9.8709	7.65378	10.674	11.0362	8.15143	9.91261	0	10.3775	10.0975	7.50323	0	0	0	0	0	12.3676	0.248495	2.51686	10.4421	8.45147	0	11.7707	0
GMP wt	15.6843	12.5172	15.481	12.9097	9.71018	8.88662	0	7.5379	12.6528	0	5.36998	7.67183	0	13.1158	11.542	11.7873	12.1855	11.7196	9.02534	8.17448	11.8024	9.13033	0	9.80655	11.1647	9.71263	9.12713	0	0	0	0	0	12.5926	8.21498	8.10473	11.1245	0	4.90242	11.3406	0
GMP wt	14.0396	11.3064	13.7909	11.0662	7.43295	13.1321	0	10.9394	11.7492	7.39457	4.24418	0	7.38054	11.8292	12.5218	10.2202	11.427	8.81737	8.66932	9.84823	9.29644	0	7.76549	0	11.0146	10.2673	5.91566	8.58745	9.27956	0	0	0	12.9872	0	0	8.7236	0	0	10.9846	8.51233
LT-HSC Lsd1 ko	14.1491	11.8086	14.0865	11.8607	9.16492	11.1004	9.58929	10.3212	9.86305	8.46961	8.55183	11.408	9.99706	11.8399	11.0272	3.84005	10.4878	11.0897	6.57702	5.18233	10.5858	10.266	9.03973	9.62685	6.66735	9.53673	8.65612	7.25484	0	0	0	0	11.3924	11.2063	12.1099	0	0	0	10.4422	10.3218
LT-HSC Lsd1 ko	12.7296	10.7257	12.6396	10.7874	7.64786	10.4381	8.90639	7.8647	0	9.62316	9.12915	9.93672	6.38057	11.0699	9.27178	0	9.73113	8.94602	5.31356	0	8.1662	7.5482	0	9.89227	0	9.39177	6.89427	0	0	0	0	0	9.68895	0	0	0	1.67852	0	0	10.2806
LT-HSC Lsd1 ko	12.9516	11.2438	12.9721	11.2656	7.80668	12.0225	8.0908	7.63405	9.2666	9.17564	8.67825	7.92236	5.89478	9.29645	1.9477	4.71436	9.50229	7.60295	3.76047	0	7.97176	1.92133	8.49876	8.1297	0	8.77356	5.86366	10.6115	0	7.04003	0	7.79431	8.93736	0	0	0	0	7.02169	8.89842	7.11541
LT-HSC Lsd1 ko	14.0538	11.7031	14.061	11.7336	9.17661	12.3174	9.94604	8.63591	9.53013	7.93926	10.3226	11.0761	8.64305	9.99777	9.53555	6.54698	11.4251	5.56665	5.22074	8.05431	10.0767	9.78341	10.358	9.19321	0	9.75849	7.50346	0	0.181022	0	0	7.75545	11.3171	6.94427	8.11823	0	0	0	10.6872	8.88066
LT-HSC Lsd1 ko	14.2487	12.5926	14.2463	12.593	9.69385	11.1316	10.0944	7.72428	0	0	9.70679	11.0693	8.3571	10.8786	10.1925	5.19644	11.2687	9.2471	3.6744	0	9.30816	9.93432	9.97269	9.83093	0.360894	7.12648	8.28349	0	0	0	0	7.87135	10.6041	0	0	3.34516	0	0	10.615	9.63342
LT-HSC Lsd1 ko	14.9628	12.7052	14.8682	12.8249	10.133	12.2115	9.37646	11.0873	10.5538	10.0155	10.0463	11.2167	7.49617	12.3914	12.2111	12.4054	11.456	10.7445	5.98995	0	10.6249	10.5986	11.5987	12.3352	0	9.23601	9.3343	11.4656	0	0	0	9.2075	12.3532	0	0	0	8.72511	0	9.91082	10.9628
LT-HSC Lsd1 ko	13.8592	10.1194	13.8349	10.0839	6.84598	10.5601	8.59963	9.79531	8.7891	8.44005	9.47117	9.9778	2.23367	10.0783	10.9894	8.96864	10.3062	7.51931	0	7.56804	8.62372	7.63042	8.80524	9.07472	8.4716	8.80743	8.07894	9.82697	0	1.92913	0	7.38469	10.3836	4.89492	5.90323	0	6.18383	0	9.28027	9.71388
LT-HSC Lsd1 ko	13.6878	11.0108	13.6878	11.0246	8.14831	12.5364	9.20319	9.56489	8.08565	10.4832	9.69934	8.878	7.04244	11.2484	10.636	8.50245	11.2476	0	5.30193	6.04228	0	9.33963	11.2343	10.0715	4.24061	7.04056	6.85238	12.1373	0	0	6.77475	7.77107	10.5116	0	0	0	0	0	9.40333	9.28165
LT-HSC Lsd1 ko	14.3552	12.0904	14.3333	11.972	8.09481	11.5331	10.6484	8.06581	11.0333	7.95992	10.0688	10.5776	5.6317	11.3807	10.6433	10.5435	12.0161	8.57341	4.93797	7.3665	10.1526	9.92312	9.23232	10.1105	0	8.7216	8.0659	12.1992	0	7.38128	0	8.47473	11.0505	0	0	0	0	0	10.6329	8.95821
LT-HSC Lsd1 ko	13.6086	10.9369	13.5706	10.959	7.58795	12.1519	9.95643	10.0483	11.1222	9.7117	10.1213	10.3376	7.40297	10.7018	10.752	0	11.6105	7.36926	5.3044	0	9.62807	8.63458	10.3491	8.80291	0	8.80654	9.05873	0	0	0	0	7.83278	9.95341	0	0	0	0	0	10.2379	10.2731
LT-HSC Lsd1 ko	14.2029	11.1665	14.2476	11.127	9.18282	12.2136	8.24329	9.77071	10.5061	0	10.0102	9.10944	8.16384	10.0412	10.726	8.12917	9.14698	0	2.60369	0	10.0554	9.85979	7.94314	11.292	1.59171	3.79598	7.7095	11.3481	2.85762	0	7.84787	9.8024	11.0343	0	0	0	7.90315	0	0.270442	9.70611
LT-HSC Lsd1 ko	13.3459	11.1211	13.4484	11.1062	9.63265	11.372	9.86399	0	7.51948	8.82297	8.12139	10.1782	6.51418	12.1053	11.2926	8.28366	12.3681	10.375	5.88438	0	11.0579	9.20644	9.89075	11.5219	0	8.66955	7.47198	10.8682	0	0	0	2.20933	10.4528	0	0	0	0	0	11.2268	8.71792
LS+K- Lsd1ko	11.6096	9.84967	11.655	9.91365	0	0	0	9.02219	0	0	1.3202	0	0	8.80508	9.347	0	7.86112	4.25686	0	10.2109	0	0	0	11.2224	0	7.87173	6.79567	9.56114	0	0	0	0	11.287	7.34867	8.97365	7.35508	0	0	8.81867	0
LS+K- Lsd1ko	11.3332	9.75912	11.3679	9.85466	9.42536	0	8.17934	0	0	0	2.83317	8.26753	0	9.20683	9.05564	0	0	0	5.08675	10.5715	0	0	0	11.9265	0	7.27693	8.36194	0	0	5.57151	0	0	11.4651	10.1616	11.2237	0	0	0	8.27662	0
LS+K- Lsd1ko	12.0679	9.98698	12.0697	10.1295	9.83417	1.65535	0	1.21912	0	0	4.49116	0	0	1.8002	0	0	9.00401	0	6.71312	11.2164	0	7.94457	0	12.0252	8.54128	8.95151	6.85149	9.64412	0	0	0	0	10.7017	11.533	11.9231	0	0	0	0	0
LS+K- Lsd1ko	12.0923	10.8389	12.1153	10.6377	8.46449	0	0	9.11831	0	4.94472	3.3884	0	0	10.5713	8.61546	5.09301	0.851919	0	6.51217	7.36122	0	0	0	11.4994	1.52213	8.1765	8.03127	9.08797	0	0	0	6.92097	10.8502	7.30409	7.9477	0	0	0	0	0
LS+K- Lsd1ko	12.0737	8.64174	12.2081	8.5365	0	0	8.46433	8.06347	8.27017	0	0	0	0	8.17701	1.94042	0	7.75478	0	1.6517	9.7068	0	0	0	11.4453	0	7.57861	6.54223	0	0	0	0	0	10.7963	8.89212	10.1941	0	2.14118	0	8.57368	0
LS+K- Lsd1ko	12.2118	10.1404	12.3297	10.0413	0	0	7.03969	6.71377	0	0	0	0	0	8.04283	8.10182	5.84221	8.84822	0	2.29088	9.72731	0	0	0	10.9613	0	6.62136	3.7034	7.82837	0	0	0	8.32458	10.8327	9.82622	9.88204	0	0	0	8.3794	0
LS+K- Lsd1ko	11.8715	11.6449	11.7082	11.6891	7.86163	10.0401	9.07752	8.04094	0	0	8.52284	9.91659	8.8716	9.45159	7.45877	0	10.8157	9.40128	4.2426	0	7.76766	7.88926	0	8.88653	10.8433	7.70216	7.69628	9.44105	0.969238	7.01745	0	7.38269	7.40546	7.18408	8.25436	0	0	0	8.40307	7.51792
LS+K- Lsd1ko	13.1695	9.88101	13.408	9.82007	8.08682	0	8.08397	0	7.72084	0	0	0	0	8.55027	9.42805	0	7.76446	0	0	12.4694	0	7.91815	8.61039	10.2882	9.09222	0	8.05912	9.88206	1.86096	0	0	8.31585	10.9233	10.2688	9.63279	10.1853	9.40886	0	8.8861	0
LS+K- Lsd1ko	13.8174	10.9799	13.8989	11.0121	8.7579	12.6843	9.12857	8.81361	0	9.41691	7.9307	10.856	9.73447	11.5609	10.2848	2.19279	11.9313	9.95519	2.33365	0	9.84075	9.45055	10.6555	0	8.26681	10.1006	5.71317	0	1.94018	0	0	9.23744	10.0965	11.6392	11.9863	0	7.85452	0	10.9555	9.71654
LS+K- Lsd1ko	11.8064	9.28443	12.0269	9.33589	0	0	0	0	0	0	7.49607	0	0	7.15729	0	0	0	0	0	12.1521	0	0	0	9.03386	0	6.51151	1.59929	0	0	0	0	0	9.96935	8.69731	9.48985	0	0	0	9.38373	0
LS+K- Lsd1ko	13.0973	10.4164	13.2332	10.1396	6.04672	0	8.58905	7.96147	9.59267	0	0	2.03795	0	7.77263	9.80176	7.21496	8.98996	0	4.66005	10.966	8.20193	0	7.60455	11.16	8.22306	9.2878	7.99658	13.7023	0	1.66046	0	1.75471	12.2297	0	0	9.22435	7.96465	2.3261	9.55666	0
LS+K- Lsd1ko	14.3903	10.2528	14.4794	10.4194	0	12.6269	10.8575	9.52456	0	0	8.33967	9.12538	0	8.17097	10.2082	9.80479	0	10.0373	0	7.64172	0	0	8.64643	12.755	10.1093	9.39969	6.71107	7.52548	1.01859	0	7.44297	8.0205	11.3047	11.1913	10.6363	13.5681	0	0	7.216	0
LS+K- Lsd1ko	15.0299	11.4023	15.1042	11.3078	0	4.96676	0	0	0	8.75475	0	0	0	10.1559	7.74245	11.045	11.68	8.9307	0	13.5026	10.4535	0	0	11.1785	8.31873	5.81533	7.01362	12.7821	3.66551	10.8572	0	0	11.9964	13.6798	13.8462	13.0893	8.27022	8.10114	10.1224	0
LS+K- Lsd1ko	15.6649	13.0905	15.7087	13.1778	8.87922	0	9.0152	0	5.92254	0	0	0	0	11.8324	11.5375	13.0066	12.6448	11.9812	4.95761	13.6093	11.6203	8.81569	9.48909	11.927	9.90273	8.93018	6.49512	0	1.54525	0	7.50019	9.34788	13.4169	12.5544	13.1565	13.1843	0	0	11.6183	6.99497
LS+K- Lsd1ko	15.0894	11.7011	15.0934	11.7545	0	0	7.18485	0	0	0	0	0	0	10.4509	7.61448	11.3878	12.0689	9.67595	4.48216	13.6472	10.236	0	6.75005	12.4036	9.77839	6.55481	7.16271	15.7221	1.7091	9.93979	6.05077	0	12.8992	13.3452	13.6108	13.3268	3.50499	7.86606	10.9087	0
LS+K- Lsd1ko	15.6647	11.6776	15.7046	11.5829	0	7.2806	0	0	0	8.89988	0	8.19992	0	11.6099	9.81995	12.686	12.2258	9.11391	3.17904	14.4485	11.3199	0	7.62465	12.8996	9.46472	7.24196	7.06674	13.5752	3.11534	10.7296	0	0	13.2582	13.7028	13.2166	13.0505	0	3.76236	10.8028	0
LS+K- Lsd1ko	14.7155	10.3422	14.781	10.2503	0	0	7.62514	0	0	0	3.35347	0	0	9.86082	7.64573	10.9935	11.2984	9.33795	3.55767	13.525	10.169	0	7.64467	11.7086	9.31972	7.34269	6.04155	16.0998	3.41403	10.3507	6.69445	9.93371	11.5572	13.4455	13.5284	12.8208	7.22662	7.20373	9.80323	0
LS+K- Lsd1ko	14.4973	11.3223	14.5968	11.343	11.0787	0	0	0	0	0	0	0	0	11.5914	8.04952	14.1346	11.2253	0	0	15.7061	0	0	7.56869	15.6776	9.64726	9.36126	9.07858	16.0594	0	0	0	7.16936	11.7431	0	0	0	0	0	10.1734	0
LS+K- Lsd1ko	13.5556	11.2726	13.6502	11.2076	8.99112	12.1539	8.81479	0	0	0	9.83254	10.279	7.04668	10.1796	8.87219	1.73774	9.5599	8.85042	3.93591	0	8.1697	10.0002	10.1478	8.9863	9.24009	0	6.25109	7.79566	0	8.24768	0	7.77866	9.35265	7.28771	6.7652	0	2.85846	0	0	7.3874
LS+K- Lsd1ko	16.008	13.6551	16.0278	13.6096	8.69357	0	11.1202	8.8779	0	0	8.11086	0	0	12.6729	11.6028	13.3522	13.283	11.9887	4.40798	14.9954	11.4708	7.72765	10.0212	12.1327	11.1465	7.98999	8.40943	10.5191	3.01838	0	0	8.43401	14.6198	13.4492	13.7061	14.296	7.86555	9.63361	11.4453	0
LS+K- Lsd1ko	14.9546	10.706	15.0121	10.6124	0	0	0	0	0	9.15287	0	6.56009	0	8.31696	8.94149	10.0045	11.7025	0	1.54925	12.8116	10.8879	7.59134	8.43173	11.3917	8.09716	7.81083	6.90361	0	2.68264	11.0061	7.01202	0	12.5247	12.1575	12.5305	12.7362	0	0	10.6879	0
LS+K- Lsd1ko	16.5574	13.3362	16.5847	13.3164	8.26423	5.19034	6.90791	8.2281	2.46244	0	0	0	0	12.2751	9.78736	12.9921	12.8539	9.70976	4.69315	14.6367	11.7421	7.29921	9.24843	12.0614	11.1521	9.23913	9.6902	16.2115	4.38932	10.4481	6.68551	10.7063	13.5	14.0764	14.2406	14.0419	0	8.93645	11.8766	0
LS+K- Lsd1ko	15.3263	10.9895	15.3198	10.8091	0	0	8.95741	0	1.59722	0	0	0	0	9.00194	7.94812	11.2591	11.0661	7.97319	0	12.7322	9.76445	0	8.74963	11.5503	10.382	6.06198	8.01863	15.1472	3.06698	3.85744	0	3.91116	12.6672	13.3091	13.3724	12.0347	0	2.89369	9.29708	0
LS+K- Lsd1ko	15.8689	11.6461	15.7514	11.5445	0	8.47675	0	6.58817	0	4.5846	0	9.24916	0	11.0355	9.60242	13.1774	11.8902	10.2425	5.33764	14.2281	11.2445	0	9.27111	12.3736	10.6044	9.31099	6.91172	7.96178	3.53177	8.08834	7.03335	7.72339	13.2073	12.7924	12.7125	12.9881	7.48774	9.90769	11.0264	0
LS+K- Lsd1ko	14.0131	11.3423	14.1096	11.2614	7.62677	0	6.6457	8.91538	0	0	0	7.96225	0	9.04911	9.31661	10.4806	10.2974	8.66991	2.46593	13.0312	9.06682	0	0	12.9071	11.1817	7.17873	7.57628	16.3874	1.70589	10.9765	8.22505	0	12.5672	12.7829	12.3324	10.0646	1.78737	7.22264	8.76741	0
LS+K- Lsd1ko	15.4477	11.8493	15.3993	11.8636	7.2804	0	8.44023	7.67937	0	4.1855	0	8.4868	0	10.7456	7.90117	12.6367	12.3591	9.9558	4.59105	14.2422	11.2505	7.76291	7.46052	11.1478	0	7.89483	3.40257	14.4997	4.15377	5.24907	8.52407	9.7202	12.2996	12.6969	13.2354	13.4702	8.95516	8.19764	10.0976	7.3243
LS+K- Lsd1ko	16.4027	13.4319	16.4481	13.4403	0	4.59657	9.82712	0	0	0	0	6.67596	0	11.1814	11.8768	12.8019	12.5851	9.65914	2.28432	14.4453	11.2837	0	9.92158	13.7434	11.6854	9.36933	8.6071	14.6681	3.45217	5.68177	9.56997	10.0952	13.9822	13.5143	13.8552	13.4808	9.77487	9.32918	10.7722	8.16777
LS+K- Lsd1ko	14.8684	10.6487	14.833	10.6833	0	0	0	0	0	0	0	7.57894	0	8.47985	9.54148	11.4788	11.3505	4.34599	2.66303	13.6195	8.28189	8.91882	0	11.982	10.4461	6.23715	7.27431	15.9995	2.32217	9.71315	7.1863	8.43467	11.9332	13.2431	13.3128	12.6442	8.97554	9.59241	10.7116	0
