# Supplementary material for: Histone demethylase Lsd1 represses hematopoietic stem and progenitor cell signatures during blood cell maturation
Source: eLife. 2013 Jun 18;2:e00633. doi: 10.7554/eLife.00633 (PMC3687337; doi:10.7554/eLife.00633)
Supplement: Figure 5—source data 1. — DOI: http://dx.doi.org/10.7554/eLife.00633.013 [file elife00633s002.xlsx]

## Sheet: Fig.5-Source 1
Figure 5-Source data 1: Gene sets used for GSEA analyses
Armstrong Lab LSK signature - LSK vs. MEP&GMP combined - p≤ 0.01 at least 2.5-fold higher in LSK then in MEP and/or GMP - Krivtsov et al. Nature 2006	Goodell Lab HSC Fingerprint - Chambers et al. Cell Stem Cell 2007	Lemischka Lab Adult Stem Cell molecular Signature - Ivanova et al. Science 2002	Goodell Lab Granulocyte Fingerprint - Chambers et al. Cell Stem Cell 2007		Hox genes related to hematopoiesis - MSigDB C2 v.2.5 Collection; curated by Broad Institute	Hess_HoxA9_and_Meis1_upregualted_genes - Hess et al. Blood 2006
1110003E01RIK	0610011I04RIK	ABCC12	1200006O19RIK		ASXL1	2610028A01RIK
1110067D22RIK	1110006O17RIK	ACTN2	1500032D16RIK		BMI1	AFP
1500031L02RIK	1110021L09RIK	ACY1	1700055N04RIK		CBX4	ASNS
2310014H01RIK	1110061N23RIK	ADAM11	2310005G13RIK		CBX8	BCAT1
4931406C07RIK	1700010H15RIK	ADCYAP1R1	2610037D02RIK		DLX4	BCL7C
6720475J19RIK	1810073O08RIK	ADIPOR2	2810441K11RIK		EED	BET1
9530028C05	2010111I01RIK	AGXT	3110068G20RIK		EZH1	BID
ABCA1	2210017G18RIK	ANAPC13	4921511C16		EZH2	C1QBP
ABCB1B	2410003B16RIK	APBB2	4930438A08RIK		GBX2	CD28
ABCG3	2510009E07RIK	APRIN	4933404M19RIK		HHEX	CDC45L
ABHD6	2700081O15RIK	AQP6	4933424M12RIK		HLX1	CEBPA
ABLIM1	2810055G20RIK	ARL4C	6430511F03		HOOK1	CLDN15
ACSS2	2810055G20RIK	ARNT2	9530008L14RIK		HOXA1	CSDA
ACVR1B	2810409C01RIK	ASH1L	9830166K06RIK		HOXA10	CTPS
ADCY9	2810410L24RIK	ATP6V0D1	AATK		HOXA11	DNAJA3
ADSSL1	2810417M05RIK	AVPR1A	ABCA13		HOXA2	DTYMK
AFP	2810432L12RIK	BAALC	ABCC5		HOXA3	DUT
AK3L1	2900022I03RIK	BCL2L11	ACVRL1		HOXA4	ENTPD4
AK3L2-PS	4631416L12RIK	BHLHB2	ACVRL1		HOXA5	FABP5
AKNA	4732435N03RIK	BLMH	AGTRL1		HOXA6	GABPAP
ALCAM	4921533L14RIK	BPHL	AI604832		HOXA7	GAS5
ALDH1A1	4931406I20RIK	BRAF	ANKRD22		HOXA9	GOT1
ALDOC	4933415L06RIK	C12ORF38	APH1B		HOXB1	GSTM1
ALOX5AP	4933431N12RIK	C14ORF58	ASB7		HOXB13	HDAC2
AMOT	4933439C10RIK	C2	B230220N19RIK		HOXB2	HMGCR
ANKRD33B	4933439C10RIK	C20ORF149	BC030335		HOXB3	HOXA9
ANTXR2	4933439C10RIK	C8ORF70	BMPR1A		HOXB5	HTF9C
ANXA1	5430431D22RIK	CA5B	C030027K23RIK		HOXB6	ICAM2
ANXA4	5730509K17RIK	CAMTA1	CCNI		HOXB7	IDE
APCDD1	5830408B19RIK	CARF	CDADC1		HOXB9	IFRD2
APP	6030498E09RIK	CCAR1	CENTG2		HOXC10	IMMT
APPL2	6530411B15RIK	CCT3	CES3		HOXC11	KLF9
ARAP2	6720401G13RIK	CD164L2	CLDN1		HOXC13	LIN28
ARHGAP6	6720401G13RIK	CD2BP2	CPNE3		HOXC4	MCM3 /// LOC671904
ARHGEF12	6720401G13RIK	CDK2AP2	CRTAC1		HOXC8	MCM3AP
ARHGEF3	6720422M22RIK	CDKAL1	CRTAC1		HOXD1	MCM7
ARID5B	8430408G22RIK	CECR6	CTNNBIP1		HOXD10	METAP2
ARMCX1	8430408G22RIK	CFTR	CYBB		HOXD11	MRPL15
ARMCX2	8430417A20RIK	CGGBP1	D11ERTD498E		HOXD12	MSH2
ARMCX5	8430427H17RIK	CHMP4C	DENND2A		HOXD13	MTM1
AS3MT	8430438D04RIK	CHN1	DMPK		HOXD3	MUC13
ATP10A	8430438D04RIK	CHRNA6	DNAHC6		HOXD4	MYB
ATP7A	9030425L15RIK	CHRNB1	EDNRA		HOXD9	MYBL2
AW112010	9130008F23RIK	CLPS	ENPP2		JJAZ1	MYLK
B3GNT5	9130404D14RIK	CLYBL	FBXO10		LHX2	NCL
B4GALT6	9330107J05RIK	COBLL1	G6PD2		MEIS1	NEDD4
BACE1	9530010C24RIK	COL18A1	GLRX1		PBX1	NOL5
BBX	9630031F12RIK	COL4A1	GP38		PHC1	NOLC1
BC028528	A430031N04	CORO7	HAL		PHC2	NUCB2
BEX1	A730056I06RIK	CPSF2	HAS2		PRRX1	ODC1 /// LOC666231 /
BEX4	ABCA5	CPXM1	IBRDC3		RING1	PDE7A
BEX6	ACVR2A	CSNK1D	INHBA		RNF110	PHGDH /// LOC666422
C1RA	ACVR2A	CTNNAL1	KRT2-10		SCMH1	PPAN
C1RB	AI173486	CTNND1	LCT		SCML1	PPID /// LAMP3 /// L
CADPS2	AI661453	CUTL1	LDH3		SCML2	PRMT1
CALCRL	AI661453	CXCL14	LIMS1		YY1	RHOJ
CAMK1D	AI662476	CYP2D6	LIMS1			RRM1
CAR2	AI844685	CYP2E1	LIMS1			RRS1
CASP1	AI844869	CYP7B1	LIN28			RUVBL1
CASP12	AI852640	DCUN1D5	LOC434220			RUVBL2
CASP4	AI956758	DDIT4	MDH1			SCHIP1
CCL3	AK3	DDX27	MSRB2			SLC26A6
CCL4	ALDOC	DGCR2	MTMR6			SNRPA1
CD244	ALS2CR19	DKFZP686A01247	NAP1L2			TCFAP4
CD27	ANKRD25	DNAJA5	NCAM1			TNFSF5IP1
CD34	ANXA4	DPEP3	NCAM1			TRIP13
CD52	ASB4	DPT	NRP1			TRP53BP1
CD53	AW557046	DTNB	OLFML2B			TST
CD68	B3GALT3	DUSP4	ORM1			UHRF1
CD72	BB114106	DUSP5	PLEKHG1			WEE1
CD93	BC020535	DYDC1	PPM1A
CD96	BC024479	ECEL1	PRG3
CDCP1	BGN	ECHDC2	PROK2
CDH29	BMP2	EDC3	PSME4
CDKN1C	BRUNOL4	EDG1	PTGS1
CHDH	BTBD3	EFNA3	PTPLB
CKAP4	C030034E14RIK	ELTD1	RAB20
CLCF1	C030045D06RIK	EMCN	RAB23
CLNK	C130080N23RIK	ENG	RAB3D
CNN3	C130098D09	ENPEP	RNF141
COL4A1	C230013L11RIK	ENTPD5	RP2H
COL4A2	C230027N18RIK	EPHB6	RPS6KC1
CORO1A	C230052I12RIK	ERBB4	SCAMP1
CORO2A	C77080	ESR1	SCP2
CORO2B	CABLES1	ETV1	SEPTIN 4
CPNE3	CACNB2	ETV3	SOX13
CRIM1	CADPS2	ETV4	SRD5A2L
CRISPLD1	CALML4	ETV6	STXBP5
CSAD	CAR3	F2RL1	SYNE1
CSF3R	CAR9	FAS	TBC1D8
CSGALNACT1	CASP12	FBXO43	TIAM2
CSRP2	CASP12	FER1L3	TIMP2
CTLA2A	CAV2	FKSG44	TUBA8
CTLA2B	CD34	FLJ32810	TXNDC10
CTSS	CDS1	FLJ39378	WDR1
CTSW	CDV1	FLJ45455	XLKD1
CTNNB1	CHAD	FMR1
CXXC5	CKLFSF3	FOSB
CYP2J9	CLDN12	FUT9
CYP4V3	CMYA4	G6PC
DDX4	COL1A2	GALC
DNMT3A	COL4A1	GALM
DNTT	COL4A2	GATA3
DST	CPNE8	GATAD2A
DUSP16	CRISPLD1	GDF3
DUSP6	CRISPLD1	GDF8
EBI3	CRSP2	GEM
EGFL7	CRSP2	GLB1L
EGLN3	CSTF2T	GOT2
EGR1	CTF1	GPR23
ELK3	CTTNBP2	GPR50
ELTD1	CTTNBP2NL	GRHPR
EMB	CUGBP2	GRSF1
EMP1	CUGBP2	GSTM2
ENG	CX3CL1	GTF2IRD2
EPB4.1L3	CYP2J9	HIVEP2
EPB4.1L4B	D0H4S114	HOOK1
EPS8	D16BWG1494E	HOXB2
EPSTI1	D16ERTD780E	HPCAL4
ESAM	D430039N05RIK	IFI44
ETV3	D430043L16RIK	IFIH1
EVI5	D630045J12RIK	IFT81
EXPI	D8ERTD594E	IL1F6
F11R	D930050A07RIK	ILDR1
F2R	DEPDC6	INHBE
FAM102A	DHRS8	INPPL1
FAM107B	DLC1	ITGA3
FAM134B	DMD	ITGA8
FAM69B	DOCK1	JUN
FBP1	DPYS	KCNE4
FBXO32	DSCR6	KCNJ6
FGD2	DSG2	KIAA0103
FGL2	DUSP3	KIAA1522
FKBP1A	DXIMX50E	KLF10
FKBP9	E130308A19RIK	KLHL26
FLI1	EFNA1	LAPTM4B
FLT3	EMP1	LARP7
FRMD4B	ENAH	LASS4
FRMD6	ENG	LOC388965
FSCN1	ENO2	LOC645139
FSTL1	EPB4.1L3	LOC646663
FXYD5	EPB4.1L4B	LOC653284
FYN	EPB4.1L5	LOC92312
FZD6	ESAM1	LPIN3
GABARAPL1	ESR1	LRCH3
GABBR1	EVI1	LRFN5
GBP2	F11R	LRRC49
GBP3	FADS2	LRRC8B
GCNT2	FBXL17	LRRN1
GFI1	FGD5	LRTM1
GIMAP1	FGF11	LTB4DH
GIMAP6	FGFR3	LUZP1
GIMAP7	FHL1	LYPD1
GLIPR1	FKBP1B	M6PR
GLIS2	FKBP9	MAFF
GM11878	FOXA3	MAP2K7
GM13051	FSTL1	MAP3K2
GM13151	FTHFD	MAP4K2
GM13669	FZD3	MAP4K3
GM1833	FZD4	MARCH9
GM2082	FZD4	MBTD1
GM2124	FZD6	MCM5
GM336	GALNT3	MDS1
GM3373	GATA2	MEF2D
GM4223	GATA2	MIF4GD
GM4322	GHR	MSI2
GM4815	GJA1	MUC15
GM4832	GJA1	MYCBP2
GM5271	GKAP1	MYO10
GM5514	GLIS2	NBEAL2
GM5562	GM1567	NCOA2
GM5780	GNAI1	NFAT5
GM5827	GNB4	NFATC2
GM5831	GPR125	NFKBIA
GM6030	GPR64	NFKBIE
GM6560	GPRASP2	NKX2-8
GM6705	GRB10	NOPE
GM6948	GRB10	NR4A2
GM6992	GSPT2	NRXN3
GM7281	GSPT2	NTRK3
GM7363	GSTA4	P2RX7
GM7996	GSTM1	PALMD
GM8000	GTL2	PARD6G
GM8292	GTL2	PDC
GM8786	GUCY1A3	PDE4B
GM8935	GUCY1A3	PDGFRA
GM8942	GUCY1B3	PDZD2
GM9320	H19	PEX11A
GNS	HBEGF	PFTK1
GPR137B	HEY1	PGD
GPR137B-PS	HLF	PGLYRP2
GPR56	HLF	PHF17
GPR65	HLF	PITPNC1
GSTA4	HMGA2	PKD2
GSTM1	HMGA2	PLAC8L1
H2-AA	HOXA10	PNRC1
H2-EA	HOXA2	PPFIBP2
H2-M3	HOXB5	PPP1R9A
H2-Q1	ICK	PPP2R5C
H2-Q2	ID4	PRKAA1
H2-Q6	IMPAD1	PRKACB
H2-Q7	INHA	PRKCBP1
H2-Q8	IQSEC2	PRKCE
H2-Q9	JAG2	PRKG1
H2-T23	JAM2	PTPRK
HBB-B1	KRT1-18	PTRF
HBB-B2	KRT2-8	PYGM
HDGFRP3	KRT2-8	RASD1
HEMGN	KRT2-8	RBBP6
HLF	LARGE	RBM16
HMGA2	LOC232875	RBM28
HMGN3	LOC545794	RBP1
HNF4A	LPHN2	RBX1
HNMT	LPHN2	REST
HOXA5	LRCH2	RGNEF
HOXA9	LTBP3	RICS
ICAM1	LTBP3	RIMS4
IER5	LTBP3	ROBO3
IFI203	MAGED1	ROBO4
IFI27L2A	MAGI1	RPL10A
IFI44	MDFI	RPL34
IFIT1	MEIS1	RPL38
IFITM1	MMP2	RPS24
IGDCC4	MMP2	RPS6KA3
IIGP1	MMRN1	RPS6KA4
IIGP1B	MN1	RUTBC2
IL12A	MORC4	S100A5
IL15	MPDZ	SAMD10
IL16	MPL	SARS2
IL17RE	MPP7	SART3
IL18	MSRB3	SASH1
IL18R1	MTAC2D1	SCFD2
IL1R1	MTF2	SEC14L3
IL6RA	MUM1L1	SELENBP1
IL6ST	MYCT1	SELM
ISG20	MYCT1	SEMA3D
ITGB5	MYO10	SEMA4C
ITIH5	MYO5C	SEPT3
ITM2A	NA	SERPINB9
ITSN1	NA	SERPINF2
JDP2	NA	SFRS12
KCTD12	NA	SFRS2IP
KIF23	NA	SH2D3C
KLF10	NA	SH3BGRL2
KLK8	NA	SH3BP5L
KRT18	NA	SIAH2
LAPTM4B	NA	SKI
LAT	NA	SLC16A5
LATS2	NA	SLC35F1
LBP	NA	SLC41A1
LCK	NA	SLCO2A1
LCP1	NAP1L3	SLIT2
LDHB	NBEA	SMAD7
LEPROTL1	NDN	SMARCA2
LIMD2	NDN	SMARCA5
LPIN1	NDRG4	SMC5
LSP1	NETO2	SOCS5
LST1	NFAT5	SOS1
LTB	NICN1	SPTY2D1
LTBP3	NMYC1	STOX2
LY6A	NOPE	STX6
LYST	NPR2	SULT1A1
MAGED1	NR4A2	SULT4A1
MAN1A	NRXN1	SV2A
MAP4K3	NTF5	SYCP3
MAP4K4	NUDT11	SYN2
MARCKS	OCIAD2	TBXA2R
MCART6	P2RY14	TCF25
MCL1	PCDHB17	TCF4
MDFIC	PCGF5	TCTA
MED12L	PDE8A	TCTEX1D1
MEF2A	PDK4	TEAD1
MEF2C	PEG12	TLN1
MEIS1	PEG3	TM2D1
MFGE8	PER3	TM4SF1
MFSD6	PEX13	TMEPAI
MGST1	PGR	TNFRSF4
MGST2	PHLDB1	TRAFD1
MICAL1	PITX2	TRIM3
MLLT3	PKIA	TRIM9
MMP2	PKP2	TSPAN13
MNDAL	PKP2	TSPAN6
MPA2L	PLCB4	TTC28
MS4A6B	PON3	TWISTNB
MSI2	PPP1R11	UBE1
MYADM	PRDM16	UBE1DC1
MYCN	PRKG1	UBE2E2
MYCT1	PSMA8	UBXD5
MYL10	PTOV1	UCP2
MYLIP	PTRF	UHRF2
MYO5A	PVR	ULK2
NAP1L3	RAB38	USP34
NAPSA	RAB38	USP38
NBEAL2	RAI14	USP9X
NCF4	RAI2	VAMP2
NDN	RANBP2	VEGF
NFAT5	RBP1	VLDLR
NFKBIZ	RFXANK	VPS37A
NOTCH1	RHOBTB1	WHSC1L1
NPC1	RHOBTB3	WNK2
NPL	RILP	WNT6
NR1D2	RIPK4	ZBTB20
NRIP1	RNF180	ZBTB37
NRK	ROBO4	ZC3H12C
OASL2	RPP30	ZDHHC16
OSBPL1A	RYK	ZNF385
OSBPL9	SCMH1
OTOS	SDPR
P2RY14	SERPINB8
PADI4	SERPINF1
PAK1	SFRP1
PARP12	SHANK3
PARP3	SHRM
PARP8	SIX6OS1
PBX1	SLC16A12
PCP4L1	SLC16A9
PDE4B	SLC18A2
PDLIM2	SLC22A3
PDZK1IP1	SLC23A2
PGLYRP2	SLC2A10
PHLDA2	SLC2A10
PHXR4	SLC35D1
PIGX	SLC6A15
PIK3C2A	SLC9A3R2
PIK3CG	SLITL2
PKM2	SMARCA1
PLCB2	SPRED1
PLCG2	SPRED1
PLEK	SRC
PLP2	STOX2
PLS3	SULT1A1
PLXNC1	SYTL4
PLXND1	TAC1
PNRC1	TCEAL1
PPARGC1A	TCF12
PPIC	TCF3
PPP1R15A	TEAD2
PRDM5	TEK
PRKAG2	TIMP3
PRKCQ	TLE1
PRKD2	TLE2
PRKG1	TM4SF1
PRMT2	TM7SF4
PROCR	TMEPAI
PRTN3	TNRC9
PSTPIP1	TRIM16
PTGER4	TRIM47
PTGS1	TRIM6
PTPLAD2	TRPC6
PTPN18	TSLP
PTPRCAP	TTC19
RAB31	TTC8
RAB4A	TTPA
RAB6B	TXNL2
RBP1	USP27X
RBPMS	USP53
RCBTB2	VAT1
RCSD1	VDR
REC8	VLDLR
RECK	VNN1
RGS1	VNN1
RHOQ	WDR40B
RNF13	WWTR1
RORA	YES1
RPS24	YPEL2
RRAS	ZCCHC12
RSAD2	ZFP111
RTP4	ZFP295
RUNX2	ZFP354A
S100A6	ZFP521
SAMSN1	ZFP64
SASH1
SATB1
SCPEP1
SDC1
SELL
SEPT7
SERPINA3G
SERPINB1A
SERPINF1
SERPINI1
SESN3
SGCE
SH3BP5
SH3GLB1
SHISA5
SIRT3
SKIL
SLAIN1
SLC22A3
SLC25A45
SLC2A1
SLC2A3
SLC39A6
SLC44A1
SLCO3A1
SLFN8
SMAD1
SMARCA2
SMPD2
SOAT1
SOCS2
SOCS3
SOCS5
SORBS1
SORL1
SOX4
SPATA13
SPNA2
SPNB2
SPNS2
ST3GAL2
ST8SIA4
STAT4
STAU2
STXBP4
SYNE2
TAL1
TBXAS1
TCFEC
TES
TGFBI
TGM2
TGTP1
TGTP2
THBS1
TM6SF1
TMEM158
TMEM176A
TMEM176B
TMEM191C
TMEM71
TNFAIP1
TNFAIP8
TNFRSF13B
TNFRSF18
TNFSF14
TOB1
TPD52
TRIM34A
TRP53INP1
TRPS1
TSC22D1
TSPAN13
TSPAN14
TSPAN3
TSPAN6
TTC39B
TTC8
TTPA
TXNIP
UBA7
UGT1A@
UGT1A1
UGT1A10
UGT1A2
UGT1A5
UGT1A6A
UGT1A6B
UGT1A7C
UGT1A8
UGT1A9
VAMP5
VASN
VAV3
VLDLR
VNN1
WDFY2
WLS
XPO7
XRCC5
ZBTB20
ZFHX3
ZFP36L1
ZFP521
