# Supplementary material for: Histone demethylase Lsd1 represses hematopoietic stem and progenitor cell signatures during blood cell maturation
Source: eLife. 2013 Jun 18;2:e00633. doi: 10.7554/eLife.00633 (PMC3687337; doi:10.7554/eLife.00633)
Supplement: Figure 5—source data 2. — DOI: http://dx.doi.org/10.7554/eLife.00633.014 [file elife00633s003.xlsx]

## Sheet: Fig.5-Source 2
Figure 5-Source data 2: Normalized enrichment scores (NES) & False discovery rates (FDR) of GSEA analysis with alternative gene sets.
	Armstrong Lab		Godell Lab		Lemischka Lab
	NES	FDR	NES	FDR	NES	FDR
HSC	-2.00	0***	-1.4	0.007**	-1.31	0.178*
Myeloid	-2.12	0***	-2.25	0***	-1.51	0***
Erythroid	-2.22	0***	-1.22	0.124*	-1.49	0.002**
	Krivtsov et al. Nature 2006		Chambers et al.Cell Stem Cell 2007		Ivanova et al. Science 2002
Enrichment scores with FDR≤0.25 are significant in GSEA - Subramanian et al. PNAS 2005
