# Supplementary material for: Histone demethylase Lsd1 represses hematopoietic stem and progenitor cell signatures during blood cell maturation
Source: eLife. 2013 Jun 18;2:e00633. doi: 10.7554/eLife.00633 (PMC3687337; doi:10.7554/eLife.00633)
Supplement: Figure 5—source data 3. — DOI: http://dx.doi.org/10.7554/eLife.00633.015 [file elife00633s004.xlsx]

## Sheet: Fig.5-Source 3
Figure 5-Source data 3: Lsd1 peaks in 32D cells; Called by MACS (p<10e-5)
Gene Name	Refseq ID	Chrom	Strand	Peak ID	Peak Start	Peak End	Peak Length	TSSdist	TESdist	Location	Overlap Gene	P-value
Mrpl15	NM_025300	chr1	-	Lsd1_Ab	4736835	4737373	538	38395	26641	Intergenic	No	104.58
Mrpl15	NM_025300	chr1	-	Lsd1_Ab	4775269	4776185	916	0	-11255	Proximal promoter	Yes	54.43
Lypla1	NM_008866	chr1	+	Lsd1_Ab	4797472	4798496	1024	0	-38320	Proximal promoter	Yes	194.28
Tcea1	NM_011541	chr1	+	Lsd1_Ab	4847342	4848845	1503	0	-39142	Proximal promoter	Yes	135.61
Pcmtd1	NM_183028	chr1	+	Lsd1_Ab	6987673	6987975	302	-91025	-175734	Intergenic	No	53.32
Pcmtd1	NM_183028	chr1	+	Lsd1_Ab	7084246	7084743	497	5246	-78966	5246-5743	Yes	78.82
Pcmtd1	NM_183028	chr1	+	Lsd1_Ab	7090662	7090926	264	11662	-72783	11662-11926	Yes	62.83
Pcmtd1	NM_183028	chr1	+	Lsd1_Ab	7101496	7101952	456	22496	-61757	22496-22952	Yes	50.47
Pcmtd1	NM_183028	chr1	+	Lsd1_Ab	7385543	7386009	466	306543	221834	Intergenic	No	92.22
Rrs1	NM_021511	chr1	+	Lsd1_Ab	9531283	9531802	519	-3686	-5733	Proximal promoter	No	275.4
Mybl1	NM_008651	chr1	-	Lsd1_Ab	9693044	9693555	511	-2754	-34129	Proximal promoter	No	57.46
Sgk3	NM_177547	chr1	+	Lsd1_Ab	9763080	9763726	646	-24484	-128923	Intergenic	No	113.2
Sgk3	NM_177547	chr1	+	Lsd1_Ab	9787643	9789420	1777	0	-103229	Proximal promoter	Yes	139.68
Sgk3	NM_177547	chr1	+	Lsd1_Ab	9795455	9796371	916	7245	-96278	7245-8161	Yes	105.75
Sgk3	NM_177547	chr1	+	Lsd1_Ab	9802878	9803508	630	14668	-89141	14668-15298	Yes	349.43
Sgk3	NM_177547	chr1	+	Lsd1_Ab	9813565	9814248	683	25355	-78401	25355-26038	Yes	59.94
Sgk3	NM_177547	chr1	+	Lsd1_Ab	9815543	9816265	722	27333	-76384	27333-28055	Yes	50.98
Sgk3	NM_177547	chr1	+	Lsd1_Ab	9823103	9823961	858	34893	-68688	34893-35751	Yes	538.2
Sgk3	NM_001037759	chr1	+	Lsd1_Ab	9836709	9837483	774	-878	-55166	Proximal promoter	No	62.59
Sgk3	NM_001037759	chr1	+	Lsd1_Ab	9839746	9840214	468	1385	-52435	Proximal promoter	Yes	59.25
Snhg6	NR_024067	chr1	-	Lsd1_Ab	9935134	9935781	647	-935	-3029	Proximal promoter	No	140.05
Cspp1	NM_026493	chr1	+	Lsd1_Ab	10064134	10064552	418	35836	-62297	35836-36254	Yes	66.93
Cpa6	NM_177834	chr1	-	Lsd1_Ab	10315379	10316333	954	393691	-572	393691-394645	Yes	212.95
Ncoa2	NM_008678	chr1	-	Lsd1_Ab	13144338	13145403	1065	218761	-15099	218761-219826	Yes	449.63
Ncoa2	NM_008678	chr1	-	Lsd1_Ab	13152064	13153086	1022	211078	-22825	211078-212100	Yes	89.34
Ncoa2	NM_008678	chr1	-	Lsd1_Ab	13196705	13197666	961	166498	-67466	166498-167459	Yes	909.6
Ncoa2	NM_008678	chr1	-	Lsd1_Ab	13284865	13285314	449	78850	-155626	78850-79299	Yes	60.52
Ncoa2	NM_008678	chr1	-	Lsd1_Ab	13291489	13292672	1183	71492	-162250	71492-72675	Yes	283.28
Ncoa2	NM_008678	chr1	-	Lsd1_Ab	13318405	13318808	403	45356	-189166	45356-45759	Yes	80.57
Ncoa2	NM_008678	chr1	-	Lsd1_Ab	13325572	13326843	1271	37321	-196333	37321-38592	Yes	341.37
Tram1	NM_028173	chr1	-	Lsd1_Ab	13503465	13504478	1013	75467	50304	Intergenic	No	406.65
Tram1	NM_028173	chr1	-	Lsd1_Ab	13583173	13584003	830	-3228	-28391	Proximal promoter	No	304.62
Tram1	NM_028173	chr1	-	Lsd1_Ab	13584437	13584999	562	-4492	-29655	Distal promoter	No	74.55
Tram1	NM_028173	chr1	-	Lsd1_Ab	13590240	13590961	721	-10295	-35458	Intergenic	No	123.51
Tram1	NM_028173	chr1	-	Lsd1_Ab	13603508	13604356	848	-23563	-48726	Intergenic	No	642.88
Msc	NM_010827	chr1	-	Lsd1_Ab	14586034	14586432	398	159615	156996	Intergenic	No	71.44
Terf1	NM_009352	chr1	+	Lsd1_Ab	15831054	15831569	515	35316	-1941	35316-35831	Yes	60.83
Gm106	NM_001033288	chr1	-	Lsd1_Ab	15840230	15840578	348	42225	3364	Intergenic	No	62.86
Gm106	NM_001033288	chr1	-	Lsd1_Ab	15840717	15841310	593	41493	2632	Intergenic	No	161.87
Gm106	NM_001033288	chr1	-	Lsd1_Ab	15892462	15893013	551	-9659	-48520	Distal promoter	No	102.08
Rdh10	NM_133832	chr1	+	Lsd1_Ab	16094700	16096659	1959	0	-25972	Proximal promoter	Yes	98.31
Rpl7	NM_011291	chr1	-	Lsd1_Ab	16103475	16104086	611	-8961	-12100	Distal promoter	No	88.71
Rdh10	NM_133832	chr1	+	Lsd1_Ab	16150106	16150448	342	54144	27475	Intergenic	No	74.85
Stau2	NM_025303	chr1	-	Lsd1_Ab	16501466	16501946	480	7437	-282576	7437-7917	Yes	50.55
Stau2	NM_025303	chr1	-	Lsd1_Ab	16530367	16530833	466	-20984	-311477	Intergenic	No	93.2
Ube2w	NM_025773	chr1	-	Lsd1_Ab	16621795	16622180	385	-12428	-62309	Intergenic	No	108.06
Tceb1	NM_026456	chr1	-	Lsd1_Ab	16646325	16647934	1609	0	-13480	Proximal promoter	Yes	208.68
Ly96	NM_001159711	chr1	+	Lsd1_Ab	16678268	16679204	936	0	-20482	Proximal promoter	Yes	158.64
Pkhd1	NM_153179	chr1	-	Lsd1_Ab	20602714	20603083	369	5055	-554855	5055-5424	Yes	68.1
Paqr8	NM_028829	chr1	+	Lsd1_Ab	20888101	20888589	488	7399	-40248	7399-7887	Yes	112.04
Paqr8	NM_028829	chr1	+	Lsd1_Ab	20917548	20918006	458	36846	-10831	36846-37304	Yes	69.3
Paqr8	NM_028829	chr1	+	Lsd1_Ab	20918440	20919588	1148	37738	-9249	37738-38886	Yes	212.01
Efhc1	NM_027974	chr1	+	Lsd1_Ab	20932934	20933516	582	-8190	-47404	Distal promoter	No	216.69
Efhc1	NM_027974	chr1	+	Lsd1_Ab	20979395	20980058	663	37689	-862	37689-38352	Yes	215.84
Efhc1	NM_027974	chr1	+	Lsd1_Ab	20983538	20984940	1402	41832	2618	Intergenic	No	352.27
Tram2	NM_133252	chr1	-	Lsd1_Ab	21014989	21015770	781	53520	-23531	53520-54301	Yes	54.55
Tram2	NM_133252	chr1	-	Lsd1_Ab	21025844	21026412	568	42878	-34386	42878-43446	Yes	146.29
Tram2	NM_177409	chr1	-	Lsd1_Ab	21084739	21085391	652	-15433	-93262	Intergenic	No	108.01
Tmem14a	NM_029398	chr1	+	Lsd1_Ab	21151661	21152262	601	-56449	-67986	Intergenic	No	64.92
Khdc1a	NM_183322	chr1	+	Lsd1_Ab	21325867	21326597	730	-13160	-15683	Intergenic	No	238.84
Kcnq5	NM_023872	chr1	-	Lsd1_Ab	21474456	21474931	475	477092	-85968	477092-477567	Yes	122.91
Kcnq5	NM_023872	chr1	-	Lsd1_Ab	21542480	21543751	1271	408272	-153992	408272-409543	Yes	294.49
Kcnq5	NM_023872	chr1	-	Lsd1_Ab	21544576	21545358	782	406665	-156088	406665-407447	Yes	186.39
Kcnq5	NM_023872	chr1	-	Lsd1_Ab	21557396	21557909	513	394114	-168908	394114-394627	Yes	62.22
Kcnq5	NM_023872	chr1	-	Lsd1_Ab	21709594	21710036	442	241987	-321106	241987-242429	Yes	81.41
Kcnq5	NM_023872	chr1	-	Lsd1_Ab	21712242	21712538	296	239485	-323754	239485-239781	Yes	88.23
Kcnq5	NM_023872	chr1	-	Lsd1_Ab	21736702	21737245	543	214778	-348214	214778-215321	Yes	104.58
Kcnq5	NM_023872	chr1	-	Lsd1_Ab	21770741	21771761	1020	180262	-382253	180262-181282	Yes	498.92
Kcnq5	NM_023872	chr1	-	Lsd1_Ab	21826323	21826888	565	125135	-437835	125135-125700	Yes	93.09
Kcnq5	NM_023872	chr1	-	Lsd1_Ab	21827562	21827941	379	124082	-439074	124082-124461	Yes	76.04
Kcnq5	NM_023872	chr1	-	Lsd1_Ab	21950189	21952930	2741	0	-561701	Proximal promoter	Yes	187.41
Kcnq5	NM_023872	chr1	-	Lsd1_Ab	21952971	21954391	1420	-948	-564483	Proximal promoter	No	68.18
Kcnq5	NM_023872	chr1	-	Lsd1_Ab	21963998	21964561	563	-11975	-575510	Intergenic	No	95.19
Ogfrl1	NM_001081079	chr1	-	Lsd1_Ab	23389452	23390680	1228	0	-16190	Proximal promoter	Yes	84.73
Smap1	NM_028534	chr1	-	Lsd1_Ab	23905817	23906332	515	22796	-53352	22796-23311	Yes	162.98
Smap1	NM_028534	chr1	-	Lsd1_Ab	23922277	23922825	548	6303	-69812	6303-6851	Yes	126.28
Smap1	NM_028534	chr1	-	Lsd1_Ab	23933204	23933785	581	-4076	-80739	Distal promoter	No	72.58
Smap1	NM_028534	chr1	-	Lsd1_Ab	23961318	23961709	391	-32190	-108853	Intergenic	No	51.7
Col9a1	NM_007740	chr1	+	Lsd1_Ab	24178235	24178639	404	-5809	-80938	Distal promoter	No	85.64
Lmbrd1	NM_026719	chr1	+	Lsd1_Ab	24740649	24741412	763	55267	-81734	55267-56030	Yes	423.05
Lmbrd1	NM_026719	chr1	+	Lsd1_Ab	24773657	24774210	553	88275	-48936	88275-88828	Yes	127.67
4931408C20Rik	NM_001033764	chr1	-	Lsd1_Ab	26744750	26745284	534	-445	-6104	Proximal promoter	No	53.39
Gm597	NM_001013750	chr1	-	Lsd1_Ab	28912088	28913163	1075	-74991	-79122	Intergenic	No	180.02
Phf3	NM_001081080	chr1	-	Lsd1_Ab	30908727	30909239	512	10862	-49541	10862-11374	Yes	111.3
Phf3	NM_001081080	chr1	-	Lsd1_Ab	30926045	30926363	318	-5944	-66859	Distal promoter	No	60.18
Phf3	NM_001081080	chr1	-	Lsd1_Ab	30929524	30931180	1656	-9423	-70338	Distal promoter	No	74.62
Gm8783	NR_002945	chr1	-	Lsd1_Ab	30978029	30978683	654	27779	19750	Intergenic	No	369.78
Prim2	NM_008922	chr1	-	Lsd1_Ab	33588600	33589219	619	137384	-77945	137384-138003	Yes	53.52
Prim2	NM_008922	chr1	-	Lsd1_Ab	33593318	33593752	434	132851	-82663	132851-133285	Yes	66.01
Prim2	NM_008922	chr1	-	Lsd1_Ab	33655405	33655818	413	70785	-144750	70785-71198	Yes	105.43
Rab23	NM_001159729	chr1	+	Lsd1_Ab	33793507	33794267	760	16244	-5140	16244-17004	Yes	581.74
Rab23	NM_001159729	chr1	+	Lsd1_Ab	33795156	33796532	1376	17893	-2875	17893-19269	Yes	57.96
Imp4	NM_178601	chr1	+	Lsd1_Ab	34491454	34492244	790	-4429	-10348	Distal promoter	No	50.36
Ptpn18	NM_011206	chr1	+	Lsd1_Ab	34521144	34522716	1572	4554	-7908	4554-6126	Yes	323.8
Tesp1	NM_009355	chr1	+	Lsd1_Ab	34546798	34549117	2319	-6157	-10790	Distal promoter	No	995.49
Tesp1	NM_009355	chr1	+	Lsd1_Ab	34566918	34568416	1498	11644	7011	Intergenic	No	431.88
Tesp1	NM_009355	chr1	+	Lsd1_Ab	34570237	34571253	1016	14963	10330	Intergenic	No	91.48
Tesp1	NM_009355	chr1	+	Lsd1_Ab	34571346	34571859	513	16072	11439	Intergenic	No	52.51
Cfc1	NM_007685	chr1	+	Lsd1_Ab	34574707	34574946	239	-17546	-26210	Intergenic	No	53.19
Cfc1	NM_007685	chr1	+	Lsd1_Ab	34575212	34575528	316	-16964	-25628	Intergenic	No	77.27
Cfc1	NM_007685	chr1	+	Lsd1_Ab	34579045	34579534	489	-12958	-21622	Intergenic	No	162.1
Arhgef4	NM_183019	chr1	+	Lsd1_Ab	34833268	34833610	342	-24956	-35989	Intergenic	No	57.77
Arhgef4	NM_183019	chr1	+	Lsd1_Ab	34834362	34834836	474	-23730	-34763	Intergenic	No	55.83
Fam168b	NM_001160235	chr1	-	Lsd1_Ab	34878736	34879364	628	20531	-8673	20531-21159	Yes	161.17
Fam168b	NM_001160235	chr1	-	Lsd1_Ab	34895167	34895694	527	4201	-25104	4201-4728	Yes	68.33
Fam168b	NM_001160235	chr1	-	Lsd1_Ab	34899258	34900603	1345	0	-29195	Proximal promoter	Yes	115.68
Plekhb2	NM_145516	chr1	+	Lsd1_Ab	34907862	34909033	1171	1059	-27397	Proximal promoter	Yes	177.27
Hs6st1	NM_015818	chr1	+	Lsd1_Ab	35861904	35862368	464	-262876	-300922	Intergenic	No	84.31
Hs6st1	NM_015818	chr1	+	Lsd1_Ab	36129723	36130826	1103	4479	-32464	4479-5582	Yes	91.4
Hs6st1	NM_015818	chr1	+	Lsd1_Ab	36153500	36155173	1673	28256	-8117	28256-29929	Yes	313.53
Hs6st1	NM_015818	chr1	+	Lsd1_Ab	36184974	36185642	668	59730	21684	Intergenic	No	78.89
Hs6st1	NM_015818	chr1	+	Lsd1_Ab	36185659	36186449	790	60415	22369	Intergenic	No	239.51
Hs6st1	NM_015818	chr1	+	Lsd1_Ab	36186659	36187830	1171	61415	23369	Intergenic	No	602.1
Hs6st1	NM_015818	chr1	+	Lsd1_Ab	36187887	36189535	1648	62643	24597	Intergenic	No	233.77
Hs6st1	NM_015818	chr1	+	Lsd1_Ab	36191305	36191918	613	66061	28015	Intergenic	No	68.56
Uggt1	NM_198899	chr1	-	Lsd1_Ab	36216620	36217787	1167	83360	-19747	83360-84527	Yes	220.22
Uggt1	NM_198899	chr1	-	Lsd1_Ab	36219429	36220078	649	81069	-22556	81069-81718	Yes	64.18
Uggt1	NM_198899	chr1	-	Lsd1_Ab	36250255	36250707	452	50440	-53382	50440-50892	Yes	87.26
Uggt1	NM_198899	chr1	-	Lsd1_Ab	36313023	36313609	586	-11876	-116150	Intergenic	No	158.57
Neurl3	NM_153408	chr1	-	Lsd1_Ab	36315436	36316085	649	14185	5361	Intergenic	No	91.95
Neurl3	NM_153408	chr1	-	Lsd1_Ab	36320701	36321625	924	8645	0	8645-9569	Yes	858.58
Neurl3	NM_153408	chr1	-	Lsd1_Ab	36329274	36330786	1512	0	-7828	Proximal promoter	Yes	172.59
Neurl3	NM_153408	chr1	-	Lsd1_Ab	36332486	36333826	1340	-2216	-11040	Proximal promoter	No	257.78
Neurl3	NM_153408	chr1	-	Lsd1_Ab	36334023	36334697	674	-3753	-12577	Proximal promoter	No	178.78
Arid5a	NM_145996	chr1	+	Lsd1_Ab	36350186	36350843	657	-13755	-28977	Intergenic	No	213.17
Arid5a	NM_145996	chr1	+	Lsd1_Ab	36353151	36354648	1497	-9950	-25172	Distal promoter	No	80.66
Arid5a	NM_145996	chr1	+	Lsd1_Ab	36382742	36383371	629	18144	2922	Intergenic	No	54.28
Cnnm3	NM_001039551	chr1	+	Lsd1_Ab	36567918	36570127	2209	0	-14955	Proximal promoter	Yes	181.99
Sema4c	NM_001126047	chr1	-	Lsd1_Ab	36619662	36621530	1868	-4436	-14176	Distal promoter	No	335.08
Sema4c	NM_001126047	chr1	-	Lsd1_Ab	36622987	36623904	917	-7761	-17501	Distal promoter	No	128.95
Fam178b	NM_027957	chr1	-	Lsd1_Ab	36625842	36626971	1129	23206	-6302	23206-24335	Yes	82.66
Fam178b	NM_201365	chr1	-	Lsd1_Ab	36702931	36703852	921	36176	-46113	36176-37097	Yes	645.5
Fam178b	NM_201365	chr1	-	Lsd1_Ab	36712515	36713989	1474	26039	-55697	26039-27513	Yes	698.39
Fam178b	NM_201365	chr1	-	Lsd1_Ab	36714492	36716374	1882	23654	-57674	23654-25536	Yes	784.6
Fam178b	NM_201365	chr1	-	Lsd1_Ab	36720970	36721745	775	18283	-64152	18283-19058	Yes	102.81
Actr1b	NM_146107	chr1	-	Lsd1_Ab	36775520	36776816	1296	-8750	-19474	Distal promoter	No	184.17
Actr1b	NM_146107	chr1	-	Lsd1_Ab	36783870	36784274	404	-17100	-27824	Intergenic	No	75.12
Zap70	NM_009539	chr1	+	Lsd1_Ab	36793057	36793579	522	-25126	-46082	Intergenic	No	50.86
Zap70	NM_009539	chr1	+	Lsd1_Ab	36811010	36811674	664	-7031	-27987	Distal promoter	No	117.83
Tmem131	NM_018872	chr1	-	Lsd1_Ab	36917319	36918136	817	78236	-68286	78236-79053	Yes	242.12
Tmem131	NM_018872	chr1	-	Lsd1_Ab	36927318	36927779	461	68593	-78285	68593-69054	Yes	171.32
Tmem131	NM_018872	chr1	-	Lsd1_Ab	36974859	36975197	338	21175	-125826	21175-21513	Yes	53.84
Tmem131	NM_018872	chr1	-	Lsd1_Ab	36976385	36977941	1556	18431	-127352	18431-19987	Yes	1770.99
Tmem131	NM_018872	chr1	-	Lsd1_Ab	36979793	36980355	562	16017	-130760	16017-16579	Yes	175.68
Tmem131	NM_018872	chr1	-	Lsd1_Ab	37055121	37055645	524	-58749	-206088	Intergenic	No	247.14
Tmem131	NM_018872	chr1	-	Lsd1_Ab	37059417	37059866	449	-63045	-210384	Intergenic	No	116.73
Cnga3	NM_009918	chr1	+	Lsd1_Ab	37217697	37217970	273	-58135	-102259	Intergenic	No	60.41
Inpp4a	NM_030266	chr1	+	Lsd1_Ab	37352301	37352872	571	-3865	-114706	Proximal promoter	No	115.35
Inpp4a	NM_030266	chr1	+	Lsd1_Ab	37370447	37370919	472	13710	-96659	13710-14182	Yes	55.88
Inpp4a	NM_030266	chr1	+	Lsd1_Ab	37375266	37375972	706	18529	-91606	18529-19235	Yes	79.17
Inpp4a	NM_030266	chr1	+	Lsd1_Ab	37405153	37405811	658	48416	-61767	48416-49074	Yes	189.62
Unc50	NM_026123	chr1	+	Lsd1_Ab	37476095	37477051	956	-9965	-18918	Distal promoter	No	238.64
Unc50	NM_026123	chr1	+	Lsd1_Ab	37480853	37481390	537	-5626	-14579	Distal promoter	No	167.05
Mgat4a	NM_173870	chr1	-	Lsd1_Ab	37530515	37531405	890	61699	-34331	61699-62589	Yes	154.05
Mgat4a	NM_173870	chr1	-	Lsd1_Ab	37534734	37536474	1740	56630	-38550	56630-58370	Yes	363.44
4930594C11Rik	NR_024017	chr1	-	Lsd1_Ab	37543009	37543717	708	1733	-314	Proximal promoter	Yes	85.36
4930594C11Rik	NR_024017	chr1	-	Lsd1_Ab	37548429	37549473	1044	-2979	-5734	Proximal promoter	No	124.1
4930594C11Rik	NR_024017	chr1	-	Lsd1_Ab	37552620	37553016	396	-7170	-9925	Distal promoter	No	65
Mgat4a	NM_173870	chr1	-	Lsd1_Ab	37559192	37559858	666	33246	-63008	33246-33912	Yes	116.84
Mgat4a	NM_173870	chr1	-	Lsd1_Ab	37563240	37564076	836	29028	-67056	29028-29864	Yes	283.61
Mgat4a	NM_173870	chr1	-	Lsd1_Ab	37618485	37618991	506	-25381	-122301	Intergenic	No	91.7
2010300C02Rik	NM_028096	chr1	-	Lsd1_Ab	37692413	37693154	741	83502	-23893	83502-84243	Yes	318.84
2010300C02Rik	NM_028096	chr1	-	Lsd1_Ab	37710705	37711267	562	65389	-42185	65389-65951	Yes	103.87
Tsga10	NM_207228	chr1	-	Lsd1_Ab	37923857	37924196	339	-1933	-112237	Proximal promoter	No	203.63
Lipt1	NM_001037918	chr1	+	Lsd1_Ab	37925341	37926018	677	-3032	-7125	Proximal promoter	No	107.4
Mitd1	NM_026913	chr1	-	Lsd1_Ab	37945962	37946773	811	483	-10228	Proximal promoter	Yes	56.11
Txndc9	NM_172054	chr1	-	Lsd1_Ab	38058814	38059208	394	-4761	-18103	Distal promoter	No	144.22
Eif5b	NM_198303	chr1	+	Lsd1_Ab	38068421	38069010	589	13567	-43414	13567-14156	Yes	429.94
Eif5b	NM_198303	chr1	+	Lsd1_Ab	38095877	38096303	426	41023	-16121	41023-41449	Yes	54.87
Eif5b	NM_198303	chr1	+	Lsd1_Ab	38106337	38106885	548	51483	-5539	51483-52031	Yes	136.79
Rev1	NM_019570	chr1	-	Lsd1_Ab	38185622	38187394	1772	0	-75992	Proximal promoter	Yes	608.76
Aff3	NM_010678	chr1	-	Lsd1_Ab	38294847	38295208	361	426592	-60676	426592-426953	Yes	50.13
Aff3	NM_010678	chr1	-	Lsd1_Ab	38462946	38463525	579	258275	-228775	258275-258854	Yes	85.21
Aff3	NM_010678	chr1	-	Lsd1_Ab	38750765	38752206	1441	-28965	-516594	Intergenic	No	1461.66
Aff3	NM_010678	chr1	-	Lsd1_Ab	38771620	38771937	317	-49820	-537449	Intergenic	No	50.03
Pdcl3	NM_026850	chr1	+	Lsd1_Ab	39105520	39105707	187	60862	51439	Intergenic	No	97.08
Tbc1d8	NM_018775	chr1	-	Lsd1_Ab	39453051	39454409	1358	81183	-24708	81183-82541	Yes	66.84
Tbc1d8	NM_018775	chr1	-	Lsd1_Ab	39471155	39471549	394	64043	-42812	64043-64437	Yes	200.65
Tbc1d8	NM_018775	chr1	-	Lsd1_Ab	39484722	39485577	855	50015	-56379	50015-50870	Yes	124.96
Tbc1d8	NM_018775	chr1	-	Lsd1_Ab	39488863	39489269	406	46323	-60520	46323-46729	Yes	63.85
Tbc1d8	NM_018775	chr1	-	Lsd1_Ab	39525720	39527536	1816	8056	-97377	8056-9872	Yes	293.57
Tbc1d8	NM_018775	chr1	-	Lsd1_Ab	39538733	39539898	1165	-3141	-110390	Proximal promoter	No	137.34
Tbc1d8	NM_018775	chr1	-	Lsd1_Ab	39544153	39544935	782	-8561	-115810	Distal promoter	No	505.31
D1Bwg0212e	NM_028043	chr1	+	Lsd1_Ab	39582241	39582991	750	-9655	-20731	Distal promoter	No	142.79
D1Bwg0212e	NM_028043	chr1	+	Lsd1_Ab	39592042	39593280	1238	0	-10442	Proximal promoter	Yes	90.05
D1Bwg0212e	NM_028043	chr1	+	Lsd1_Ab	39597326	39597955	629	4680	-5767	4680-5309	Yes	778.18
D1Bwg0212e	NM_028043	chr1	+	Lsd1_Ab	39602407	39603131	724	9761	-591	9761-10485	Yes	216.78
Rnf149	NM_001033135	chr1	-	Lsd1_Ab	39633192	39634770	1578	0	-25049	Proximal promoter	Yes	215.86
Rnf149	NM_001033135	chr1	-	Lsd1_Ab	39635169	39635829	660	-977	-27026	Proximal promoter	No	51.85
Creg2	NM_170597	chr1	-	Lsd1_Ab	39670784	39672207	1423	35820	3043	Intergenic	No	265.1
Creg2	NM_170597	chr1	-	Lsd1_Ab	39698464	39699001	537	9026	-23214	9026-9563	Yes	77.44
Il1rl1	NM_010743	chr1	+	Lsd1_Ab	40449274	40449997	723	-46496	-55210	Intergenic	No	82.85
Il1rl1	NM_010743	chr1	+	Lsd1_Ab	40466705	40467425	720	-29068	-37782	Intergenic	No	229.77
Il1rl1	NM_001025602	chr1	+	Lsd1_Ab	40501546	40502010	464	4074	-20249	4074-4538	Yes	51.41
Il18r1	NM_008365	chr1	+	Lsd1_Ab	40526678	40527289	611	3828	-30409	3828-4439	Yes	62.35
Il18r1	NM_008365	chr1	+	Lsd1_Ab	40557919	40559335	1416	35069	221	3Prime UTR	No	670.65
Il18rap	NM_010553	chr1	+	Lsd1_Ab	40561355	40561814	459	-10392	-44328	Intergenic	No	126.57
Il18rap	NM_010553	chr1	+	Lsd1_Ab	40571281	40572426	1145	0	-33716	Proximal promoter	Yes	150.16
Il18rap	NM_010553	chr1	+	Lsd1_Ab	40573326	40573770	444	1120	-32372	Proximal promoter	Yes	61.51
Mfsd9	NM_172499	chr1	-	Lsd1_Ab	40827327	40827779	452	19723	1105	3Prime UTR	No	57.97
Tmem182	NM_001081198	chr1	+	Lsd1_Ab	41422162	41422574	412	559717	510050	Intergenic	No	78.34
Mrps9	NM_023514	chr1	+	Lsd1_Ab	42910803	42911369	566	2726	-51159	2726-3292	Yes	100.36
Gpr45	NM_053107	chr1	+	Lsd1_Ab	42971976	42972464	488	-37252	-119830	Intergenic	No	244.35
Fhl2	NM_010212	chr1	-	Lsd1_Ab	43239788	43240198	410	-18982	-59870	Intergenic	No	104.84
Fhl2	NM_010212	chr1	-	Lsd1_Ab	43297999	43298433	434	-77193	-118081	Intergenic	No	83.35
Nck2	NM_010879	chr1	+	Lsd1_Ab	43551050	43551658	608	48455	-75705	48455-49063	Yes	148.09
Nck2	NM_010879	chr1	+	Lsd1_Ab	43561000	43561446	446	58405	-65917	58405-58851	Yes	57.28
Nck2	NM_010879	chr1	+	Lsd1_Ab	43564612	43565156	544	62017	-62207	62017-62561	Yes	94.65
Nck2	NM_010879	chr1	+	Lsd1_Ab	43577170	43578408	1238	74575	-48955	74575-75813	Yes	1195.22
Nck2	NM_010879	chr1	+	Lsd1_Ab	43578618	43579671	1053	76023	-47692	76023-77076	Yes	97.37
Nck2	NM_010879	chr1	+	Lsd1_Ab	43590129	43590793	664	87534	-36570	87534-88198	Yes	55.94
Nck2	NM_010879	chr1	+	Lsd1_Ab	43592261	43592887	626	89666	-34476	89666-90292	Yes	124.51
Nck2	NM_010879	chr1	+	Lsd1_Ab	43619049	43619689	640	116454	-7674	116454-117094	Yes	129.02
Uxs1	NM_026430	chr1	-	Lsd1_Ab	43826172	43826605	433	57948	-19097	57948-58381	Yes	53.78
Uxs1	NM_026430	chr1	-	Lsd1_Ab	43867480	43868373	893	16180	-60405	16180-17073	Yes	99.22
Tpp2	NM_009418	chr1	+	Lsd1_Ab	43937619	43938062	443	-52789	-121754	Intergenic	No	59.31
Tpp2	NM_009418	chr1	+	Lsd1_Ab	43990096	43991402	1306	0	-68414	Proximal promoter	Yes	120.79
Kdelc1	NM_023645	chr1	-	Lsd1_Ab	44178944	44179594	650	-3326	-15554	Proximal promoter	No	108.75
Kdelc1	NM_023645	chr1	-	Lsd1_Ab	44182441	44182887	446	-6823	-19051	Distal promoter	No	80.46
Gulp1	NM_028450	chr1	+	Lsd1_Ab	44641583	44642015	432	33068	-211666	33068-33500	Yes	51.72
Slc40a1	NM_016917	chr1	-	Lsd1_Ab	45919851	45920234	383	62205	44680	Intergenic	No	75.05
Slc40a1	NM_016917	chr1	-	Lsd1_Ab	45928940	45929457	517	52982	35457	Intergenic	No	129.57
Slc39a10	NM_172653	chr1	-	Lsd1_Ab	46906635	46907295	660	3059	-42247	3059-3719	Yes	98.17
Slc39a10	NM_172653	chr1	-	Lsd1_Ab	46971096	46971550	454	-60742	-106708	Intergenic	No	264.36
Slc39a10	NM_172653	chr1	-	Lsd1_Ab	46978304	46978812	508	-67950	-113916	Intergenic	No	101.6
Obfc2a	NM_028696	chr1	-	Lsd1_Ab	51559872	51560383	511	-24629	-33541	Intergenic	No	449.53
Obfc2a	NM_028696	chr1	-	Lsd1_Ab	51565841	51566334	493	-30598	-39510	Intergenic	No	571.29
Obfc2a	NM_028696	chr1	-	Lsd1_Ab	51634414	51634997	583	-99171	-108083	Intergenic	No	98.92
Obfc2a	NM_028696	chr1	-	Lsd1_Ab	51636780	51637390	610	-101537	-110449	Intergenic	No	81.03
Obfc2a	NM_028696	chr1	-	Lsd1_Ab	51641498	51642303	805	-106255	-115167	Intergenic	No	84.42
Myo1b	NM_010863	chr1	-	Lsd1_Ab	51991144	51991850	706	-18326	-184529	Intergenic	No	486.92
Stat4	NM_011487	chr1	+	Lsd1_Ab	52068077	52068614	537	2990	-95414	2990-3527	Yes	74.65
Stat4	NM_011487	chr1	+	Lsd1_Ab	52069436	52070066	630	4349	-93962	4349-4979	Yes	93.43
Stat1	NM_009283	chr1	+	Lsd1_Ab	52169950	52171107	1157	-5174	-47600	Distal promoter	No	68.23
Stat1	NM_009283	chr1	+	Lsd1_Ab	52186649	52187034	385	10368	-31673	10368-10753	Yes	59.56
Gls	NM_001081081	chr1	-	Lsd1_Ab	52273659	52273988	329	16088	-53366	16088-16417	Yes	176.35
Gls	NM_001081081	chr1	-	Lsd1_Ab	52282633	52282964	331	7112	-62340	7112-7443	Yes	51.85
Gls	NM_001081081	chr1	-	Lsd1_Ab	52355015	52355834	819	-64939	-134722	Intergenic	No	190.53
Nab1	NM_008667	chr1	-	Lsd1_Ab	52511305	52511870	565	45422	823	3Prime UTR	No	78.74
Nab1	NM_008667	chr1	-	Lsd1_Ab	52524164	52524482	318	32810	-11471	32810-33128	Yes	59.74
Tmem194b	NR_024590	chr1	+	Lsd1_Ab	52687168	52688272	1104	0	-20491	Proximal promoter	Yes	85.66
Mfsd6	NM_133829	chr1	-	Lsd1_Ab	52759886	52760325	439	23837	-46739	23837-24276	Yes	67.67
Mfsd6	NM_133829	chr1	-	Lsd1_Ab	52779326	52779952	626	4210	-66179	4210-4836	Yes	852.14
Mfsd6	NM_133829	chr1	-	Lsd1_Ab	52811213	52811575	362	-27051	-98066	Intergenic	No	51.29
Inpp1	NM_008384	chr1	-	Lsd1_Ab	52856935	52857699	764	16833	-10672	16833-17597	Yes	189.35
Inpp1	NM_008384	chr1	-	Lsd1_Ab	52873635	52874958	1323	0	-27372	Proximal promoter	Yes	57.06
Hibch	NM_146108	chr1	+	Lsd1_Ab	52966429	52967133	704	64540	-10571	64540-65244	Yes	301.57
Pms1	NM_153556	chr1	-	Lsd1_Ab	53322084	53322467	383	31373	-76053	31373-31756	Yes	102.78
Ormdl1	NM_145517	chr1	+	Lsd1_Ab	53346124	53346537	413	-7401	-20552	Distal promoter	No	78.1
Stk17b	NM_133810	chr1	-	Lsd1_Ab	53798419	53798998	579	43061	13357	Intergenic	No	50.86
Stk17b	NM_133810	chr1	-	Lsd1_Ab	53830235	53830586	351	11473	-17880	11473-11824	Yes	50.47
Stk17b	NM_133810	chr1	-	Lsd1_Ab	53830826	53831332	506	10727	-18471	10727-11233	Yes	404.12
Stk17b	NM_133810	chr1	-	Lsd1_Ab	53841166	53842371	1205	0	-28811	Proximal promoter	Yes	71.57
Hecw2	NM_001001883	chr1	-	Lsd1_Ab	53874910	53875672	762	376206	-11193	376206-376968	Yes	158.73
Hecw2	NM_001001883	chr1	-	Lsd1_Ab	53880363	53880918	555	370960	-16646	370960-371515	Yes	69.29
Hecw2	NM_001001883	chr1	-	Lsd1_Ab	53907540	53908157	617	343721	-43823	343721-344338	Yes	194.98
Hecw2	NM_001001883	chr1	-	Lsd1_Ab	53908212	53908951	739	342927	-44495	342927-343666	Yes	428.43
Hecw2	NM_001001883	chr1	-	Lsd1_Ab	53920854	53921298	444	330580	-57137	330580-331024	Yes	70.97
Hecw2	NM_001001883	chr1	-	Lsd1_Ab	53939317	53939713	396	312165	-75600	312165-312561	Yes	148.08
Hecw2	NM_001001883	chr1	-	Lsd1_Ab	53946068	53946681	613	305197	-82351	305197-305810	Yes	107.01
Pgap1	NM_001163314	chr1	-	Lsd1_Ab	54580450	54580939	489	33587	-42899	33587-34076	Yes	112.05
Pgap1	NM_001163314	chr1	-	Lsd1_Ab	54625754	54626329	575	-11228	-88203	Intergenic	No	561.93
Pgap1	NM_001163314	chr1	-	Lsd1_Ab	54641733	54642445	712	-27207	-104182	Intergenic	No	71.32
Ankrd44	NM_001081433	chr1	-	Lsd1_Ab	54740325	54740844	519	242358	-38142	242358-242877	Yes	80.17
Ankrd44	NM_001081433	chr1	-	Lsd1_Ab	54768373	54768897	524	214305	-66190	214305-214829	Yes	327.58
Ankrd44	NM_001081433	chr1	-	Lsd1_Ab	54827619	54828053	434	155149	-125436	155149-155583	Yes	59.85
Ankrd44	NM_001081433	chr1	-	Lsd1_Ab	54846011	54846651	640	136551	-143828	136551-137191	Yes	125.24
Ankrd44	NM_001081433	chr1	-	Lsd1_Ab	54855191	54855803	612	127399	-153008	127399-128011	Yes	205.6
Ankrd44	NM_001081433	chr1	-	Lsd1_Ab	54892526	54893118	592	90084	-190343	90084-90676	Yes	206.34
Ankrd44	NM_001081433	chr1	-	Lsd1_Ab	54894368	54895136	768	88066	-192185	88066-88834	Yes	112.18
Ankrd44	NM_001081433	chr1	-	Lsd1_Ab	54896578	54897450	872	85752	-194395	85752-86624	Yes	144.83
Ankrd44	NM_001081433	chr1	-	Lsd1_Ab	54898510	54899203	693	83999	-196327	83999-84692	Yes	416.78
Ankrd44	NM_001081433	chr1	-	Lsd1_Ab	54928136	54928687	551	54515	-225953	54515-55066	Yes	94.64
Ankrd44	NM_001081433	chr1	-	Lsd1_Ab	54930764	54931377	613	51825	-228581	51825-52438	Yes	141.27
Ankrd44	NM_001081433	chr1	-	Lsd1_Ab	54968901	54970107	1206	13095	-266718	13095-14301	Yes	276.85
Ankrd44	NM_001081433	chr1	-	Lsd1_Ab	54970189	54970976	787	12226	-268006	12226-13013	Yes	598.49
Ankrd44	NM_001081433	chr1	-	Lsd1_Ab	54971868	54972398	530	10804	-269685	10804-11334	Yes	203.52
Ankrd44	NM_001081433	chr1	-	Lsd1_Ab	54976830	54977464	634	5738	-274647	5738-6372	Yes	61.02
Ankrd44	NM_001081433	chr1	-	Lsd1_Ab	54991692	54992267	575	-8490	-289509	Distal promoter	No	161.57
Sf3b1	NM_031179	chr1	-	Lsd1_Ab	55039436	55039983	547	44339	2029	Intergenic	No	51.58
Sf3b1	NM_031179	chr1	-	Lsd1_Ab	55085630	55086673	1043	-1308	-43618	Proximal promoter	No	86.22
Coq10b	NM_001039710	chr1	+	Lsd1_Ab	55114327	55114799	472	4714	-14747	4714-5186	Yes	54.84
Hspe1	NM_008303	chr1	+	Lsd1_Ab	55138927	55139397	470	-5594	-8764	Distal promoter	No	496.07
Hspd1	NM_010477	chr1	-	Lsd1_Ab	55149383	55149830	447	-4607	-14706	Distal promoter	No	76.08
Mobkl3	NM_025283	chr1	+	Lsd1_Ab	55179701	55180108	407	-7980	-31635	Distal promoter	No	265.88
Mobkl3	NM_025283	chr1	+	Lsd1_Ab	55187624	55188916	1292	0	-22827	Proximal promoter	Yes	69.46
Rftn2	NM_028713	chr1	-	Lsd1_Ab	55225946	55226477	531	57149	526	3Prime UTR	No	153.82
Rftn2	NM_028713	chr1	-	Lsd1_Ab	55237079	55237538	459	46088	-10076	46088-46547	Yes	82.44
Rftn2	NM_028713	chr1	-	Lsd1_Ab	55237780	55238108	328	45518	-10777	45518-45846	Yes	66.08
Rftn2	NM_028713	chr1	-	Lsd1_Ab	55266995	55267841	846	15785	-39992	15785-16631	Yes	80.19
Plcl1	NM_001114663	chr1	+	Lsd1_Ab	55585495	55586530	1035	122706	-224599	122706-123741	Yes	162.14
Hsfy2	NM_027661	chr1	-	Lsd1_Ab	56271778	56272139	361	422156	420753	Intergenic	No	55.08
9430016H08Rik	NM_001081181	chr1	+	Lsd1_Ab	57430936	57431235	299	-32156	-41567	Intergenic	No	58.4
Spats2l	NM_144882	chr1	+	Lsd1_Ab	58001423	58001966	543	169652	-3272	169652-170195	Yes	115.19
Aox1	NM_009676	chr1	+	Lsd1_Ab	58085914	58087674	1760	0	-75580	Proximal promoter	Yes	200.67
Aox1	NM_009676	chr1	+	Lsd1_Ab	58087803	58088500	697	991	-74754	Proximal promoter	Yes	121.92
Aox4	NM_023631	chr1	+	Lsd1_Ab	58272074	58273079	1005	4834	-52361	4834-5839	Yes	126.13
Aox3l1	NM_001008419	chr1	+	Lsd1_Ab	58360094	58361501	1407	24925	-74606	24925-26332	Yes	54.75
Aox3l1	NM_001008419	chr1	+	Lsd1_Ab	58401674	58402394	720	66505	-33713	66505-67225	Yes	98.23
Clk1	NR_027854	chr1	-	Lsd1_Ab	58475048	58475407	359	5525	-6217	5525-5884	Yes	50.81
Orc2l	NM_001025378	chr1	-	Lsd1_Ab	58525844	58526457	613	31803	-4797	31803-32416	Yes	133.31
Orc2l	NM_008765	chr1	-	Lsd1_Ab	58564072	58564720	648	-2309	-44458	Proximal promoter	No	88.22
Fam126b	NM_172513	chr1	-	Lsd1_Ab	58619413	58619691	278	23486	-39764	23486-23764	Yes	141.74
Ndufb3	NM_025597	chr1	+	Lsd1_Ab	58671333	58671704	371	27891	18541	Intergenic	No	55.25
Ndufb3	NM_025597	chr1	+	Lsd1_Ab	58672773	58673427	654	29331	19981	Intergenic	No	116.48
Ndufb3	NM_025597	chr1	+	Lsd1_Ab	58674697	58675404	707	31255	21905	Intergenic	No	73.13
Ndufb3	NM_025597	chr1	+	Lsd1_Ab	58675514	58676087	573	32072	22722	Intergenic	No	239.91
Als2cr12	NM_175370	chr1	-	Lsd1_Ab	58725624	58726439	815	26394	-10661	26394-27209	Yes	125.84
Als2cr12	NM_175370	chr1	-	Lsd1_Ab	58734061	58734812	751	18021	-19098	18021-18772	Yes	99
Cflar	NM_207653	chr1	+	Lsd1_Ab	58769337	58769721	384	-408	-46005	Proximal promoter	No	88.29
Cflar	NM_207653	chr1	+	Lsd1_Ab	58773079	58773633	554	2950	-42093	2950-3504	Yes	58.96
Cflar	NM_207653	chr1	+	Lsd1_Ab	58783525	58784163	638	13396	-31563	13396-14034	Yes	68.4
Cflar	NM_207653	chr1	+	Lsd1_Ab	58790139	58790430	291	20010	-25296	20010-20301	Yes	88.63
Cflar	NM_207653	chr1	+	Lsd1_Ab	58799292	58800597	1305	29163	-15129	29163-30468	Yes	224.58
Cflar	NM_207653	chr1	+	Lsd1_Ab	58803114	58803732	618	32985	-11994	32985-33603	Yes	53.55
Casp8	NM_009812	chr1	+	Lsd1_Ab	58818149	58818787	638	-33430	-85560	Intergenic	No	90.72
Casp8	NM_009812	chr1	+	Lsd1_Ab	58829946	58830483	537	-21734	-73864	Intergenic	No	92.69
Casp8	NM_009812	chr1	+	Lsd1_Ab	58851698	58853269	1571	0	-51078	Proximal promoter	Yes	79.61
Casp8	NM_009812	chr1	+	Lsd1_Ab	58853625	58854092	467	1408	-50255	Proximal promoter	Yes	79.95
Casp8	NM_009812	chr1	+	Lsd1_Ab	58854156	58854779	623	1939	-49568	Proximal promoter	Yes	467.62
Casp8	NM_001080126	chr1	+	Lsd1_Ab	58858758	58860519	1761	0	-43828	Proximal promoter	Yes	57.38
Casp8	NM_001080126	chr1	+	Lsd1_Ab	58877147	58877659	512	17802	-26688	17802-18314	Yes	80.39
Stradb	NM_172656	chr1	+	Lsd1_Ab	59066216	59066560	344	35802	14251	Intergenic	No	58.77
Sumo1	NM_009460	chr1	-	Lsd1_Ab	59703274	59703680	406	23998	-6997	23998-24404	Yes	157.47
Nop58	NM_018868	chr1	+	Lsd1_Ab	59747332	59747762	430	5483	-20592	5483-5913	Yes	74.1
Bmpr2	NM_007561	chr1	+	Lsd1_Ab	59806040	59806434	394	-15046	-121269	Intergenic	No	57.69
Bmpr2	NM_007561	chr1	+	Lsd1_Ab	59819501	59821960	2459	0	-105743	Proximal promoter	Yes	76.22
Bmpr2	NM_007561	chr1	+	Lsd1_Ab	59881552	59881950	398	60072	-45753	60072-60470	Yes	75.81
Bmpr2	NM_007561	chr1	+	Lsd1_Ab	59886860	59887438	578	65380	-40265	65380-65958	Yes	552.43
Bmpr2	NM_007561	chr1	+	Lsd1_Ab	59889009	59889277	268	67529	-38426	67529-67797	Yes	56.32
Bmpr2	NM_007561	chr1	+	Lsd1_Ab	59919705	59920249	544	98225	-7454	98225-98769	Yes	69.22
Bmpr2	NM_007561	chr1	+	Lsd1_Ab	59924955	59925345	390	103475	-2358	103475-103865	Yes	53.86
Fam117b	NM_001037725	chr1	+	Lsd1_Ab	59940600	59941034	434	-28815	-101156	Intergenic	No	56.2
Fam117b	NM_001037725	chr1	+	Lsd1_Ab	59952125	59952843	718	-17006	-89347	Intergenic	No	420.07
Fam117b	NM_001037725	chr1	+	Lsd1_Ab	59961137	59962115	978	-7734	-80075	Distal promoter	No	67.05
Fam117b	NM_001037725	chr1	+	Lsd1_Ab	59974328	59974706	378	4479	-67484	4479-4857	Yes	64.99
Ica1l	NM_027407	chr1	-	Lsd1_Ab	60057020	60057610	590	42321	-11109	42321-42911	Yes	126.87
Ica1l	NM_027407	chr1	-	Lsd1_Ab	60073748	60074530	782	25401	-27837	25401-26183	Yes	217.06
Ica1l	NM_027407	chr1	-	Lsd1_Ab	60087112	60087469	357	12462	-41201	12462-12819	Yes	51.21
Wdr12	NM_021312	chr1	-	Lsd1_Ab	60127428	60128151	723	26571	5560	Intergenic	No	210.3
Nbeal1	NM_173444	chr1	+	Lsd1_Ab	60215128	60216051	923	-21391	-175498	Intergenic	No	242.43
Nbeal1	NM_173444	chr1	+	Lsd1_Ab	60259469	60259886	417	22027	-131663	22027-22444	Yes	130.97
Abi2	NM_198127	chr1	+	Lsd1_Ab	60458622	60459170	548	-7471	-78832	Distal promoter	No	78.99
Ino80d	NM_001081436	chr1	-	Lsd1_Ab	63115987	63116486	499	44355	-21613	44355-44854	Yes	51.5
Ino80d	NM_001081436	chr1	-	Lsd1_Ab	63166684	63168040	1356	-5843	-72310	Distal promoter	No	376.02
Ino80d	NM_001081436	chr1	-	Lsd1_Ab	63168491	63169209	718	-7650	-74117	Distal promoter	No	1115.66
Ino80d	NM_001081436	chr1	-	Lsd1_Ab	63172351	63173321	970	-11510	-77977	Intergenic	No	253.8
Ino80d	NM_001081436	chr1	-	Lsd1_Ab	63175240	63176159	919	-14399	-80866	Intergenic	No	84.05
Adam23	NM_011780	chr1	+	Lsd1_Ab	63484079	63484497	418	-7980	-158592	Distal promoter	No	62.29
Fastkd2	NM_172422	chr1	+	Lsd1_Ab	63809867	63810350	483	32669	9908	Intergenic	No	61.19
Gm13749	NR_027824	chr1	+	Lsd1_Ab	63993384	63993695	311	-17605	-21878	Intergenic	No	56.29
Klf7	NM_033563	chr1	-	Lsd1_Ab	64102396	64102647	251	65316	-20150	65316-65567	Yes	50.04
Klf7	NM_033563	chr1	-	Lsd1_Ab	64124825	64125999	1174	41964	-42579	41964-43138	Yes	76.52
Klf7	NM_033563	chr1	-	Lsd1_Ab	64151160	64151624	464	16339	-68914	16339-16803	Yes	72.92
Klf7	NM_033563	chr1	-	Lsd1_Ab	64155137	64155535	398	12428	-72891	12428-12826	Yes	87.22
Klf7	NM_033563	chr1	-	Lsd1_Ab	64157011	64157531	520	10432	-74765	10432-10952	Yes	262.15
Klf7	NM_033563	chr1	-	Lsd1_Ab	64167388	64169345	1957	0	-85142	Proximal promoter	Yes	165.19
Creb1	NM_009952	chr1	+	Lsd1_Ab	64528618	64529160	542	-50217	-121962	Intergenic	No	310.21
Creb1	NM_009952	chr1	+	Lsd1_Ab	64573239	64573872	633	-5505	-77250	Distal promoter	No	144.37
Creb1	NM_009952	chr1	+	Lsd1_Ab	64595401	64595652	251	16024	-55470	16024-16275	Yes	60.82
Creb1	NM_009952	chr1	+	Lsd1_Ab	64625246	64625877	631	45869	-25245	45869-46500	Yes	152.69
Creb1	NM_009952	chr1	+	Lsd1_Ab	64649765	64650815	1050	70388	-307	70388-71438	Yes	1187.02
Fam119a	NM_025964	chr1	-	Lsd1_Ab	64677101	64677499	398	-13359	-24048	Intergenic	No	58.1
Fam119a	NM_025964	chr1	-	Lsd1_Ab	64692868	64693182	314	-29126	-39815	Intergenic	No	52.63
Ccnyl1	NM_001097644	chr1	+	Lsd1_Ab	64734606	64735128	522	-2790	-37088	Proximal promoter	No	94.29
Plekhm3	NM_001039493	chr1	-	Lsd1_Ab	64843434	64844767	1333	158631	-7740	158631-159964	Yes	354.78
Plekhm3	NM_001039493	chr1	-	Lsd1_Ab	64898618	64899261	643	104137	-62924	104137-104780	Yes	141.2
Plekhm3	NM_001039493	chr1	-	Lsd1_Ab	64922143	64923370	1227	80028	-86449	80028-81255	Yes	265.31
Plekhm3	NM_001039493	chr1	-	Lsd1_Ab	64952712	64953152	440	50246	-117018	50246-50686	Yes	87.09
Plekhm3	NM_001039493	chr1	-	Lsd1_Ab	64959444	64960033	589	43365	-123750	43365-43954	Yes	196.02
Plekhm3	NM_001039493	chr1	-	Lsd1_Ab	64960964	64961415	451	41983	-125270	41983-42434	Yes	55.71
Plekhm3	NM_001039493	chr1	-	Lsd1_Ab	64972140	64972717	577	30681	-136446	30681-31258	Yes	313.99
Plekhm3	NM_001039493	chr1	-	Lsd1_Ab	64995689	64996423	734	6975	-159995	6975-7709	Yes	363.61
Crygb	NM_144761	chr1	-	Lsd1_Ab	65135112	65135706	594	-6271	-8312	Distal promoter	No	152.37
Crygb	NM_144761	chr1	-	Lsd1_Ab	65136898	65137272	374	-8057	-10098	Distal promoter	No	54.14
D630023F18Rik	NM_175293	chr1	-	Lsd1_Ab	65160078	65160693	615	9074	-6192	9074-9689	Yes	155.15
D630023F18Rik	NM_175293	chr1	-	Lsd1_Ab	65179486	65179802	316	-9719	-25600	Distal promoter	No	50.24
Pikfyve	NM_011086	chr1	+	Lsd1_Ab	65232702	65233766	1064	0	-91504	Proximal promoter	Yes	155.19
Unc80	NM_175510	chr1	+	Lsd1_Ab	66695995	66696489	494	180975	-49231	180975-181469	Yes	67.07
1110028C15Rik	NM_177645	chr1	-	Lsd1_Ab	66862428	66864633	2205	0	-96612	Proximal promoter	Yes	86.47
Acadl	NM_007381	chr1	-	Lsd1_Ab	66902038	66902269	231	7572	-24612	7572-7803	Yes	77.59
Lancl1	NM_021295	chr1	-	Lsd1_Ab	67069234	67069923	689	15516	-22144	15516-16205	Yes	215.49
Erbb4	NM_010154	chr1	-	Lsd1_Ab	69285997	69286653	656	-131364	-1199458	Intergenic	No	117.13
Ikzf2	NM_011770	chr1	-	Lsd1_Ab	69486935	69489251	2316	243283	88532	Intergenic	No	333.64
Ikzf2	NM_011770	chr1	-	Lsd1_Ab	69496492	69496933	441	235601	80850	Intergenic	No	95.07
Ikzf2	NM_011770	chr1	-	Lsd1_Ab	69500360	69500927	567	231607	76856	Intergenic	No	97.6
Ikzf2	NM_011770	chr1	-	Lsd1_Ab	69506406	69507084	678	225450	70699	Intergenic	No	209.08
Ikzf2	NM_011770	chr1	-	Lsd1_Ab	69507536	69508201	665	224333	69582	Intergenic	No	541.28
Ikzf2	NM_011770	chr1	-	Lsd1_Ab	69508392	69508997	605	223537	68786	Intergenic	No	69.15
Ikzf2	NM_011770	chr1	-	Lsd1_Ab	69528759	69529185	426	203349	48598	Intergenic	No	88.89
Ikzf2	NM_011770	chr1	-	Lsd1_Ab	69532055	69532660	605	199874	45123	Intergenic	No	64.56
Ikzf2	NM_011770	chr1	-	Lsd1_Ab	69541980	69543787	1807	188747	33996	Intergenic	No	1011.87
Ikzf2	NM_011770	chr1	-	Lsd1_Ab	69545308	69546176	868	186358	31607	Intergenic	No	349.26
Ikzf2	NM_011770	chr1	-	Lsd1_Ab	69553946	69555001	1055	177533	22782	Intergenic	No	794.49
Ikzf2	NM_011770	chr1	-	Lsd1_Ab	69559530	69560840	1310	171694	16943	Intergenic	No	789.77
Ikzf2	NM_011770	chr1	-	Lsd1_Ab	69562384	69562901	517	169633	14882	Intergenic	No	53.28
Ikzf2	NM_011770	chr1	-	Lsd1_Ab	69576265	69576730	465	155804	1053	3Prime UTR	No	74.27
Ikzf2	NM_011770	chr1	-	Lsd1_Ab	69653462	69654012	550	78522	-75679	78522-79072	Yes	424.69
Ikzf2	NM_011770	chr1	-	Lsd1_Ab	69657824	69658514	690	74020	-80041	74020-74710	Yes	104.48
Ikzf2	NM_011770	chr1	-	Lsd1_Ab	69667513	69668224	711	64310	-89730	64310-65021	Yes	88.45
Ikzf2	NM_011770	chr1	-	Lsd1_Ab	69684327	69684947	620	47587	-106544	47587-48207	Yes	140.1
Ikzf2	NM_011770	chr1	-	Lsd1_Ab	69701436	69702485	1049	30049	-123653	30049-31098	Yes	210.72
Ikzf2	NM_011770	chr1	-	Lsd1_Ab	69727006	69727425	419	5109	-149223	5109-5528	Yes	52.03
Ikzf2	NM_011770	chr1	-	Lsd1_Ab	69733112	69735115	2003	-578	-155329	Proximal promoter	No	259.47
Ikzf2	NM_011770	chr1	-	Lsd1_Ab	69735306	69736045	739	-2772	-157523	Proximal promoter	No	226.47
Spag16	NM_029160	chr1	+	Lsd1_Ab	69849817	69850146	329	-23415	-921560	Intergenic	No	57.18
Spag16	NM_025728	chr1	+	Lsd1_Ab	70103437	70103814	377	105234	-667891	105234-105611	Yes	61.29
Bard1	NM_007525	chr1	-	Lsd1_Ab	71050151	71050576	425	98970	23532	Intergenic	No	51.69
Bard1	NM_007525	chr1	-	Lsd1_Ab	71141670	71142158	488	7388	-67562	7388-7876	Yes	90.89
Bard1	NM_007525	chr1	-	Lsd1_Ab	71148698	71150026	1328	0	-74590	Proximal promoter	Yes	220.12
Pecr	NM_023523	chr1	-	Lsd1_Ab	72301854	72302429	575	28459	3319	Intergenic	No	75.78
Smarcal1	NM_018817	chr1	+	Lsd1_Ab	72681100	72681510	410	51276	-1853	51276-51686	Yes	50.06
Rufy4	NM_001034060	chr1	+	Lsd1_Ab	74181413	74182579	1166	9299	-12218	9299-10465	Yes	418.23
Il8rb	NM_009909	chr1	+	Lsd1_Ab	74197630	74198524	894	-2043	-9296	Proximal promoter	No	76.17
Il8rb	NM_009909	chr1	+	Lsd1_Ab	74199984	74201325	1341	0	-6495	Proximal promoter	Yes	60.72
Il8rb	NM_009909	chr1	+	Lsd1_Ab	74201354	74202610	1256	787	-5210	Proximal promoter	Yes	212.27
Il8rb	NM_009909	chr1	+	Lsd1_Ab	74219151	74219603	452	18584	11331	Intergenic	No	69.15
Il8ra	NM_178241	chr1	-	Lsd1_Ab	74225135	74225639	504	15566	12720	Intergenic	No	66.44
Il8ra	NM_178241	chr1	-	Lsd1_Ab	74225919	74226593	674	14612	11766	Intergenic	No	58.84
Arpc2	NM_029711	chr1	+	Lsd1_Ab	74273675	74274441	766	-8682	-40346	Distal promoter	No	244.29
Arpc2	NM_029711	chr1	+	Lsd1_Ab	74295266	74295900	634	12143	-18887	12143-12777	Yes	81.68
Tmbim1	NM_027154	chr1	-	Lsd1_Ab	74355060	74355573	513	-4150	-20239	Distal promoter	No	54.33
Pnkd	NM_019999	chr1	+	Lsd1_Ab	74372868	74373614	746	-5569	-26652	Distal promoter	No	145.87
Slc11a1	NM_013612	chr1	+	Lsd1_Ab	74419611	74420900	1289	-876	-11725	Proximal promoter	No	1453.94
Ctdsp1	NM_153088	chr1	+	Lsd1_Ab	74436928	74439275	2347	0	-4576	Proximal promoter	Yes	628.6
Vil1	NM_009509	chr1	+	Lsd1_Ab	74482157	74482757	600	26200	23	3Prime UTR	No	82.84
Usp37	NM_176972	chr1	-	Lsd1_Ab	74523586	74524029	443	66831	-37901	66831-67274	Yes	156.68
Rqcd1	NM_021383	chr1	+	Lsd1_Ab	74544899	74545334	435	-7299	-32082	Distal promoter	No	58.71
Bcs1l	NM_025784	chr1	+	Lsd1_Ab	74633765	74635261	1496	0	-3756	Proximal promoter	Yes	220.83
Stk36	NM_175031	chr1	+	Lsd1_Ab	74679107	74679768	661	31079	-3699	31079-31740	Yes	82.54
Wnt10a	NM_009518	chr1	+	Lsd1_Ab	74849258	74850155	897	10666	-592	10666-11563	Yes	83.94
Nhej1	NM_029342	chr1	-	Lsd1_Ab	75033336	75033805	469	87995	-19417	87995-88464	Yes	61.17
Nhej1	NM_029342	chr1	-	Lsd1_Ab	75043155	75043537	382	78263	-29236	78263-78645	Yes	52.98
Nhej1	NM_029342	chr1	-	Lsd1_Ab	75043805	75044337	532	77463	-29886	77463-77995	Yes	80.88
Zfand2b	NM_001159906	chr1	+	Lsd1_Ab	75163672	75164115	443	-1104	-4084	Proximal promoter	No	95.24
Abcb6	NM_023732	chr1	-	Lsd1_Ab	75178682	75179376	694	-1825	-10468	Proximal promoter	No	50.62
Ankzf1	NM_026187	chr1	+	Lsd1_Ab	75184148	75185228	1080	-3480	-10732	Proximal promoter	No	639.34
Stk16	NM_011494	chr1	+	Lsd1_Ab	75208980	75210796	1816	1577	-1385	Proximal promoter	Yes	164.78
Tuba4a	NM_009447	chr1	-	Lsd1_Ab	75218788	75220550	1762	-2960	-7240	Proximal promoter	No	73.02
Dnajb2	NM_020266	chr1	+	Lsd1_Ab	75231051	75232126	1075	-871	-10139	Proximal promoter	No	54.86
Dnajb2	NM_001159885	chr1	+	Lsd1_Ab	75236444	75237087	643	3168	-5178	3168-3811	Yes	55.97
Dnpep	NM_001110831	chr1	-	Lsd1_Ab	75320559	75320933	374	-6347	-15420	Distal promoter	No	74.91
Dnpep	NM_001110831	chr1	-	Lsd1_Ab	75324134	75324500	366	-9922	-18995	Distal promoter	No	262.13
Acsl3	NM_001136222	chr1	+	Lsd1_Ab	78642322	78642771	449	-11628	-61546	Intergenic	No	65.14
Acsl3	NM_001136222	chr1	+	Lsd1_Ab	78677366	78677981	615	22967	-26336	22967-23582	Yes	122.03
Acsl3	NM_001136222	chr1	+	Lsd1_Ab	78680473	78681177	704	26074	-23140	26074-26778	Yes	1107.66
Acsl3	NM_001136222	chr1	+	Lsd1_Ab	78683384	78683916	532	28985	-20401	28985-29517	Yes	67.04
Acsl3	NM_001136222	chr1	+	Lsd1_Ab	78697918	78699897	1979	43519	-4420	43519-45498	Yes	352.34
Utp14b	NM_001136226	chr1	+	Lsd1_Ab	78706984	78707804	820	51970	42809	Intergenic	No	464.85
Ap1s3	NM_183027	chr1	-	Lsd1_Ab	79625117	79625568	451	42979	-21667	42979-43430	Yes	607.56
Ap1s3	NM_183027	chr1	-	Lsd1_Ab	79637829	79638410	581	30137	-34379	30137-30718	Yes	139.51
Ap1s3	NM_183027	chr1	-	Lsd1_Ab	79680492	79681067	575	-11945	-77042	Intergenic	No	51.31
Ap1s3	NM_183027	chr1	-	Lsd1_Ab	79683837	79684256	419	-15290	-80387	Intergenic	No	114.82
Ap1s3	NM_183027	chr1	-	Lsd1_Ab	79694981	79695593	612	-26434	-91531	Intergenic	No	60.01
Wdfy1	NM_001111279	chr1	-	Lsd1_Ab	79707521	79708815	1294	49529	-8685	49529-50823	Yes	477.22
Wdfy1	NM_001111279	chr1	-	Lsd1_Ab	79737405	79738148	743	20196	-38569	20196-20939	Yes	156.22
Mrpl44	NM_001081210	chr1	+	Lsd1_Ab	79778855	79779457	602	6263	835	3Prime UTR	No	296.73
Cul3	NM_016716	chr1	-	Lsd1_Ab	80332317	80332666	349	4339	-68925	4339-4688	Yes	52.84
Cul3	NM_016716	chr1	-	Lsd1_Ab	80359032	80359478	446	-22027	-95640	Intergenic	No	107.3
Cul3	NM_016716	chr1	-	Lsd1_Ab	80385904	80386428	524	-48899	-122512	Intergenic	No	76.33
Cul3	NM_016716	chr1	-	Lsd1_Ab	80397399	80397945	546	-60394	-134007	Intergenic	No	354.05
Cul3	NM_016716	chr1	-	Lsd1_Ab	80405019	80405593	574	-68014	-141627	Intergenic	No	73.08
Dock10	NM_175291	chr1	-	Lsd1_Ab	80546293	80546858	565	208270	-48646	208270-208835	Yes	61.07
Dock10	NM_175291	chr1	-	Lsd1_Ab	80602783	80603398	615	151730	-105136	151730-152345	Yes	121.58
Dock10	NM_175291	chr1	-	Lsd1_Ab	80606132	80606670	538	148458	-108485	148458-148996	Yes	104.58
Dock10	NM_175291	chr1	-	Lsd1_Ab	80629314	80629703	389	125425	-131667	125425-125814	Yes	102.66
Dock10	NM_175291	chr1	-	Lsd1_Ab	80633738	80634345	607	120783	-136091	120783-121390	Yes	143.94
Dock10	NM_175291	chr1	-	Lsd1_Ab	80635526	80636031	505	119097	-137879	119097-119602	Yes	100.72
Dock10	NM_175291	chr1	-	Lsd1_Ab	80640140	80641108	968	114020	-142493	114020-114988	Yes	182.55
Dock10	NM_175291	chr1	-	Lsd1_Ab	80642057	80642541	484	112587	-144410	112587-113071	Yes	130.65
Dock10	NM_175291	chr1	-	Lsd1_Ab	80643087	80643684	597	111444	-145440	111444-112041	Yes	236.3
Dock10	NM_175291	chr1	-	Lsd1_Ab	80654354	80654751	397	100377	-156707	100377-100774	Yes	66.67
Dock10	NM_175291	chr1	-	Lsd1_Ab	80655947	80656755	808	98373	-158300	98373-99181	Yes	117.44
Dock10	NM_175291	chr1	-	Lsd1_Ab	80661492	80662214	722	92914	-163845	92914-93636	Yes	924.43
Dock10	NM_175291	chr1	-	Lsd1_Ab	80662258	80662757	499	92371	-164611	92371-92870	Yes	78.38
Dock10	NM_175291	chr1	-	Lsd1_Ab	80668055	80668700	645	86428	-170408	86428-87073	Yes	85.7
Dock10	NM_175291	chr1	-	Lsd1_Ab	80692210	80692683	473	62445	-194563	62445-62918	Yes	74.35
Dock10	NM_175291	chr1	-	Lsd1_Ab	80710075	80711019	944	44109	-212428	44109-45053	Yes	186.86
Dock10	NM_175291	chr1	-	Lsd1_Ab	80712121	80712990	869	42138	-214474	42138-43007	Yes	206.63
Dock10	NM_175291	chr1	-	Lsd1_Ab	80713287	80713668	381	41460	-215640	41460-41841	Yes	60.42
Dock10	NM_175291	chr1	-	Lsd1_Ab	80718801	80719611	810	35517	-221154	35517-36327	Yes	112.67
Dock10	NM_175291	chr1	-	Lsd1_Ab	80752470	80752965	495	2163	-254823	2163-2658	Yes	106.94
9430031J16Rik	NM_172849	chr1	+	Lsd1_Ab	81306680	81307038	358	232789	38454	Intergenic	No	87.1
Irs1	NM_010570	chr1	-	Lsd1_Ab	82279215	82280394	1179	7620	-49536	7620-8799	Yes	108.09
Rhbdd1	NM_029777	chr1	+	Lsd1_Ab	82313937	82314265	328	784	-127676	Proximal promoter	Yes	52.25
Rhbdd1	NM_001122685	chr1	+	Lsd1_Ab	82331570	82331937	367	-3686	-110004	Proximal promoter	No	95.93
Rhbdd1	NM_001122685	chr1	+	Lsd1_Ab	82344123	82344554	431	8500	-97387	8500-8931	Yes	94.78
Rhbdd1	NM_001122685	chr1	+	Lsd1_Ab	82370334	82371012	678	34711	-70929	34711-35389	Yes	105.53
Rhbdd1	NM_001122685	chr1	+	Lsd1_Ab	82379878	82380271	393	44255	-61670	44255-44648	Yes	53.82
Col4a3	NM_007734	chr1	+	Lsd1_Ab	82682907	82683918	1011	99412	-34716	99412-100423	Yes	1439.57
Tm4sf20	NM_025453	chr1	-	Lsd1_Ab	82756013	82756442	429	8589	-2790	8589-9018	Yes	274.56
Tm4sf20	NM_025453	chr1	-	Lsd1_Ab	82791533	82793329	1796	-26502	-38310	Intergenic	No	162.1
Agfg1	NM_010472	chr1	+	Lsd1_Ab	82851946	82852731	785	15889	-40119	15889-16674	Yes	205.31
Agfg1	NM_010472	chr1	+	Lsd1_Ab	82909687	82910560	873	73630	16837	Intergenic	No	197.35
Slc19a3	NM_030556	chr1	-	Lsd1_Ab	82972241	82972843	602	62180	36255	Intergenic	No	85.14
Fbxo36	NM_025386	chr1	+	Lsd1_Ab	84830138	84830693	555	-5736	-66366	Distal promoter	No	121.59
Fbxo36	NM_025386	chr1	+	Lsd1_Ab	84877945	84878483	538	41516	-18576	41516-42054	Yes	103.46
A530032D15Rik	NM_213615	chr1	-	Lsd1_Ab	85076236	85076621	385	29807	8092	Intergenic	No	72.48
A530032D15Rik	NM_213615	chr1	-	Lsd1_Ab	85093582	85094552	970	11876	-8869	11876-12846	Yes	61.15
C130026I21Rik	NM_175219	chr1	-	Lsd1_Ab	85246904	85247468	564	19673	-3986	19673-20237	Yes	52.77
C130026I21Rik	NM_175219	chr1	-	Lsd1_Ab	85274191	85275160	969	-7050	-31273	Distal promoter	No	115.3
Sp140	NM_001013817	chr1	+	Lsd1_Ab	87377993	87378373	380	-118904	-163238	Intergenic	No	51.25
Sp140	NM_001013817	chr1	+	Lsd1_Ab	87487565	87490201	2636	-7076	-51410	Distal promoter	No	70.67
Sp100	NM_013673	chr1	+	Lsd1_Ab	87583314	87584618	1304	36690	-21405	36690-37994	Yes	181.02
Sp100	NM_013673	chr1	+	Lsd1_Ab	87594509	87594993	484	47885	-11030	47885-48369	Yes	51.2
Sp100	NM_013673	chr1	+	Lsd1_Ab	87599611	87600750	1139	52987	-5273	52987-54126	Yes	339.2
Cab39	NM_133781	chr1	+	Lsd1_Ab	87625668	87625952	284	-64069	-122200	Intergenic	No	209.1
Cab39	NM_133781	chr1	+	Lsd1_Ab	87628878	87630466	1588	-59555	-117686	Intergenic	No	371.11
Cab39	NM_133781	chr1	+	Lsd1_Ab	87631531	87633411	1880	-56610	-114741	Intergenic	No	304.4
Cab39	NM_133781	chr1	+	Lsd1_Ab	87634386	87635294	908	-54727	-112858	Intergenic	No	1041.51
Itm2c	NM_022417	chr1	+	Lsd1_Ab	87758516	87758874	358	-32210	-46399	Intergenic	No	78.9
Itm2c	NM_022417	chr1	+	Lsd1_Ab	87788410	87789374	964	-1710	-15899	Proximal promoter	No	71.89
Itm2c	NM_022417	chr1	+	Lsd1_Ab	87797996	87799101	1105	6912	-6172	6912-8017	Yes	61.88
Itm2c	NM_022417	chr1	+	Lsd1_Ab	87816070	87816666	596	24986	10797	Intergenic	No	71.61
Gpr55	NM_001033290	chr1	-	Lsd1_Ab	87857309	87858026	717	0	-21198	Proximal promoter	Yes	104.12
Gpr55	NM_001033290	chr1	-	Lsd1_Ab	87875406	87875999	593	-17776	-39295	Intergenic	No	83.88
2810459M11Rik	NM_001144992	chr1	+	Lsd1_Ab	87936978	87937818	840	-4619	-14212	Distal promoter	No	60.15
Psmd1	NM_027357	chr1	+	Lsd1_Ab	87963819	87964292	473	2626	-71578	2626-3099	Yes	515.1
Psmd1	NM_027357	chr1	+	Lsd1_Ab	88024625	88025043	418	63432	-10827	63432-63850	Yes	128.18
Armc9	NM_030184	chr1	+	Lsd1_Ab	88044032	88044782	750	-6572	-130077	Distal promoter	No	525.6
Armc9	NM_027456	chr1	+	Lsd1_Ab	88075395	88076038	643	24006	-73028	24006-24649	Yes	184.02
Armc9	NM_027456	chr1	+	Lsd1_Ab	88083131	88084039	908	31742	-65027	31742-32650	Yes	389.55
Armc9	NM_027456	chr1	+	Lsd1_Ab	88086558	88087970	1412	35169	-61096	35169-36581	Yes	124.56
Armc9	NM_027456	chr1	+	Lsd1_Ab	88100433	88100822	389	49044	-48244	49044-49433	Yes	60.05
Armc9	NM_027456	chr1	+	Lsd1_Ab	88110431	88111358	927	59042	-37708	59042-59969	Yes	159.47
Armc9	NM_027456	chr1	+	Lsd1_Ab	88114136	88114952	816	62747	-34114	62747-63563	Yes	58.36
Armc9	NM_027456	chr1	+	Lsd1_Ab	88124854	88126621	1767	73465	-22445	73465-75232	Yes	751.16
Armc9	NM_027456	chr1	+	Lsd1_Ab	88129205	88131120	1915	77816	-17946	77816-79731	Yes	277.01
Armc9	NM_027456	chr1	+	Lsd1_Ab	88131181	88132201	1020	79792	-16865	79792-80812	Yes	103.61
Armc9	NM_027456	chr1	+	Lsd1_Ab	88134246	88134712	466	82857	-14354	82857-83323	Yes	51.08
Armc9	NM_030184	chr1	+	Lsd1_Ab	88158831	88161210	2379	107477	-13649	107477-109856	Yes	219.36
B3gnt7	NM_145222	chr1	+	Lsd1_Ab	88196784	88198786	2002	-1009	-5092	Proximal promoter	No	108.99
Nmur1	NM_010341	chr1	-	Lsd1_Ab	88295420	88296381	961	-10704	-12521	Intergenic	No	182.77
Nmur1	NM_010341	chr1	-	Lsd1_Ab	88301229	88301803	574	-16513	-18330	Intergenic	No	928.17
1700019O17Rik	NM_027966	chr1	+	Lsd1_Ab	88311597	88312696	1099	-10207	-11928	Intergenic	No	96.53
1700019O17Rik	NM_027966	chr1	+	Lsd1_Ab	88323641	88324654	1013	738	0	Proximal promoter	Yes	61.73
1700019O17Rik	NM_027966	chr1	+	Lsd1_Ab	88336831	88339941	3110	13928	12207	Intergenic	No	833.82
1700019O17Rik	NM_027966	chr1	+	Lsd1_Ab	88347593	88348315	722	24690	22969	Intergenic	No	152.42
1700019O17Rik	NM_027966	chr1	+	Lsd1_Ab	88367060	88368024	964	44157	42436	Intergenic	No	56.53
Ptma	NM_008972	chr1	+	Lsd1_Ab	88374234	88374777	543	-48533	-52496	Intergenic	No	77.31
Ptma	NM_008972	chr1	+	Lsd1_Ab	88375492	88376457	965	-46853	-50816	Intergenic	No	373.86
Ptma	NM_008972	chr1	+	Lsd1_Ab	88383268	88384797	1529	-38513	-42476	Intergenic	No	185.7
Ptma	NM_008972	chr1	+	Lsd1_Ab	88388412	88389743	1331	-33567	-37530	Intergenic	No	144.82
Ptma	NM_008972	chr1	+	Lsd1_Ab	88399588	88401978	2390	-21332	-25295	Intergenic	No	557.39
Ptma	NM_008972	chr1	+	Lsd1_Ab	88405790	88407269	1479	-16041	-20004	Intergenic	No	440
Ptma	NM_008972	chr1	+	Lsd1_Ab	88408471	88409381	910	-13929	-17892	Intergenic	No	132.19
Ptma	NM_008972	chr1	+	Lsd1_Ab	88428041	88429331	1290	4731	768	3Prime UTR	No	79.32
Ptma	NM_008972	chr1	+	Lsd1_Ab	88429648	88430848	1200	6338	2375	Intergenic	No	180.8
Pde6d	NM_008801	chr1	-	Lsd1_Ab	88467854	88468478	624	10598	-28265	10598-11222	Yes	131.86
Pde6d	NM_008801	chr1	-	Lsd1_Ab	88469971	88470203	232	8873	-30382	8873-9105	Yes	97.08
Nppc	NM_010933	chr1	-	Lsd1_Ab	88539521	88540042	521	27105	22823	Intergenic	No	145.16
Dis3l2	NM_153530	chr1	+	Lsd1_Ab	88587677	88588086	409	-12331	-358581	Intergenic	No	79.7
Dis3l2	NM_153530	chr1	+	Lsd1_Ab	88596226	88596673	447	-3744	-349994	Proximal promoter	No	386.11
Dis3l2	NM_153530	chr1	+	Lsd1_Ab	88634589	88635074	485	34172	-311593	34172-34657	Yes	71.8
Dis3l2	NM_153530	chr1	+	Lsd1_Ab	88755157	88755835	678	154740	-190832	154740-155418	Yes	209.27
Dis3l2	NM_153530	chr1	+	Lsd1_Ab	88761930	88762338	408	161513	-184329	161513-161921	Yes	163.36
Dis3l2	NM_153530	chr1	+	Lsd1_Ab	88793851	88794183	332	193434	-152484	193434-193766	Yes	61.53
Dis3l2	NM_153530	chr1	+	Lsd1_Ab	88875803	88876269	466	275386	-70398	275386-275852	Yes	60.02
Alpi	NM_001081082	chr1	-	Lsd1_Ab	89008442	89009002	560	-10261	-13864	Intergenic	No	69.57
Ecel1	NM_021306	chr1	-	Lsd1_Ab	89067627	89068429	802	-16025	-23398	Intergenic	No	118.36
Eif4e2	NM_001039169	chr1	+	Lsd1_Ab	89114504	89115105	601	3991	-10328	3991-4592	Yes	71.83
Efhd1	NM_028889	chr1	+	Lsd1_Ab	89178825	89179294	469	17887	-28072	17887-18356	Yes	501.83
Gigyf2	NM_001110212	chr1	+	Lsd1_Ab	89276486	89277169	683	52883	-70216	52883-53566	Yes	70.07
Ngef	NM_001111314	chr1	-	Lsd1_Ab	89445617	89446692	1075	23753	-72214	23753-24828	Yes	82.06
Neu2	NM_001160165	chr1	+	Lsd1_Ab	89477328	89477813	485	-2783	-16600	Proximal promoter	No	118.79
Inpp5d	NM_001110193	chr1	+	Lsd1_Ab	89503763	89504834	1071	-12052	-112249	Intergenic	No	85.8
Inpp5d	NM_001110193	chr1	+	Lsd1_Ab	89520841	89522629	1788	3955	-94454	3955-5743	Yes	104.94
Inpp5d	NM_001110193	chr1	+	Lsd1_Ab	89530454	89531094	640	13568	-85989	13568-14208	Yes	67.42
Inpp5d	NM_001110193	chr1	+	Lsd1_Ab	89533233	89535882	2649	16347	-81201	16347-18996	Yes	382.86
Inpp5d	NM_001110193	chr1	+	Lsd1_Ab	89535969	89537574	1605	19083	-79509	19083-20688	Yes	330.84
Inpp5d	NM_001110193	chr1	+	Lsd1_Ab	89539364	89540438	1074	22478	-76645	22478-23552	Yes	312.31
Inpp5d	NM_001110193	chr1	+	Lsd1_Ab	89560403	89561024	621	43517	-56059	43517-44138	Yes	588.02
Sag	NM_009118	chr1	+	Lsd1_Ab	89717100	89717662	562	16846	-24070	16846-17408	Yes	57.88
Sag	NM_009118	chr1	+	Lsd1_Ab	89724673	89725441	768	24419	-16291	24419-25187	Yes	131.09
Sag	NM_009118	chr1	+	Lsd1_Ab	89725936	89727080	1144	25682	-14652	25682-26826	Yes	148.48
Dgkd	NM_177646	chr1	+	Lsd1_Ab	89739178	89739903	725	-9958	-101161	Distal promoter	No	218.53
Dgkd	NM_177646	chr1	+	Lsd1_Ab	89772435	89772965	530	22574	-68099	22574-23104	Yes	68.98
Dgkd	NM_177646	chr1	+	Lsd1_Ab	89797278	89798532	1254	47417	-42532	47417-48671	Yes	138.29
Usp40	NM_001033291	chr1	-	Lsd1_Ab	89856510	89858666	2156	46460	-14815	46460-48616	Yes	468.49
Usp40	NM_001033291	chr1	-	Lsd1_Ab	89860022	89861090	1068	44036	-18327	44036-45104	Yes	59.49
Usp40	NM_001033291	chr1	-	Lsd1_Ab	89861113	89861516	403	43610	-19418	43610-44013	Yes	52.63
Ugt1a6b	NM_201410	chr1	+	Lsd1_Ab	89999469	89999939	470	0	-115613	Proximal promoter	Yes	111.76
Ugt1a6a	NM_145079	chr1	+	Lsd1_Ab	90041845	90042319	474	10462	-74258	10462-10936	Yes	60.21
Trpm8	NM_134252	chr1	+	Lsd1_Ab	90205476	90207466	1990	2190	-77960	2190-4180	Yes	50.2
Trpm8	NM_134252	chr1	+	Lsd1_Ab	90231001	90231371	370	27715	-54055	27715-28085	Yes	53.15
Spp2	NM_029269	chr1	+	Lsd1_Ab	90329972	90330537	565	26379	6959	Intergenic	No	67.94
Spp2	NM_029269	chr1	+	Lsd1_Ab	90354318	90354706	388	50725	31305	Intergenic	No	53.21
Glrp1	NM_008132	chr1	-	Lsd1_Ab	90391789	90392337	548	14304	4108	Intergenic	No	130.67
Glrp1	NM_008132	chr1	-	Lsd1_Ab	90406229	90406932	703	0	-9784	Proximal promoter	Yes	164.82
Glrp1	NM_008132	chr1	-	Lsd1_Ab	90483472	90484487	1015	-76831	-87027	Intergenic	No	231.29
Rab17	NM_001159725	chr1	-	Lsd1_Ab	92852952	92853725	773	10519	985	3Prime UTR	No	145.71
Rab17	NM_008998	chr1	-	Lsd1_Ab	92870347	92871207	860	-4150	-15637	Distal promoter	No	115.55
Rab17	NM_008998	chr1	-	Lsd1_Ab	92871318	92872162	844	-5121	-16608	Distal promoter	No	91.9
Lrrfip1	NM_001111312	chr1	+	Lsd1_Ab	92905740	92906332	592	10437	-119189	10437-11029	Yes	71.07
Lrrfip1	NM_001111312	chr1	+	Lsd1_Ab	92917871	92918226	355	22568	-107295	22568-22923	Yes	351.92
Lrrfip1	NM_001111312	chr1	+	Lsd1_Ab	92920332	92921573	1241	25029	-103948	25029-26270	Yes	120.56
Lrrfip1	NM_001111312	chr1	+	Lsd1_Ab	92931196	92931666	470	35893	-93855	35893-36363	Yes	87.07
Lrrfip1	NM_001111312	chr1	+	Lsd1_Ab	92934284	92934911	627	38981	-90610	38981-39608	Yes	101.61
Lrrfip1	NM_001111312	chr1	+	Lsd1_Ab	92937715	92939091	1376	42412	-86430	42412-43788	Yes	1259.01
Lrrfip1	NM_008515	chr1	+	Lsd1_Ab	92952540	92953454	914	2520	-72067	2520-3434	Yes	58.22
Lrrfip1	NM_008515	chr1	+	Lsd1_Ab	92962998	92963675	677	12978	-61846	12978-13655	Yes	62.02
Lrrfip1	NM_008515	chr1	+	Lsd1_Ab	92965912	92966722	810	15892	-58799	15892-16702	Yes	1733.12
Lrrfip1	NM_008515	chr1	+	Lsd1_Ab	92976627	92977561	934	26607	-47960	26607-27541	Yes	101.56
Rbm44	NM_001033408	chr1	+	Lsd1_Ab	93042942	93043453	511	1263	-23919	Proximal promoter	Yes	248.4
Rbm44	NM_001033408	chr1	+	Lsd1_Ab	93047747	93048626	879	6068	-18746	6068-6947	Yes	222.81
Rbm44	NM_001033408	chr1	+	Lsd1_Ab	93049729	93050430	701	8050	-16942	8050-8751	Yes	56.29
Ramp1	NM_016894	chr1	+	Lsd1_Ab	93075527	93077864	2337	0	-43909	Proximal promoter	Yes	89.19
Ramp1	NM_016894	chr1	+	Lsd1_Ab	93082779	93085576	2797	6381	-36197	6381-9178	Yes	660.75
Ramp1	NM_016894	chr1	+	Lsd1_Ab	93112561	93113525	964	36163	-8248	36163-37127	Yes	54.89
Ramp1	NM_016894	chr1	+	Lsd1_Ab	93116737	93117576	839	40339	-4197	40339-41178	Yes	238.97
Ube2f	NM_026454	chr1	+	Lsd1_Ab	93127374	93128231	857	-18664	-54371	Intergenic	No	231.17
Ube2f	NM_026454	chr1	+	Lsd1_Ab	93128512	93129020	508	-17875	-53582	Intergenic	No	79.91
Ube2f	NM_026454	chr1	+	Lsd1_Ab	93153780	93155202	1422	6885	-27400	6885-8307	Yes	305.1
Ube2f	NM_026454	chr1	+	Lsd1_Ab	93164393	93164820	427	17498	-17782	17498-17925	Yes	60.3
Espnl	NM_001033292	chr1	+	Lsd1_Ab	93233514	93234761	1247	14863	-10119	14863-16110	Yes	79.22
Per2	NM_011066	chr1	-	Lsd1_Ab	93343953	93344608	655	11297	-31395	11297-11952	Yes	125.73
Per2	NM_011066	chr1	-	Lsd1_Ab	93354858	93356981	2123	0	-42300	Proximal promoter	Yes	327.91
Asb1	NM_023046	chr1	+	Lsd1_Ab	93463281	93464519	1238	25625	7114	Intergenic	No	149.2
Hdac4	NM_207225	chr1	-	Lsd1_Ab	93852401	93853211	810	191759	-23070	191759-192569	Yes	60.39
Hdac4	NM_207225	chr1	-	Lsd1_Ab	93913845	93914750	905	130220	-84514	130220-131125	Yes	218.08
Hdac4	NM_207225	chr1	-	Lsd1_Ab	93930668	93931418	750	113552	-101337	113552-114302	Yes	57.14
Hdac4	NM_207225	chr1	-	Lsd1_Ab	93933580	93934106	526	110864	-104249	110864-111390	Yes	78.64
Hdac4	NM_207225	chr1	-	Lsd1_Ab	93957799	93958331	532	86639	-128468	86639-87171	Yes	108.67
Hdac4	NM_207225	chr1	-	Lsd1_Ab	93959933	93961439	1506	83531	-130602	83531-85037	Yes	512.8
Hdac4	NM_207225	chr1	-	Lsd1_Ab	93976442	93977251	809	67719	-147111	67719-68528	Yes	61.89
Hdac4	NM_207225	chr1	-	Lsd1_Ab	93999595	94000182	587	44788	-170264	44788-45375	Yes	114.87
Hdac4	NM_207225	chr1	-	Lsd1_Ab	94170234	94170898	664	-125264	-340903	Intergenic	No	380.85
Hdac4	NM_207225	chr1	-	Lsd1_Ab	94202578	94203141	563	-157608	-373247	Intergenic	No	109.61
Ndufa10	NM_024197	chr1	-	Lsd1_Ab	94227684	94228746	1062	141589	107549	Intergenic	No	181.56
Ndufa10	NM_024197	chr1	-	Lsd1_Ab	94244767	94246111	1344	124224	90184	Intergenic	No	88.89
Ndufa10	NM_024197	chr1	-	Lsd1_Ab	94255917	94257460	1543	112875	78835	Intergenic	No	80.44
Ndufa10	NM_024197	chr1	-	Lsd1_Ab	94352811	94353086	275	17249	-16516	17249-17524	Yes	65.3
Olfr1414	NM_147039	chr1	-	Lsd1_Ab	94411621	94412460	839	-3018	-3957	Proximal promoter	No	51.38
Olfr12	NM_206896	chr1	+	Lsd1_Ab	94510013	94510532	519	-5952	-6954	Distal promoter	No	51.74
Otos	NM_153114	chr1	-	Lsd1_Ab	94544237	94545895	1658	0	-3443	Proximal promoter	Yes	143.04
Otos	NM_153114	chr1	-	Lsd1_Ab	94547112	94549602	2490	-1694	-6318	Proximal promoter	No	274.58
Otos	NM_153114	chr1	-	Lsd1_Ab	94555762	94556550	788	-10344	-14968	Intergenic	No	120.42
Otos	NM_153114	chr1	-	Lsd1_Ab	94572159	94573360	1201	-26741	-31365	Intergenic	No	199.94
Rnpepl1	NM_181405	chr1	+	Lsd1_Ab	94806698	94809255	2557	0	-8160	Proximal promoter	Yes	89.99
Gpr35	NM_001104529	chr1	+	Lsd1_Ab	94868391	94869164	773	-531	-13804	Proximal promoter	No	213.31
Farp2	NM_145519	chr1	+	Lsd1_Ab	95403954	95404403	449	-4277	-114148	Distal promoter	No	340.94
Bok	NM_016778	chr1	+	Lsd1_Ab	95565254	95565900	646	-16370	-26439	Intergenic	No	64.33
Thap4	NM_025920	chr1	-	Lsd1_Ab	95640151	95640361	210	11054	-38184	11054-11264	Yes	98.38
Atg4b	NM_174874	chr1	+	Lsd1_Ab	95644842	95645497	655	-6112	-40609	Distal promoter	No	69.55
Atg4b	NM_174874	chr1	+	Lsd1_Ab	95650341	95652143	1802	0	-33963	Proximal promoter	Yes	173.34
Dtymk	NM_001105667	chr1	-	Lsd1_Ab	95687503	95687992	489	10519	1160	3Prime UTR	No	62.22
Dtymk	NM_001105667	chr1	-	Lsd1_Ab	95698067	95698953	886	0	-8915	Proximal promoter	Yes	60.77
Neu4	NM_173772	chr1	+	Lsd1_Ab	95931286	95932819	1533	14217	6379	Intergenic	No	1401.25
Pdcd1	NM_008798	chr1	-	Lsd1_Ab	95952509	95953280	771	-3379	-17626	Proximal promoter	No	91.04
Fam174a	NM_026321	chr1	+	Lsd1_Ab	97204972	97205487	515	-4717	-26374	Distal promoter	No	55.09
Fam174a	NM_026321	chr1	+	Lsd1_Ab	97258449	97258870	421	48245	26588	Intergenic	No	65.11
Fam174a	NM_026321	chr1	+	Lsd1_Ab	97347188	97348072	884	136984	115327	Intergenic	No	273.11
Fam174a	NM_026321	chr1	+	Lsd1_Ab	97364427	97365086	659	154223	132566	Intergenic	No	142.77
St8sia4	NM_009183	chr1	-	Lsd1_Ab	97562486	97563048	562	1123	-78226	Proximal promoter	Yes	70.95
St8sia4	NM_009183	chr1	-	Lsd1_Ab	97570681	97570997	316	-6510	-86421	Distal promoter	No	70.84
St8sia4	NM_009183	chr1	-	Lsd1_Ab	97645251	97646113	862	-81080	-160991	Intergenic	No	237.79
Slco4c1	NM_172658	chr1	-	Lsd1_Ab	98299211	98299490	279	469258	415870	Intergenic	No	58.86
D1Ertd622e	NM_133825	chr1	-	Lsd1_Ab	99397158	99397505	347	161090	142973	Intergenic	No	53.26
D1Ertd622e	NM_133825	chr1	-	Lsd1_Ab	99553774	99554242	468	4353	-13296	4353-4821	Yes	64.26
D1Ertd622e	NM_133825	chr1	-	Lsd1_Ab	99556927	99558939	2012	0	-16449	Proximal promoter	Yes	413.94
D1Ertd622e	NM_133825	chr1	-	Lsd1_Ab	99560955	99561540	585	-2360	-20477	Proximal promoter	No	118.85
D1Ertd622e	NM_133825	chr1	-	Lsd1_Ab	99569293	99569790	497	-10698	-28815	Intergenic	No	55.55
D1Ertd622e	NM_133825	chr1	-	Lsd1_Ab	99585399	99585815	416	-26804	-44921	Intergenic	No	53.36
D1Ertd622e	NM_133825	chr1	-	Lsd1_Ab	99589936	99590797	861	-31341	-49458	Intergenic	No	256.25
Hisppd1	NM_173760	chr1	-	Lsd1_Ab	99628474	99628854	380	37815	-25852	37815-38195	Yes	55.87
Pam	NM_013626	chr1	-	Lsd1_Ab	99811547	99811976	429	180233	-93877	180233-180662	Yes	136.3
Pam	NM_013626	chr1	-	Lsd1_Ab	99894479	99894874	395	97335	-176809	97335-97730	Yes	58.28
Pam	NM_013626	chr1	-	Lsd1_Ab	99924379	99924880	501	67329	-206709	67329-67830	Yes	149.2
Pam	NM_013626	chr1	-	Lsd1_Ab	99925031	99926093	1062	66116	-207361	66116-67178	Yes	504.01
Pam	NM_013626	chr1	-	Lsd1_Ab	99935574	99936113	539	56096	-217904	56096-56635	Yes	99.15
Pam	NM_013626	chr1	-	Lsd1_Ab	99991145	99992990	1845	0	-273475	Proximal promoter	Yes	65.77
Pam	NM_013626	chr1	-	Lsd1_Ab	99998714	99999108	394	-6505	-281044	Distal promoter	No	53.07
Pam	NM_013626	chr1	-	Lsd1_Ab	100026439	100027437	998	-34230	-308769	Intergenic	No	481.01
Pam	NM_013626	chr1	-	Lsd1_Ab	100375696	100375966	270	-383487	-658026	Intergenic	No	50.61
Pign	NM_013784	chr1	-	Lsd1_Ab	107439566	107439942	376	120311	-21850	120311-120687	Yes	169.6
Pign	NM_013784	chr1	-	Lsd1_Ab	107451738	107452364	626	107889	-34022	107889-108515	Yes	331.02
Pign	NM_013784	chr1	-	Lsd1_Ab	107543849	107544349	500	15904	-126133	15904-16404	Yes	54.03
2310035C23Rik	NM_173187	chr1	+	Lsd1_Ab	107604600	107605052	452	44163	-46656	44163-44615	Yes	603.97
2310035C23Rik	NM_173187	chr1	+	Lsd1_Ab	107638536	107638915	379	78099	-12793	78099-78478	Yes	51.45
Tnfrsf11a	NM_009399	chr1	+	Lsd1_Ab	107699413	107700052	639	22114	-44506	22114-22753	Yes	77.33
Zcchc2	NM_001122676	chr1	+	Lsd1_Ab	107818471	107819048	577	-67934	-111606	Intergenic	No	129.41
Zcchc2	NM_001122676	chr1	+	Lsd1_Ab	107820830	107821243	413	-65739	-109411	Intergenic	No	53.93
Zcchc2	NM_001122676	chr1	+	Lsd1_Ab	107861063	107862213	1150	-24769	-68441	Intergenic	No	512.78
Zcchc2	NM_001122676	chr1	+	Lsd1_Ab	107868050	107868629	579	-18353	-62025	Intergenic	No	78.88
Zcchc2	NM_001122676	chr1	+	Lsd1_Ab	107877213	107878277	1064	-8705	-52377	Distal promoter	No	244.87
Zcchc2	NM_001122676	chr1	+	Lsd1_Ab	107893771	107894175	404	6789	-36479	6789-7193	Yes	51.38
Phlpp1	NM_133821	chr1	+	Lsd1_Ab	108045462	108045907	445	-23945	-244914	Intergenic	No	55.8
Phlpp1	NM_133821	chr1	+	Lsd1_Ab	108048297	108048957	660	-20895	-241864	Intergenic	No	187.94
Phlpp1	NM_133821	chr1	+	Lsd1_Ab	108059017	108059586	569	-10266	-231235	Intergenic	No	73.89
Phlpp1	NM_133821	chr1	+	Lsd1_Ab	108067731	108070187	2456	0	-220634	Proximal promoter	Yes	176.06
Phlpp1	NM_133821	chr1	+	Lsd1_Ab	108100130	108100994	864	30278	-189827	30278-31142	Yes	159.19
Phlpp1	NM_133821	chr1	+	Lsd1_Ab	108107460	108108127	667	37608	-182694	37608-38275	Yes	75.81
Phlpp1	NM_133821	chr1	+	Lsd1_Ab	108127742	108128248	506	57890	-162573	57890-58396	Yes	222.55
Phlpp1	NM_133821	chr1	+	Lsd1_Ab	108138245	108138667	422	68393	-152154	68393-68815	Yes	86.35
Phlpp1	NM_133821	chr1	+	Lsd1_Ab	108140701	108141037	336	70849	-149784	70849-71185	Yes	50.81
Phlpp1	NM_133821	chr1	+	Lsd1_Ab	108164522	108165373	851	94670	-125448	94670-95521	Yes	487
Phlpp1	NM_133821	chr1	+	Lsd1_Ab	108213328	108214036	708	143476	-76785	143476-144184	Yes	426.45
Phlpp1	NM_133821	chr1	+	Lsd1_Ab	108237964	108238724	760	168112	-52097	168112-168872	Yes	272.8
Phlpp1	NM_133821	chr1	+	Lsd1_Ab	108296992	108297740	748	227140	6171	Intergenic	No	51.52
Phlpp1	NM_133821	chr1	+	Lsd1_Ab	108304035	108306342	2307	234183	13214	Intergenic	No	958.92
Bcl2	NM_177410	chr1	-	Lsd1_Ab	108408047	108408787	740	202080	199562	Intergenic	No	272.64
Bcl2	NM_177410	chr1	-	Lsd1_Ab	108411325	108413435	2110	197432	194914	Intergenic	No	946.36
Bcl2	NM_177410	chr1	-	Lsd1_Ab	108413642	108415860	2218	195007	192489	Intergenic	No	581.52
Bcl2	NM_009741	chr1	-	Lsd1_Ab	108436334	108437121	787	173746	-1579	173746-174533	Yes	717.38
Bcl2	NM_009741	chr1	-	Lsd1_Ab	108445170	108446965	1795	163902	-10415	163902-165697	Yes	54.71
Bcl2	NM_009741	chr1	-	Lsd1_Ab	108465378	108467212	1834	143655	-30623	143655-145489	Yes	466.73
Bcl2	NM_009741	chr1	-	Lsd1_Ab	108476013	108476804	791	134063	-41258	134063-134854	Yes	178.95
Bcl2	NM_009741	chr1	-	Lsd1_Ab	108477978	108478938	960	131929	-43223	131929-132889	Yes	95.92
Bcl2	NM_009741	chr1	-	Lsd1_Ab	108484777	108485776	999	125091	-50022	125091-126090	Yes	178.54
Bcl2	NM_009741	chr1	-	Lsd1_Ab	108508774	108510414	1640	100453	-74019	100453-102093	Yes	601.84
Bcl2	NM_009741	chr1	-	Lsd1_Ab	108523101	108524649	1548	86218	-88346	86218-87766	Yes	246.35
Bcl2	NM_009741	chr1	-	Lsd1_Ab	108550029	108550648	619	60219	-115274	60219-60838	Yes	71.3
Bcl2	NM_009741	chr1	-	Lsd1_Ab	108591126	108591852	726	19015	-156371	19015-19741	Yes	86.32
Bcl2	NM_177410	chr1	-	Lsd1_Ab	108608361	108609564	1203	1303	-12	Proximal promoter	Yes	256.83
Bcl2	NM_177410	chr1	-	Lsd1_Ab	108609945	108611523	1578	0	-1596	Proximal promoter	Yes	92.63
Vps4b	NM_009190	chr1	-	Lsd1_Ab	108683751	108684196	445	9106	-16387	9106-9551	Yes	67.66
Vps4b	NM_009190	chr1	-	Lsd1_Ab	108688512	108688807	295	4495	-21148	4495-4790	Yes	68.47
Tsn	NM_011650	chr1	-	Lsd1_Ab	120186125	120186486	361	21223	8608	Intergenic	No	50.41
Tsn	NM_011650	chr1	-	Lsd1_Ab	120208482	120209005	523	-773	-13388	Proximal promoter	No	115.47
Clasp1	NM_001081276	chr1	+	Lsd1_Ab	120279146	120279723	577	-5911	-226316	Distal promoter	No	102.62
Clasp1	NM_001081276	chr1	+	Lsd1_Ab	120284929	120286909	1980	0	-219130	Proximal promoter	Yes	101.92
Clasp1	NM_001081276	chr1	+	Lsd1_Ab	120287417	120287805	388	1783	-218234	Proximal promoter	Yes	90.34
Clasp1	NM_001081276	chr1	+	Lsd1_Ab	120324825	120325419	594	39191	-180620	39191-39785	Yes	85.77
Clasp1	NM_001081276	chr1	+	Lsd1_Ab	120375728	120376295	567	90094	-129744	90094-90661	Yes	64.86
Gli2	NM_001081125	chr1	-	Lsd1_Ab	120990006	120990959	953	-39810	-259369	Intergenic	No	144.02
Gli2	NM_001081125	chr1	-	Lsd1_Ab	121021184	121021836	652	-70988	-290547	Intergenic	No	765.5
Gli2	NM_001081125	chr1	-	Lsd1_Ab	121022353	121023220	867	-72157	-291716	Intergenic	No	75.43
Gli2	NM_001081125	chr1	-	Lsd1_Ab	121025490	121026040	550	-75294	-294853	Intergenic	No	97.92
Gli2	NM_001081125	chr1	-	Lsd1_Ab	121050016	121050985	969	-99820	-319379	Intergenic	No	220.7
Ralb	NM_022327	chr1	-	Lsd1_Ab	121405699	121406577	878	-4340	-38817	Distal promoter	No	83.88
Tmem185b	NM_146103	chr1	+	Lsd1_Ab	121417111	121418058	947	-4685	-6745	Distal promoter	No	78.06
Tmem185b	NM_146103	chr1	+	Lsd1_Ab	121425598	121426763	1165	2855	795	3Prime UTR	No	80.16
Tmem185b	NM_146103	chr1	+	Lsd1_Ab	121430522	121431534	1012	7779	5719	Intergenic	No	226.59
Epb4.1l5	NM_145506	chr1	-	Lsd1_Ab	121495329	121495936	607	49641	-53720	49641-50248	Yes	134.93
Ptpn4	NM_019933	chr1	-	Lsd1_Ab	121614907	121615310	403	118338	-60238	118338-118741	Yes	70.28
Ptpn4	NM_019933	chr1	-	Lsd1_Ab	121687095	121687668	573	45980	-132426	45980-46553	Yes	80.79
Ptpn4	NM_019933	chr1	-	Lsd1_Ab	121710567	121711046	479	22602	-155898	22602-23081	Yes	50.08
Ptpn4	NM_019933	chr1	-	Lsd1_Ab	121732446	121733062	616	586	-177777	Proximal promoter	Yes	75.6
Ptpn4	NM_019933	chr1	-	Lsd1_Ab	121733107	121734864	1757	0	-178438	Proximal promoter	Yes	136.86
Ptpn4	NM_019933	chr1	-	Lsd1_Ab	121744118	121744906	788	-10470	-189449	Intergenic	No	166.53
Ptpn4	NM_019933	chr1	-	Lsd1_Ab	121756074	121756584	510	-22426	-201405	Intergenic	No	50.79
Tmem177	NM_175106	chr1	-	Lsd1_Ab	121790061	121790495	434	19250	13982	Intergenic	No	63.98
Gm101	NM_001115074	chr1	-	Lsd1_Ab	121825994	121826793	799	64994	-5899	64994-65793	Yes	141.04
Sctr	NM_001012322	chr1	+	Lsd1_Ab	121935204	121935865	661	31648	-24244	31648-32309	Yes	54.55
Sctr	NM_001012322	chr1	+	Lsd1_Ab	121943766	121944426	660	40210	-15683	40210-40870	Yes	149.51
Sctr	NM_001012322	chr1	+	Lsd1_Ab	121952018	121952605	587	48462	-7504	48462-49049	Yes	104.12
Tmem37	NM_019432	chr1	-	Lsd1_Ab	121968997	121970056	1059	301	-5044	Proximal promoter	Yes	58.09
Dbi	NM_001037999	chr1	-	Lsd1_Ab	121995991	121996664	673	20832	13192	Intergenic	No	101.09
Dbi	NM_007830	chr1	-	Lsd1_Ab	122021408	122021942	534	-3752	-11552	Proximal promoter	No	85.87
Steap3	NM_133186	chr1	-	Lsd1_Ab	122093432	122094315	883	67542	28677	Intergenic	No	56.59
Steap3	NM_001085409	chr1	-	Lsd1_Ab	122185610	122186046	436	-17951	-62618	Intergenic	No	56.23
Steap3	NM_001085409	chr1	-	Lsd1_Ab	122189689	122190978	1289	-22030	-66697	Intergenic	No	117.2
Steap3	NM_001085409	chr1	-	Lsd1_Ab	122193323	122193974	651	-25664	-70331	Intergenic	No	361.94
C1ql2	NM_207233	chr1	+	Lsd1_Ab	122228335	122228941	606	-8217	-10810	Distal promoter	No	54.7
Actr3	NM_023735	chr1	-	Lsd1_Ab	127138191	127138723	532	193344	150759	Intergenic	No	139.46
Actr3	NM_023735	chr1	-	Lsd1_Ab	127322922	127323732	810	8335	-33440	8335-9145	Yes	141.5
Actr3	NM_023735	chr1	-	Lsd1_Ab	127327130	127327785	655	4282	-37648	4282-4937	Yes	199.7
Actr3	NM_023735	chr1	-	Lsd1_Ab	127337710	127338906	1196	-5643	-48228	Distal promoter	No	116.01
Actr3	NM_023735	chr1	-	Lsd1_Ab	127363329	127363878	549	-31262	-73847	Intergenic	No	61
Actr3	NM_023735	chr1	-	Lsd1_Ab	127369803	127370348	545	-37736	-80321	Intergenic	No	139.41
Gpr39	NM_027677	chr1	+	Lsd1_Ab	127559482	127560059	577	-13513	-210377	Intergenic	No	115.82
Gpr39	NM_027677	chr1	+	Lsd1_Ab	127590909	127591421	512	17337	-179015	17337-17849	Yes	85.28
Mgat5	NM_145128	chr1	+	Lsd1_Ab	129116240	129116724	484	14678	-262825	14678-15162	Yes	95.07
Mgat5	NM_145128	chr1	+	Lsd1_Ab	129135168	129136181	1013	33606	-243368	33606-34619	Yes	151.67
Mgat5	NM_145128	chr1	+	Lsd1_Ab	129136332	129137089	757	34770	-242460	34770-35527	Yes	185.57
Mgat5	NM_145128	chr1	+	Lsd1_Ab	129138669	129140317	1648	37107	-239232	37107-38755	Yes	282.02
Mgat5	NM_145128	chr1	+	Lsd1_Ab	129174321	129174830	509	72759	-204719	72759-73268	Yes	70.91
Mgat5	NM_145128	chr1	+	Lsd1_Ab	129193342	129193836	494	91780	-185713	91780-92274	Yes	50.19
Mgat5	NM_145128	chr1	+	Lsd1_Ab	129241435	129242066	631	139873	-137483	139873-140504	Yes	58.49
Mgat5	NM_145128	chr1	+	Lsd1_Ab	129244193	129244727	534	142631	-134822	142631-143165	Yes	60.51
Ccnt2	NM_028399	chr1	+	Lsd1_Ab	129677383	129678113	730	6643	-23301	6643-7373	Yes	143.97
Ccnt2	NM_028399	chr1	+	Lsd1_Ab	129702802	129703319	517	32062	1388	3Prime UTR	No	99.26
Ysk4	NM_011737	chr1	-	Lsd1_Ab	129746246	129747648	1402	-9379	-34398	Distal promoter	No	151.64
Ysk4	NM_011737	chr1	-	Lsd1_Ab	129747694	129748346	652	-10827	-35846	Intergenic	No	454.25
Zranb3	NM_027678	chr1	-	Lsd1_Ab	129877377	129878783	1406	120202	-26615	120202-121608	Yes	3100
Zranb3	NM_027678	chr1	-	Lsd1_Ab	129900898	129901411	513	97574	-50136	97574-98087	Yes	84.9
Zranb3	NM_027678	chr1	-	Lsd1_Ab	129905594	129906076	482	92909	-54832	92909-93391	Yes	55.37
Zranb3	NM_027678	chr1	-	Lsd1_Ab	129909199	129910723	1524	88262	-58437	88262-89786	Yes	476.27
Zranb3	NM_027678	chr1	-	Lsd1_Ab	129931915	129932360	445	66625	-81153	66625-67070	Yes	65.97
Zranb3	NM_027678	chr1	-	Lsd1_Ab	129953754	129954274	520	44711	-102992	44711-45231	Yes	101.39
Zranb3	NM_027678	chr1	-	Lsd1_Ab	129965471	129966122	651	32863	-114709	32863-33514	Yes	143.94
Zranb3	NM_027678	chr1	-	Lsd1_Ab	129973367	129973869	502	25116	-122605	25116-25618	Yes	67.71
R3hdm1	NM_181750	chr1	+	Lsd1_Ab	130020222	130020656	434	20340	-113656	20340-20774	Yes	160
R3hdm1	NM_181750	chr1	+	Lsd1_Ab	130048563	130048870	307	48681	-85442	48681-48988	Yes	96.85
Ubxn4	NM_026390	chr1	+	Lsd1_Ab	130147792	130148026	234	7035	-27928	7035-7269	Yes	154.64
Lct	NM_001081078	chr1	-	Lsd1_Ab	130219404	130220321	917	4574	-38064	4574-5491	Yes	103.19
Dars	NM_177445	chr1	-	Lsd1_Ab	130283026	130283542	516	30451	-22742	30451-30967	Yes	113
Dars	NM_145507	chr1	-	Lsd1_Ab	130332006	130333112	1106	-18013	-23311	Intergenic	No	348.21
Dars	NM_145507	chr1	-	Lsd1_Ab	130335148	130335679	531	-21155	-26453	Intergenic	No	50.24
Dars	NM_145507	chr1	-	Lsd1_Ab	130343632	130344715	1083	-29639	-34937	Intergenic	No	1429.61
Dars	NM_145507	chr1	-	Lsd1_Ab	130345611	130346123	512	-31618	-36916	Intergenic	No	61
Cxcr4	NM_009911	chr1	-	Lsd1_Ab	130442793	130443410	617	45466	41365	Intergenic	No	697.21
Cxcr4	NM_009911	chr1	-	Lsd1_Ab	130460265	130461279	1014	27597	23496	Intergenic	No	205.79
Cxcr4	NM_009911	chr1	-	Lsd1_Ab	130466285	130467218	933	21658	17557	Intergenic	No	812.81
Cxcr4	NM_009911	chr1	-	Lsd1_Ab	130503006	130503457	451	-14130	-18231	Intergenic	No	64.45
Cxcr4	NM_009911	chr1	-	Lsd1_Ab	130504656	130505301	645	-15780	-19881	Intergenic	No	138.95
Cxcr4	NM_009911	chr1	-	Lsd1_Ab	130510480	130512788	2308	-21604	-25705	Intergenic	No	580.51
Cxcr4	NM_009911	chr1	-	Lsd1_Ab	130522581	130523747	1166	-33705	-37806	Intergenic	No	130.6
Cxcr4	NM_009911	chr1	-	Lsd1_Ab	130536321	130536895	574	-47445	-51546	Intergenic	No	82.89
Cxcr4	NM_009911	chr1	-	Lsd1_Ab	130562889	130563317	428	-74013	-78114	Intergenic	No	179.62
Cxcr4	NM_009911	chr1	-	Lsd1_Ab	130572081	130572718	637	-83205	-87306	Intergenic	No	92.31
Cxcr4	NM_009911	chr1	-	Lsd1_Ab	130601142	130602069	927	-112266	-116367	Intergenic	No	146.58
Cxcr4	NM_009911	chr1	-	Lsd1_Ab	130621115	130621638	523	-132239	-136340	Intergenic	No	108.4
Cxcr4	NM_009911	chr1	-	Lsd1_Ab	130643146	130644556	1410	-154270	-158371	Intergenic	No	673.43
Cxcr4	NM_009911	chr1	-	Lsd1_Ab	130646202	130646794	592	-157326	-161427	Intergenic	No	52.81
Cxcr4	NM_009911	chr1	-	Lsd1_Ab	130655801	130656320	519	-166925	-171026	Intergenic	No	50.08
Cxcr4	NM_009911	chr1	-	Lsd1_Ab	130664195	130664578	383	-175319	-179420	Intergenic	No	52.79
Cxcr4	NM_009911	chr1	-	Lsd1_Ab	130683058	130684279	1221	-194182	-198283	Intergenic	No	71.67
Cxcr4	NM_009911	chr1	-	Lsd1_Ab	130720691	130721320	629	-231815	-235916	Intergenic	No	66.12
Cxcr4	NM_009911	chr1	-	Lsd1_Ab	130721471	130722308	837	-232595	-236696	Intergenic	No	114.32
Cxcr4	NM_009911	chr1	-	Lsd1_Ab	130741045	130741368	323	-252169	-256270	Intergenic	No	53.58
Daf2	NM_007827	chr1	-	Lsd1_Ab	132270293	132271097	804	48479	14007	Intergenic	No	218.88
Daf2	NM_007827	chr1	-	Lsd1_Ab	132274421	132275106	685	44470	9998	Intergenic	No	64.72
Cd55	NM_010016	chr1	-	Lsd1_Ab	132405030	132405669	639	-45713	-69424	Intergenic	No	153.9
Cd55	NM_010016	chr1	-	Lsd1_Ab	132409032	132410494	1462	-49715	-73426	Intergenic	No	367.1
Zp3r	NM_009581	chr1	-	Lsd1_Ab	132445622	132446374	752	79809	26908	Intergenic	No	116.31
Zp3r	NM_009581	chr1	-	Lsd1_Ab	132474848	132475285	437	50898	-1566	50898-51335	Yes	62.92
Zp3r	NM_009581	chr1	-	Lsd1_Ab	132530289	132531055	766	-4106	-57007	Distal promoter	No	98.08
AA986860	NM_177604	chr1	+	Lsd1_Ab	132636749	132638434	1685	8197	-2765	8197-9882	Yes	101.41
Faim3	NM_026976	chr1	+	Lsd1_Ab	132769425	132769977	552	7072	-7390	7072-7624	Yes	80.42
Il10	NM_010548	chr1	+	Lsd1_Ab	132921957	132922973	1016	5534	410	3Prime UTR	No	366.57
Mapkapk2	NM_008551	chr1	-	Lsd1_Ab	132964574	132965298	724	28822	-14294	28822-29546	Yes	60.33
Mapkapk2	NM_008551	chr1	-	Lsd1_Ab	132970161	132971227	1066	22893	-19881	22893-23959	Yes	62.45
Mapkapk2	NM_008551	chr1	-	Lsd1_Ab	132985945	132987055	1110	7065	-35665	7065-8175	Yes	245.3
Mapkapk2	NM_008551	chr1	-	Lsd1_Ab	133000146	133001252	1106	-6026	-49866	Distal promoter	No	130.97
Dyrk3	NM_145508	chr1	-	Lsd1_Ab	133022463	133023612	1149	11199	1405	3Prime UTR	No	533.35
Dyrk3	NM_145508	chr1	-	Lsd1_Ab	133035683	133036295	612	-872	-10666	Proximal promoter	No	243.39
Dyrk3	NM_145508	chr1	-	Lsd1_Ab	133039056	133039530	474	-4245	-14039	Distal promoter	No	73.93
Lgtn	NM_010709	chr1	+	Lsd1_Ab	133042606	133043366	760	-6417	-25445	Distal promoter	No	139.83
Rassf5	NM_018750	chr1	-	Lsd1_Ab	133080427	133081641	1214	60114	-7441	60114-61328	Yes	91.04
Rassf5	NM_018750	chr1	-	Lsd1_Ab	133132608	133133420	812	8335	-59622	8335-9147	Yes	82.21
Ikbke	NM_019777	chr1	-	Lsd1_Ab	133173309	133173969	660	2171	-22131	2171-2831	Yes	63.33
Srgap2	NM_001081011	chr1	-	Lsd1_Ab	133214893	133215368	475	208570	-33066	208570-209045	Yes	88.88
Srgap2	NM_001081011	chr1	-	Lsd1_Ab	133245624	133246654	1030	177284	-63797	177284-178314	Yes	390.63
Srgap2	NM_001081011	chr1	-	Lsd1_Ab	133280730	133281585	855	142353	-98903	142353-143208	Yes	317.55
Srgap2	NM_001081011	chr1	-	Lsd1_Ab	133314323	133314895	572	109043	-132496	109043-109615	Yes	196.02
Srgap2	NM_001081011	chr1	-	Lsd1_Ab	133323872	133324412	540	99526	-142045	99526-100066	Yes	69.98
Srgap2	NM_001081011	chr1	-	Lsd1_Ab	133326670	133327140	470	96798	-144843	96798-97268	Yes	52.26
Srgap2	NM_001081011	chr1	-	Lsd1_Ab	133334403	133335733	1330	88205	-152576	88205-89535	Yes	463.03
Srgap2	NM_001081011	chr1	-	Lsd1_Ab	133342867	133343537	670	80401	-161040	80401-81071	Yes	433.05
Srgap2	NM_001081011	chr1	-	Lsd1_Ab	133343909	133344481	572	79457	-162082	79457-80029	Yes	63.55
Srgap2	NM_001081011	chr1	-	Lsd1_Ab	133357418	133357860	442	66078	-175591	66078-66520	Yes	66.6
Srgap2	NM_001081011	chr1	-	Lsd1_Ab	133360224	133360859	635	63079	-178397	63079-63714	Yes	83.13
Srgap2	NM_001081011	chr1	-	Lsd1_Ab	133367161	133367549	388	56389	-185334	56389-56777	Yes	89.92
Srgap2	NM_001081011	chr1	-	Lsd1_Ab	133370248	133370776	528	53162	-188421	53162-53690	Yes	112.47
Srgap2	NM_001081011	chr1	-	Lsd1_Ab	133371791	133372155	364	51783	-189964	51783-52147	Yes	59.25
Srgap2	NM_001081011	chr1	-	Lsd1_Ab	133397510	133397869	359	26069	-215683	26069-26428	Yes	55.5
Avpr1b	NM_011924	chr1	+	Lsd1_Ab	133489152	133489448	296	-6242	-19129	Distal promoter	No	54.71
Ctse	NM_007799	chr1	+	Lsd1_Ab	133554373	133555136	763	19483	-16948	19483-20246	Yes	107.46
Slc26a9	NM_177243	chr1	+	Lsd1_Ab	133651116	133651971	855	10518	-15011	10518-11373	Yes	50.57
Pm20d1	NM_178079	chr1	+	Lsd1_Ab	133673820	133674196	376	-19775	-40496	Intergenic	No	56.69
Slc41a1	NM_173865	chr1	+	Lsd1_Ab	133734615	133735163	548	10027	-10275	10027-10575	Yes	53.08
Nucks1	NM_001145804	chr1	+	Lsd1_Ab	133835371	133835710	339	28337	2474	Intergenic	No	53.09
Slc45a3	NM_145977	chr1	+	Lsd1_Ab	133839131	133839735	604	-27450	-39806	Intergenic	No	84.89
Slc45a3	NM_145977	chr1	+	Lsd1_Ab	133850040	133852135	2095	-15050	-27406	Intergenic	No	216.14
Elk4	NM_007923	chr1	+	Lsd1_Ab	133906969	133907999	1030	2788	-14262	2788-3818	Yes	156.99
Elk4	NM_007923	chr1	+	Lsd1_Ab	133911329	133911900	571	7148	-10361	7148-7719	Yes	267.09
Mfsd4	NM_172510	chr1	-	Lsd1_Ab	133942555	133943425	870	21214	-19358	21214-22084	Yes	77.99
Mfsd4	NM_172510	chr1	-	Lsd1_Ab	133981685	133982475	790	-17046	-58488	Intergenic	No	100.32
Mfsd4	NM_172510	chr1	-	Lsd1_Ab	133991739	133993146	1407	-27100	-68542	Intergenic	No	275.47
Pctk3	NM_008795	chr1	-	Lsd1_Ab	134027784	134029018	1234	7244	-17661	7244-8478	Yes	249.39
Pctk3	NM_008795	chr1	-	Lsd1_Ab	134029525	134030804	1279	5458	-19402	5458-6737	Yes	76.79
Pctk3	NM_008795	chr1	-	Lsd1_Ab	134045764	134047213	1449	-9502	-35641	Distal promoter	No	238.46
Pctk3	NM_008795	chr1	-	Lsd1_Ab	134047971	134048872	901	-11709	-37848	Intergenic	No	74.85
Lemd1	NM_001033250	chr1	+	Lsd1_Ab	134123749	134124076	327	35737	-29882	35737-36064	Yes	76.13
Nuak2	NM_028778	chr1	+	Lsd1_Ab	134238129	134239094	965	25415	8064	Intergenic	No	157.33
Tmcc2	NM_178874	chr1	-	Lsd1_Ab	134274101	134275367	1266	12491	-21210	12491-13757	Yes	207.73
Tmcc2	NM_178874	chr1	-	Lsd1_Ab	134286840	134287406	566	452	-33949	Proximal promoter	Yes	240.55
Dstyk	NM_172516	chr1	+	Lsd1_Ab	134305784	134306306	522	-7723	-57230	Distal promoter	No	99.71
Dstyk	NM_172516	chr1	+	Lsd1_Ab	134319735	134320127	392	5706	-43409	5706-6098	Yes	79.82
Rbbp5	NM_172517	chr1	+	Lsd1_Ab	134373137	134374523	1386	0	-27719	Proximal promoter	Yes	50.11
Mdm4	NM_008575	chr1	-	Lsd1_Ab	134896858	134897560	702	24365	-10437	24365-25067	Yes	295.54
Mdm4	NM_008575	chr1	-	Lsd1_Ab	134915938	134916550	612	5375	-29517	5375-5987	Yes	123.46
Mdm4	NM_008575	chr1	-	Lsd1_Ab	134916673	134917265	592	4660	-30252	4660-5252	Yes	91.12
Mdm4	NM_008575	chr1	-	Lsd1_Ab	134917776	134918299	523	3626	-31355	3626-4149	Yes	61.74
Mdm4	NM_008575	chr1	-	Lsd1_Ab	134921418	134922559	1141	0	-34997	Proximal promoter	Yes	102.2
Mdm4	NM_008575	chr1	-	Lsd1_Ab	134925788	134926930	1142	-3863	-39367	Proximal promoter	No	397.29
Mdm4	NM_008575	chr1	-	Lsd1_Ab	134928884	134929486	602	-6959	-42463	Distal promoter	No	135.44
Mdm4	NM_008575	chr1	-	Lsd1_Ab	134929640	134931079	1439	-7715	-43219	Distal promoter	No	137.95
Mdm4	NM_008575	chr1	-	Lsd1_Ab	134969643	134970606	963	-47718	-83222	Intergenic	No	71.21
Ppp1r15b	NM_133819	chr1	+	Lsd1_Ab	135015244	135015839	595	-12200	-17966	Intergenic	No	74.65
Ppp1r15b	NM_133819	chr1	+	Lsd1_Ab	135016450	135017123	673	-10916	-16682	Intergenic	No	103.39
Ppp1r15b	NM_133819	chr1	+	Lsd1_Ab	135022063	135022694	631	-5345	-11111	Distal promoter	No	102.02
Plekha6	NM_182930	chr1	+	Lsd1_Ab	135085055	135086402	1347	-56271	-113610	Intergenic	No	103.11
Lax1	NM_001159649	chr1	-	Lsd1_Ab	135591176	135592214	1038	-4491	-15569	Distal promoter	No	325.95
Atp2b4	NM_213616	chr1	-	Lsd1_Ab	135675428	135676266	838	-25570	-72195	Intergenic	No	310
Atp2b4	NM_213616	chr1	-	Lsd1_Ab	135697109	135699038	1929	-47251	-93876	Intergenic	No	73.32
Atp2b4	NM_213616	chr1	-	Lsd1_Ab	135711985	135714137	2152	-62127	-108752	Intergenic	No	431.73
Optc	NM_054076	chr1	-	Lsd1_Ab	135791879	135793384	1505	10366	387	3Prime UTR	No	491.97
Btg2	NM_007570	chr1	-	Lsd1_Ab	135969384	135970333	949	5399	1108	3Prime UTR	No	166.32
Btg2	NM_007570	chr1	-	Lsd1_Ab	135984287	135984651	364	-8555	-12846	Distal promoter	No	177.53
Tmem183a	NM_001042485	chr1	-	Lsd1_Ab	136267284	136267732	448	-8708	-24611	Distal promoter	No	60.72
Adipor1	NM_028320	chr1	+	Lsd1_Ab	136308796	136309293	497	-2750	-19625	Proximal promoter	No	87.4
Adipor1	NM_028320	chr1	+	Lsd1_Ab	136316260	136317275	1015	4217	-11643	4217-5232	Yes	76.84
Adipor1	NM_028320	chr1	+	Lsd1_Ab	136322739	136323254	515	10696	-5664	10696-11211	Yes	137.5
Klhl12	NM_153128	chr1	+	Lsd1_Ab	136332025	136332488	463	-19643	-54962	Intergenic	No	57.89
Klhl12	NM_153128	chr1	+	Lsd1_Ab	136347587	136347954	367	-4177	-39496	Distal promoter	No	74.17
Klhl12	NM_153128	chr1	+	Lsd1_Ab	136359955	136360356	401	7824	-27094	7824-8225	Yes	60.41
Klhl12	NM_153128	chr1	+	Lsd1_Ab	136374316	136374581	265	22185	-12869	22185-22450	Yes	57.08
Rabif	NM_145510	chr1	+	Lsd1_Ab	136389899	136390549	650	-687	-13912	Proximal promoter	No	1033.74
Rabif	NM_145510	chr1	+	Lsd1_Ab	136415101	136415746	645	23865	10640	Intergenic	No	207.57
4931440L10Rik	NM_001145300	chr1	-	Lsd1_Ab	136429334	136429692	358	13907	7830	Intergenic	No	50.47
Ppp1r12b	NM_001081307	chr1	-	Lsd1_Ab	136687715	136687952	237	164565	-25196	164565-164802	Yes	139.1
Ube2t	NM_026024	chr1	+	Lsd1_Ab	136860101	136860619	518	948	-10095	Proximal promoter	Yes	63.69
Lgr6	NM_001033409	chr1	-	Lsd1_Ab	136926703	136927148	445	74705	-43774	74705-75150	Yes	62.44
Lgr6	NM_001033409	chr1	-	Lsd1_Ab	136978732	136979525	793	22328	-95803	22328-23121	Yes	170.34
Lgr6	NM_001033409	chr1	-	Lsd1_Ab	136987341	136988053	712	13800	-104412	13800-14512	Yes	92.77
Ptprv	NM_007955	chr1	-	Lsd1_Ab	137027301	137028703	1402	449	-22227	Proximal promoter	Yes	52.07
Ptpn7	NM_177081	chr1	+	Lsd1_Ab	137028705	137031428	2723	0	-10469	Proximal promoter	Yes	61.34
Ptprv	NM_007955	chr1	-	Lsd1_Ab	137032527	137033520	993	-3375	-27453	Proximal promoter	No	53.03
Gpr37l1	NM_134438	chr1	-	Lsd1_Ab	137089924	137091125	1201	-25666	-33098	Intergenic	No	456.98
Gpr37l1	NM_134438	chr1	-	Lsd1_Ab	137094936	137096938	2002	-30678	-38110	Intergenic	No	109.67
Elf3	NM_001163131	chr1	-	Lsd1_Ab	137120605	137121667	1062	33382	28483	Intergenic	No	257.44
Elf3	NM_001163131	chr1	-	Lsd1_Ab	137136757	137137628	871	17421	12522	Intergenic	No	56.61
Elf3	NM_001163131	chr1	-	Lsd1_Ab	137163005	137165880	2875	-7956	-12855	Distal promoter	No	773.96
Rnpep	NM_001159624	chr1	-	Lsd1_Ab	137178461	137181170	2709	0	-19185	Proximal promoter	Yes	318.18
Timm17a	NM_011590	chr1	-	Lsd1_Ab	137211370	137211932	562	-1056	-13259	Proximal promoter	No	77.21
Ipo9	NM_153774	chr1	-	Lsd1_Ab	137307522	137308085	563	18983	-28631	18983-19546	Yes	62.22
Nav1	NM_173437	chr1	-	Lsd1_Ab	137419674	137420245	571	61687	-88518	61687-62258	Yes	265.45
Nav1	NM_173437	chr1	-	Lsd1_Ab	137489918	137491081	1163	-7986	-158762	Distal promoter	No	155.12
Nav1	NM_173437	chr1	-	Lsd1_Ab	137516046	137517106	1060	-34114	-184890	Intergenic	No	222.53
Nav1	NM_173437	chr1	-	Lsd1_Ab	137535727	137536242	515	-53795	-204571	Intergenic	No	312.66
Nav1	NM_173437	chr1	-	Lsd1_Ab	137549556	137550143	587	-67624	-218400	Intergenic	No	248.86
Csrp1	NM_007791	chr1	+	Lsd1_Ab	137587345	137587923	578	-37850	-60883	Intergenic	No	65.29
Csrp1	NM_007791	chr1	+	Lsd1_Ab	137607527	137608176	649	-17597	-40630	Intergenic	No	69.49
Csrp1	NM_007791	chr1	+	Lsd1_Ab	137610673	137612966	2293	-12807	-35840	Intergenic	No	880.88
Tnni1	NM_021467	chr1	+	Lsd1_Ab	137683958	137684397	439	-11600	-23169	Intergenic	No	176.98
Pkp1	NM_019645	chr1	-	Lsd1_Ab	137809942	137810846	904	4755	-41971	4755-5659	Yes	138.01
Cacna1s	NM_001081023	chr1	+	Lsd1_Ab	137943998	137944825	827	-4652	-71574	Distal promoter	No	52.76
Cacna1s	NM_001081023	chr1	+	Lsd1_Ab	138010226	138010643	417	60749	-5756	60749-61166	Yes	115.65
Cacna1s	NM_001081023	chr1	+	Lsd1_Ab	138012348	138013204	856	62871	-3195	62871-63727	Yes	136.21
Kif21b	NM_001039472	chr1	+	Lsd1_Ab	138031059	138032522	1463	3082	-42069	3082-4545	Yes	316.35
Gpr25	NM_001101516	chr1	-	Lsd1_Ab	138143939	138144779	840	12671	10712	Intergenic	No	173.29
Kif14	NM_001081258	chr1	+	Lsd1_Ab	138390145	138390534	389	25611	-37554	25611-26000	Yes	88.69
Zfp281	NM_001160251	chr1	+	Lsd1_Ab	138581658	138582418	760	60181	54690	Intergenic	No	194.03
Nr5a2	NM_030676	chr1	-	Lsd1_Ab	139123196	139123607	411	-266171	-383036	Intergenic	No	83.84
Ptprc	NM_001111316	chr1	-	Lsd1_Ab	139647790	139648626	836	423256	310811	Intergenic	No	262.02
Ptprc	NM_001111316	chr1	-	Lsd1_Ab	139702593	139703905	1312	367977	255532	Intergenic	No	1191.36
Ptprc	NM_001111316	chr1	-	Lsd1_Ab	139704147	139704687	540	367195	254750	Intergenic	No	109.35
Ptprc	NM_001111316	chr1	-	Lsd1_Ab	139713007	139713430	423	358452	246007	Intergenic	No	61.11
Ptprc	NM_001111316	chr1	-	Lsd1_Ab	139895578	139896372	794	175510	63065	Intergenic	No	410.74
Ptprc	NM_001111316	chr1	-	Lsd1_Ab	139935668	139936213	545	135669	23224	Intergenic	No	73.54
Ptprc	NM_001111316	chr1	-	Lsd1_Ab	140028354	140028736	382	43146	-68917	43146-43528	Yes	65.09
Ptprc	NM_001111316	chr1	-	Lsd1_Ab	140032599	140033566	967	38316	-73162	38316-39283	Yes	484.3
Ptprc	NM_001111316	chr1	-	Lsd1_Ab	140042061	140042682	621	29200	-82624	29200-29821	Yes	138.8
Ptprc	NM_001111316	chr1	-	Lsd1_Ab	140055463	140055873	410	16009	-96026	16009-16419	Yes	82.37
Ptprc	NM_001111316	chr1	-	Lsd1_Ab	140071482	140071976	494	0	-112045	Proximal promoter	Yes	99.86
Ptprc	NM_001111316	chr1	-	Lsd1_Ab	140087921	140089192	1271	-16039	-128484	Intergenic	No	377.27
Atp6v1g3	NM_177397	chr1	+	Lsd1_Ab	140134088	140134557	469	-35757	-51482	Intergenic	No	68.35
Nek7	NM_021605	chr1	-	Lsd1_Ab	140377001	140377649	648	138624	3641	Intergenic	No	788.3
Nek7	NM_021605	chr1	-	Lsd1_Ab	140422140	140422523	383	93750	-40850	93750-94133	Yes	50.68
Nek7	NM_021605	chr1	-	Lsd1_Ab	140432621	140433148	527	83125	-51331	83125-83652	Yes	96.9
Nek7	NM_021605	chr1	-	Lsd1_Ab	140478628	140479461	833	36812	-97338	36812-37645	Yes	263.49
Nek7	NM_021605	chr1	-	Lsd1_Ab	140481170	140481745	575	34528	-99880	34528-35103	Yes	218.25
Nek7	NM_021605	chr1	-	Lsd1_Ab	140494669	140495183	514	21090	-113379	21090-21604	Yes	195.99
Nek7	NM_021605	chr1	-	Lsd1_Ab	140514337	140515176	839	1097	-133047	Proximal promoter	Yes	61.76
Nek7	NM_021605	chr1	-	Lsd1_Ab	140515564	140517829	2265	0	-134274	Proximal promoter	Yes	732.68
Dennd1b	NM_181347	chr1	+	Lsd1_Ab	140825338	140826130	792	-38167	-242359	Intergenic	No	130.27
Dennd1b	NM_181347	chr1	+	Lsd1_Ab	140863958	140864527	569	0	-203962	Proximal promoter	Yes	61.55
Dennd1b	NM_181347	chr1	+	Lsd1_Ab	140900117	140900574	457	35820	-167915	35820-36277	Yes	58.98
Dennd1b	NM_181347	chr1	+	Lsd1_Ab	140911600	140912133	533	47303	-156356	47303-47836	Yes	116.58
Dennd1b	NM_181347	chr1	+	Lsd1_Ab	140932909	140934181	1272	68612	-134308	68612-69884	Yes	539.17
Dennd1b	NM_181347	chr1	+	Lsd1_Ab	140936145	140936368	223	71848	-132121	71848-72071	Yes	61.47
Aspm	NM_009791	chr1	+	Lsd1_Ab	141357318	141357792	474	5969	-32873	5969-6443	Yes	139.78
B3galt2	NM_020025	chr1	+	Lsd1_Ab	145313276	145313562	286	-174264	-183505	Intergenic	No	51.96
Cdc73	NM_145991	chr1	-	Lsd1_Ab	145469595	145470245	650	79569	-14967	79569-80219	Yes	150.77
Cdc73	NM_145991	chr1	-	Lsd1_Ab	145521690	145522064	374	27750	-67062	27750-28124	Yes	72.05
Cdc73	NM_145991	chr1	-	Lsd1_Ab	145539778	145540124	346	9690	-85150	9690-10036	Yes	53.47
Glrx2	NM_001038594	chr1	+	Lsd1_Ab	145597172	145597434	262	9596	364	3Prime UTR	No	93.51
Rgs2	NM_009061	chr1	-	Lsd1_Ab	145763506	145764346	840	86933	82121	Intergenic	No	353.36
Rgs2	NM_009061	chr1	-	Lsd1_Ab	145766044	145766925	881	84354	79542	Intergenic	No	124.32
Rgs2	NM_009061	chr1	-	Lsd1_Ab	145835769	145836423	654	14856	10044	Intergenic	No	166.68
Rgs2	NM_009061	chr1	-	Lsd1_Ab	145846486	145846979	493	4300	-19	4300-4793	Yes	112.48
Rgs2	NM_009061	chr1	-	Lsd1_Ab	145849727	145850280	553	999	-3260	Proximal promoter	Yes	50.44
Rgs2	NM_009061	chr1	-	Lsd1_Ab	145850906	145852590	1684	0	-4439	Proximal promoter	Yes	297.13
Rgs2	NM_009061	chr1	-	Lsd1_Ab	145853506	145854064	558	-2227	-7039	Proximal promoter	No	432.45
Rgs2	NM_009061	chr1	-	Lsd1_Ab	145854522	145854969	447	-3243	-8055	Proximal promoter	No	118.67
Rgs2	NM_009061	chr1	-	Lsd1_Ab	145933229	145933605	376	-81950	-86762	Intergenic	No	59.58
Rgs13	NM_153171	chr1	-	Lsd1_Ab	146053365	146053770	405	-28863	-67569	Intergenic	No	69.83
Rgs1	NM_015811	chr1	-	Lsd1_Ab	146095841	146096614	773	0	-4042	Proximal promoter	Yes	194.74
Rgs1	NM_015811	chr1	-	Lsd1_Ab	146112748	146113215	467	-16514	-20949	Intergenic	No	52.78
Rgs1	NM_015811	chr1	-	Lsd1_Ab	146123031	146123525	494	-26797	-31232	Intergenic	No	65.36
Rgs1	NM_015811	chr1	-	Lsd1_Ab	146130427	146131324	897	-34193	-38628	Intergenic	No	104.11
Rgs1	NM_015811	chr1	-	Lsd1_Ab	146155005	146155335	330	-58771	-63206	Intergenic	No	62.01
Rgs1	NM_015811	chr1	-	Lsd1_Ab	146155391	146155959	568	-59157	-63592	Intergenic	No	419.62
Rgs1	NM_015811	chr1	-	Lsd1_Ab	146165296	146165981	685	-69062	-73497	Intergenic	No	272.51
Rgs1	NM_015811	chr1	-	Lsd1_Ab	146177355	146177948	593	-81121	-85556	Intergenic	No	87.01
Rgs1	NM_015811	chr1	-	Lsd1_Ab	146178724	146179212	488	-82490	-86925	Intergenic	No	67.32
Rgs1	NM_015811	chr1	-	Lsd1_Ab	146253685	146254197	512	-157451	-161886	Intergenic	No	80.39
Rgs18	NM_022881	chr1	-	Lsd1_Ab	146613287	146613655	368	8896	-13317	8896-9264	Yes	166.03
Rgs18	NM_022881	chr1	-	Lsd1_Ab	146622327	146622959	632	0	-22357	Proximal promoter	Yes	473.59
Fam5c	NM_001145807	chr1	+	Lsd1_Ab	148681106	148681373	267	336290	-68229	336290-336557	Yes	51.32
Pla2g4a	NM_008869	chr1	-	Lsd1_Ab	151757769	151758735	966	49679	-81018	49679-50645	Yes	214.42
Pla2g4a	NM_008869	chr1	-	Lsd1_Ab	151770718	151771308	590	37106	-93967	37106-37696	Yes	84.32
Pla2g4a	NM_008869	chr1	-	Lsd1_Ab	151783701	151784041	340	24373	-106950	24373-24713	Yes	55.14
Pla2g4a	NM_008869	chr1	-	Lsd1_Ab	151784917	151785341	424	23073	-108166	23073-23497	Yes	177.56
Pla2g4a	NM_008869	chr1	-	Lsd1_Ab	151786381	151787933	1552	20481	-109630	20481-22033	Yes	479.08
Pla2g4a	NM_008869	chr1	-	Lsd1_Ab	151788200	151788443	243	19971	-111449	19971-20214	Yes	63.09
Pla2g4a	NM_008869	chr1	-	Lsd1_Ab	151794053	151794550	497	13864	-117302	13864-14361	Yes	295.61
Pla2g4a	NM_008869	chr1	-	Lsd1_Ab	151794787	151795803	1016	12611	-118036	12611-13627	Yes	114.82
Pla2g4a	NM_008869	chr1	-	Lsd1_Ab	151808530	151809042	512	-116	-131779	Proximal promoter	No	91.41
Pla2g4a	NM_008869	chr1	-	Lsd1_Ab	151824918	151825282	364	-16504	-148167	Intergenic	No	59.25
Ptgs2	NM_011198	chr1	+	Lsd1_Ab	152011857	152013171	1314	64604	56715	Intergenic	No	140.13
Ptgs2	NM_011198	chr1	+	Lsd1_Ab	152014182	152014632	450	66929	59040	Intergenic	No	81.07
Prg4	NM_021400	chr1	-	Lsd1_Ab	152343907	152344361	454	-30612	-47366	Intergenic	No	79.86
Prg4	NM_021400	chr1	-	Lsd1_Ab	152345433	152345965	532	-32138	-48892	Intergenic	No	90.67
Hmcn1	NM_001024720	chr1	-	Lsd1_Ab	152499137	152499459	322	341106	-89506	341106-341428	Yes	53.8
Hmcn1	NM_001024720	chr1	-	Lsd1_Ab	152957524	152957749	225	-116959	-547893	Intergenic	No	97.08
Ivns1abp	NM_001039511	chr1	+	Lsd1_Ab	153024304	153025319	1015	-166308	-178609	Intergenic	No	447.12
Ivns1abp	NM_001039511	chr1	+	Lsd1_Ab	153117803	153118392	589	-73235	-85536	Intergenic	No	128.43
Ivns1abp	NM_001039511	chr1	+	Lsd1_Ab	153200047	153200551	504	8420	-3377	8420-8924	Yes	107.99
1200016B10Rik	NM_025819	chr1	-	Lsd1_Ab	153215795	153216139	344	59426	-967	59426-59770	Yes	53.89
1200016B10Rik	NM_025819	chr1	-	Lsd1_Ab	153237181	153237423	242	38142	-22353	38142-38384	Yes	54.36
1190005F20Rik	NM_026876	chr1	+	Lsd1_Ab	153269294	153269822	528	-5955	-35490	Distal promoter	No	89.74
1190005F20Rik	NM_026876	chr1	+	Lsd1_Ab	153290346	153290852	506	14569	-14460	14569-15075	Yes	633.78
Fam129a	NM_022018	chr1	+	Lsd1_Ab	153445049	153446033	984	26547	-120443	26547-27531	Yes	111
Fam129a	NM_022018	chr1	+	Lsd1_Ab	153467741	153468335	594	49239	-98141	49239-49833	Yes	60.99
Fam129a	NM_022018	chr1	+	Lsd1_Ab	153507971	153508437	466	89469	-58039	89469-89935	Yes	298.61
Fam129a	NM_022018	chr1	+	Lsd1_Ab	153508547	153509280	733	90045	-57196	90045-90778	Yes	353.66
Fam129a	NM_022018	chr1	+	Lsd1_Ab	153514119	153514990	871	95617	-51486	95617-96488	Yes	90.45
Fam129a	NM_022018	chr1	+	Lsd1_Ab	153529894	153530358	464	111392	-36118	111392-111856	Yes	87.6
Fam129a	NM_022018	chr1	+	Lsd1_Ab	153535677	153537024	1347	117175	-29452	117175-118522	Yes	85.82
Fam129a	NM_022018	chr1	+	Lsd1_Ab	153545262	153545769	507	126760	-20707	126760-127267	Yes	57.02
Edem3	NM_001039644	chr1	+	Lsd1_Ab	153581022	153581415	393	-21088	-88043	Intergenic	No	62.53
Edem3	NM_001039644	chr1	+	Lsd1_Ab	153597550	153597839	289	-4664	-71619	Distal promoter	No	78.36
Edem3	NM_001039644	chr1	+	Lsd1_Ab	153600535	153601551	1016	-952	-67907	Proximal promoter	No	58.51
Edem3	NM_001039644	chr1	+	Lsd1_Ab	153677960	153678467	507	75457	8502	Intergenic	No	84.79
1700025G04Rik	NM_197990	chr1	-	Lsd1_Ab	153770249	153770743	494	166707	-38596	166707-167201	Yes	435.15
1700025G04Rik	NM_197990	chr1	-	Lsd1_Ab	153773106	153773671	565	163779	-41453	163779-164344	Yes	63.35
1700025G04Rik	NM_197990	chr1	-	Lsd1_Ab	153794714	153795772	1058	141678	-63061	141678-142736	Yes	64.24
1700025G04Rik	NM_197990	chr1	-	Lsd1_Ab	153807569	153808217	648	129233	-75916	129233-129881	Yes	79.04
1700025G04Rik	NM_197990	chr1	-	Lsd1_Ab	153816445	153816732	287	120718	-84792	120718-121005	Yes	50.83
1700025G04Rik	NM_197990	chr1	-	Lsd1_Ab	153826937	153827635	698	109815	-95284	109815-110513	Yes	103.32
1700025G04Rik	NM_197990	chr1	-	Lsd1_Ab	153845876	153846396	520	91054	-114223	91054-91574	Yes	83.43
1700025G04Rik	NM_197990	chr1	-	Lsd1_Ab	153862156	153863366	1210	74084	-130503	74084-75294	Yes	910.98
1700025G04Rik	NM_197990	chr1	-	Lsd1_Ab	153866193	153866860	667	70590	-134540	70590-71257	Yes	198.97
1700025G04Rik	NM_197990	chr1	-	Lsd1_Ab	153912135	153912591	456	24859	-180482	24859-25315	Yes	72.27
1700025G04Rik	NM_197990	chr1	-	Lsd1_Ab	153920937	153921869	932	15581	-189284	15581-16513	Yes	200.78
1700025G04Rik	NM_197990	chr1	-	Lsd1_Ab	153922130	153922821	691	14629	-190477	14629-15320	Yes	50.27
1700025G04Rik	NM_197990	chr1	-	Lsd1_Ab	153931664	153932640	976	4810	-200011	4810-5786	Yes	57.48
Tsen15	NM_025677	chr1	-	Lsd1_Ab	154157505	154157995	490	75817	59872	Intergenic	No	95.59
Tsen15	NM_025677	chr1	-	Lsd1_Ab	154234738	154235136	398	-926	-16871	Proximal promoter	No	91.32
Rgl1	NM_016846	chr1	-	Lsd1_Ab	154387052	154387953	901	84288	-22393	84288-85189	Yes	50.28
Rgl1	NM_016846	chr1	-	Lsd1_Ab	154432549	154433107	558	39134	-67890	39134-39692	Yes	515.1
Rgl1	NM_016846	chr1	-	Lsd1_Ab	154439625	154440325	700	31916	-74966	31916-32616	Yes	59.69
Rgl1	NM_016846	chr1	-	Lsd1_Ab	154465576	154466098	522	6143	-100917	6143-6665	Yes	642.14
Apobec4	NM_001081197	chr1	+	Lsd1_Ab	154534815	154535531	716	-62149	-69143	Intergenic	No	184.2
Apobec4	NM_001081197	chr1	+	Lsd1_Ab	154569019	154569470	451	-28210	-35204	Intergenic	No	124.3
Arpc5	NM_026369	chr1	+	Lsd1_Ab	154608812	154609225	413	-4446	-13483	Distal promoter	No	66.54
Arpc5	NM_026369	chr1	+	Lsd1_Ab	154615243	154615727	484	1572	-6981	Proximal promoter	Yes	52.34
Ncf2	NM_010877	chr1	+	Lsd1_Ab	154637205	154637887	682	-17132	-46233	Intergenic	No	194.16
Ncf2	NM_010877	chr1	+	Lsd1_Ab	154644835	154645800	965	-9219	-38320	Distal promoter	No	70.31
Ncf2	NM_010877	chr1	+	Lsd1_Ab	154654462	154655809	1347	0	-28311	Proximal promoter	Yes	65.58
Ncf2	NM_010877	chr1	+	Lsd1_Ab	154657588	154658478	890	2569	-25642	2569-3459	Yes	110.63
Nmnat2	NM_175460	chr1	+	Lsd1_Ab	154931880	154932848	968	129650	-33543	129650-130618	Yes	242.87
Lamc2	NM_008485	chr1	-	Lsd1_Ab	155043800	155045076	1276	-10223	-73915	Intergenic	No	333.13
Lamc1	NM_010683	chr1	-	Lsd1_Ab	155148461	155148808	347	31108	-82410	31108-31455	Yes	53.26
Lamc1	NM_010683	chr1	-	Lsd1_Ab	155160647	155160953	306	18963	-94596	18963-19269	Yes	103.21
Lamc1	NM_010683	chr1	-	Lsd1_Ab	155198186	155198775	589	-18270	-132135	Intergenic	No	81.66
1700012A16Rik	NM_001033162	chr1	+	Lsd1_Ab	155244408	155244744	336	-27594	-54960	Intergenic	No	50.81
1700012A16Rik	NM_001033162	chr1	+	Lsd1_Ab	155245900	155246334	434	-26004	-53370	Intergenic	No	58.53
1700012A16Rik	NM_001033162	chr1	+	Lsd1_Ab	155251439	155251905	466	-20433	-47799	Intergenic	No	56.14
1700012A16Rik	NM_001033162	chr1	+	Lsd1_Ab	155257639	155258012	373	-14326	-41692	Intergenic	No	59.31
1700012A16Rik	NM_001033162	chr1	+	Lsd1_Ab	155261117	155261886	769	-10452	-37818	Intergenic	No	184.96
1700012A16Rik	NM_001033162	chr1	+	Lsd1_Ab	155262078	155262702	624	-9636	-37002	Distal promoter	No	62.59
1700012A16Rik	NM_001033162	chr1	+	Lsd1_Ab	155301068	155301671	603	28730	1364	3Prime UTR	No	51.49
Npl	NM_028749	chr1	-	Lsd1_Ab	155394601	155396040	1439	804	-44456	Proximal promoter	Yes	74.94
Rnasel	NM_001164083	chr1	+	Lsd1_Ab	155598574	155600005	1431	2019	-11345	2019-3450	Yes	167.49
Rnasel	NM_001164083	chr1	+	Lsd1_Ab	155632551	155634072	1521	35996	21201	Intergenic	No	378.03
5830403L16Rik	NM_178243	chr1	-	Lsd1_Ab	155703035	155703374	339	-4710	-6364	Distal promoter	No	59.9
Glul	NM_008131	chr1	+	Lsd1_Ab	155937330	155937683	353	190256	180486	Intergenic	No	52.02
Cacna1e	NM_009782	chr1	-	Lsd1_Ab	156517762	156518331	569	54719	-278114	54719-55288	Yes	90.57
Cacna1e	NM_009782	chr1	-	Lsd1_Ab	156641402	156642342	940	-68352	-401754	Intergenic	No	133.22
Cacna1e	NM_009782	chr1	-	Lsd1_Ab	156701665	156702048	383	-128615	-462017	Intergenic	No	141.38
Ier5	NM_010500	chr1	-	Lsd1_Ab	156822762	156823260	498	123506	120236	Intergenic	No	102
Ier5	NM_010500	chr1	-	Lsd1_Ab	156852856	156854137	1281	92629	89359	Intergenic	No	1125.46
Ier5	NM_010500	chr1	-	Lsd1_Ab	156872795	156873412	617	73354	70084	Intergenic	No	58.3
Ier5	NM_010500	chr1	-	Lsd1_Ab	156887183	156887911	728	58855	55585	Intergenic	No	162.2
Ier5	NM_010500	chr1	-	Lsd1_Ab	156897226	156898694	1468	48072	44802	Intergenic	No	95.62
Ier5	NM_010500	chr1	-	Lsd1_Ab	156904875	156907416	2541	39350	36080	Intergenic	No	151.85
Ier5	NM_010500	chr1	-	Lsd1_Ab	156912449	156913576	1127	33190	29920	Intergenic	No	86.9
Ier5	NM_010500	chr1	-	Lsd1_Ab	156917722	156918412	690	28354	25084	Intergenic	No	50.23
Ier5	NM_010500	chr1	-	Lsd1_Ab	156953413	156953762	349	-6647	-9917	Distal promoter	No	52.56
Mr1	NM_008209	chr1	-	Lsd1_Ab	156986703	156987705	1002	6205	-11696	6205-7207	Yes	708.41
Mr1	NM_008209	chr1	-	Lsd1_Ab	156994362	156994982	620	-452	-19355	Proximal promoter	No	309.44
Stx6	NM_021433	chr1	+	Lsd1_Ab	157120004	157120671	667	114172	69357	Intergenic	No	52.7
Xpr1	NM_011273	chr1	-	Lsd1_Ab	157138045	157138493	448	126081	-15259	126081-126529	Yes	56.23
Xpr1	NM_011273	chr1	-	Lsd1_Ab	157140639	157141054	415	123520	-17853	123520-123935	Yes	62.77
Xpr1	NM_011273	chr1	-	Lsd1_Ab	157145267	157145579	312	118995	-22481	118995-119307	Yes	66.47
Xpr1	NM_011273	chr1	-	Lsd1_Ab	157190955	157191385	430	73189	-68169	73189-73619	Yes	50.24
Xpr1	NM_011273	chr1	-	Lsd1_Ab	157194520	157194969	449	69605	-71734	69605-70054	Yes	82.39
Xpr1	NM_011273	chr1	-	Lsd1_Ab	157217186	157217542	356	47032	-94400	47032-47388	Yes	56.14
Xpr1	NM_011273	chr1	-	Lsd1_Ab	157274060	157274439	379	-9486	-151274	Distal promoter	No	74.22
Xpr1	NM_011273	chr1	-	Lsd1_Ab	157319472	157320195	723	-54898	-196686	Intergenic	No	159.26
Xpr1	NM_011273	chr1	-	Lsd1_Ab	157323340	157323795	455	-58766	-200554	Intergenic	No	184.16
Acbd6	NM_001145781	chr1	+	Lsd1_Ab	157397022	157397480	458	-7769	-37444	Distal promoter	No	58.79
Acbd6	NM_001145781	chr1	+	Lsd1_Ab	157400260	157400876	616	-4373	-34048	Distal promoter	No	116.46
Acbd6	NM_001145781	chr1	+	Lsd1_Ab	157403831	157404500	669	-749	-30424	Proximal promoter	No	62.03
Acbd6	NM_001145781	chr1	+	Lsd1_Ab	157411880	157412286	406	6631	-22638	6631-7037	Yes	74.64
Acbd6	NM_028250	chr1	+	Lsd1_Ab	157441215	157441643	428	35966	-92719	35966-36394	Yes	87.45
Qsox1	NM_023268	chr1	-	Lsd1_Ab	157662907	157663534	627	-2878	-37623	Proximal promoter	No	121.08
Qsox1	NM_023268	chr1	-	Lsd1_Ab	157691084	157692015	931	-31055	-65800	Intergenic	No	266.27
Qsox1	NM_023268	chr1	-	Lsd1_Ab	157709892	157710531	639	-49863	-84608	Intergenic	No	78.56
Tor1aip1	NM_001160019	chr1	-	Lsd1_Ab	157822636	157823248	612	58699	28481	Intergenic	No	337.36
Tor1aip2	NM_172843	chr1	+	Lsd1_Ab	157887267	157888270	1003	0	-27717	Proximal promoter	Yes	71.32
Fam163a	NM_177838	chr1	-	Lsd1_Ab	157933028	157933484	456	201672	-9933	201672-202128	Yes	78.14
9430070O13Rik	NM_001033180	chr1	-	Lsd1_Ab	158350617	158351568	951	-20496	-55558	Intergenic	No	102.19
Soat1	NM_009230	chr1	-	Lsd1_Ab	158389641	158390349	708	14110	-31403	14110-14818	Yes	200.19
Soat1	NM_009230	chr1	-	Lsd1_Ab	158401724	158402317	593	2142	-43486	2142-2735	Yes	66.2
Abl2	NM_009595	chr1	+	Lsd1_Ab	158545321	158546573	1252	56404	-33177	56404-57656	Yes	155.57
Abl2	NM_009595	chr1	+	Lsd1_Ab	158550515	158551166	651	61598	-28584	61598-62249	Yes	81.84
Tor3a	NM_023141	chr1	-	Lsd1_Ab	158606335	158606807	472	-1865	-22588	Proximal promoter	No	96
Fam20b	NM_145413	chr1	-	Lsd1_Ab	158640796	158641350	554	7691	-32095	7691-8245	Yes	52.42
Fam20b	NM_145413	chr1	-	Lsd1_Ab	158648265	158649577	1312	0	-39564	Proximal promoter	Yes	100.93
Angptl1	NM_028333	chr1	+	Lsd1_Ab	158789406	158789759	353	20253	-1450	20253-20606	Yes	56.79
Rfwd2	NM_011931	chr1	+	Lsd1_Ab	161185451	161185772	321	22995	-91939	22995-23316	Yes	54.02
Rfwd2	NM_011931	chr1	+	Lsd1_Ab	161227247	161227660	413	64791	-50051	64791-65204	Yes	53.93
Rfwd2	NM_011931	chr1	+	Lsd1_Ab	161252841	161253138	297	90385	-24573	90385-90682	Yes	64.97
Rfwd2	NM_011931	chr1	+	Lsd1_Ab	161256195	161256499	304	93739	-21212	93739-94043	Yes	97.86
Rfwd2	NM_011931	chr1	+	Lsd1_Ab	161264305	161264773	468	101849	-12938	101849-102317	Yes	61.36
Tnr	NM_022312	chr1	+	Lsd1_Ab	161632237	161632651	414	178338	-222402	178338-178752	Yes	83.08
Tnr	NM_022312	chr1	+	Lsd1_Ab	161664917	161665734	817	211018	-189319	211018-211835	Yes	519.62
Tnr	NM_022312	chr1	+	Lsd1_Ab	161669557	161670108	551	215658	-184945	215658-216209	Yes	62.43
Tnr	NM_022312	chr1	+	Lsd1_Ab	161725917	161726883	966	272018	-128170	272018-272984	Yes	1191.07
Tnr	NM_022312	chr1	+	Lsd1_Ab	161742678	161743308	630	288779	-111745	288779-289409	Yes	118.96
Tnr	NM_022312	chr1	+	Lsd1_Ab	161744307	161744938	631	290408	-110115	290408-291039	Yes	68.65
Tnr	NM_022312	chr1	+	Lsd1_Ab	161747089	161747560	471	293190	-107493	293190-293661	Yes	63.91
4930523C07Rik	NR_028111	chr1	+	Lsd1_Ab	161965142	161965583	441	-8927	-37330	Distal promoter	No	183.94
Rabgap1l	NM_001038621	chr1	-	Lsd1_Ab	162183369	162183707	338	97995	-34065	97995-98333	Yes	70.51
Rabgap1l	NM_001038621	chr1	-	Lsd1_Ab	162198235	162198912	677	82790	-48931	82790-83467	Yes	102.49
Rc3h1	NM_001024952	chr1	+	Lsd1_Ab	162835878	162837498	1620	0	-67609	Proximal promoter	Yes	67.39
Rc3h1	NM_001024952	chr1	+	Lsd1_Ab	162847036	162847587	551	10495	-57520	10495-11046	Yes	149.6
Rc3h1	NM_001024952	chr1	+	Lsd1_Ab	162853199	162853626	427	16658	-51481	16658-17085	Yes	124.71
Ankrd45	NM_028664	chr1	+	Lsd1_Ab	163069663	163070586	923	-2256	-30052	Proximal promoter	No	99.44
Prdx6	NM_007453	chr1	-	Lsd1_Ab	163180006	163182963	2957	0	-9764	Proximal promoter	Yes	137.33
Prdx6	NM_007453	chr1	-	Lsd1_Ab	163221056	163221500	444	-39759	-50814	Intergenic	No	61.51
Prdx6	NM_007453	chr1	-	Lsd1_Ab	163239272	163239756	484	-57975	-69030	Intergenic	No	97.1
Tnfsf4	NM_009452	chr1	+	Lsd1_Ab	163325535	163326102	567	0	-22235	Proximal promoter	Yes	72.84
Fasl	NM_010177	chr1	-	Lsd1_Ab	163696611	163697818	1207	20808	13001	Intergenic	No	171.46
Fasl	NM_010177	chr1	-	Lsd1_Ab	163723230	163723799	569	-4604	-12411	Distal promoter	No	66.2
Fasl	NM_010177	chr1	-	Lsd1_Ab	163724590	163725383	793	-5964	-13771	Distal promoter	No	326.48
AI848100	NM_172645	chr1	-	Lsd1_Ab	163824186	163825099	913	-17394	-77942	Intergenic	No	202.16
AI848100	NM_172645	chr1	-	Lsd1_Ab	163848575	163849388	813	-41783	-102331	Intergenic	No	437.07
Pigc	NM_001039045	chr1	+	Lsd1_Ab	163897956	163898377	421	-941	-5189	Proximal promoter	No	51.43
Mettl13	NM_144877	chr1	-	Lsd1_Ab	164451366	164451737	371	26739	12065	Intergenic	No	118.69
Vamp4	NM_016796	chr1	+	Lsd1_Ab	164493357	164493821	464	-7137	-35388	Distal promoter	No	71.48
Vamp4	NM_016796	chr1	+	Lsd1_Ab	164495022	164495631	609	-5327	-33578	Distal promoter	No	500.97
Myoc	NM_010865	chr1	+	Lsd1_Ab	164545545	164546043	498	-23237	-33782	Intergenic	No	93.62
Myoc	NM_010865	chr1	+	Lsd1_Ab	164555294	164555803	509	-13477	-24022	Intergenic	No	141.61
Bat2d	NM_001081290	chr1	-	Lsd1_Ab	164632202	164632748	546	37939	-30287	37939-38485	Yes	166.82
Bat2d	NM_001081290	chr1	-	Lsd1_Ab	164656198	164656404	206	14283	-54283	14283-14489	Yes	147.74
Bat2d	NM_001081290	chr1	-	Lsd1_Ab	164664326	164664733	407	5954	-62411	5954-6361	Yes	50.61
Gorab	NM_178883	chr1	-	Lsd1_Ab	165313348	165314184	836	19588	855	3Prime UTR	No	140.22
Gorab	NM_178883	chr1	-	Lsd1_Ab	165329009	165329509	500	4263	-13970	4263-4763	Yes	104.17
Gorab	NM_178883	chr1	-	Lsd1_Ab	165329891	165330169	278	3603	-14852	3603-3881	Yes	63.28
Gorab	NM_178883	chr1	-	Lsd1_Ab	165333394	165334464	1070	0	-18355	Proximal promoter	Yes	95.43
Gorab	NM_178883	chr1	-	Lsd1_Ab	165373972	165374508	536	-40200	-58933	Intergenic	No	115.38
Kifap3	NM_010629	chr1	+	Lsd1_Ab	165709379	165710376	997	0	-136855	Proximal promoter	Yes	233.7
Kifap3	NM_010629	chr1	+	Lsd1_Ab	165764161	165764587	426	54352	-82644	54352-54778	Yes	70.05
Kifap3	NM_010629	chr1	+	Lsd1_Ab	165764985	165765598	613	55176	-81633	55176-55789	Yes	173.43
Kifap3	NM_010629	chr1	+	Lsd1_Ab	165779607	165779975	368	69798	-67256	69798-70166	Yes	51.42
BC055324	NM_201364	chr1	-	Lsd1_Ab	165894182	165894952	770	29960	-10044	29960-30730	Yes	170.56
BC055324	NM_201364	chr1	-	Lsd1_Ab	165905135	165905749	614	19163	-20997	19163-19777	Yes	92.06
BC055324	NM_201364	chr1	-	Lsd1_Ab	165932129	165932780	651	-7217	-47991	Distal promoter	No	53.77
Sell	NM_001164059	chr1	+	Lsd1_Ab	165989964	165990505	541	-1701	-20410	Proximal promoter	No	90.56
Sell	NM_001164059	chr1	+	Lsd1_Ab	166003102	166004380	1278	10896	-6535	10896-12174	Yes	77.46
Sell	NM_001164059	chr1	+	Lsd1_Ab	166006927	166007541	614	14721	-3374	14721-15335	Yes	241.67
Sell	NM_001164059	chr1	+	Lsd1_Ab	166008780	166009159	379	16574	-1756	16574-16953	Yes	56.07
Sell	NM_001164059	chr1	+	Lsd1_Ab	166013187	166013745	558	20981	2272	Intergenic	No	71.27
Sell	NM_001164059	chr1	+	Lsd1_Ab	166017599	166018469	870	25393	6684	Intergenic	No	65.48
Selp	NM_011347	chr1	+	Lsd1_Ab	166028742	166029194	452	-24638	-50681	Intergenic	No	51.16
Selp	NM_011347	chr1	+	Lsd1_Ab	166058448	166058963	515	4616	-20912	4616-5131	Yes	98.76
Selp	NM_011347	chr1	+	Lsd1_Ab	166065166	166066783	1617	11334	-13092	11334-12951	Yes	1966.1
Nme7	NM_138314	chr1	+	Lsd1_Ab	166272160	166272742	582	34355	-94683	34355-34937	Yes	70.92
Atp1b1	NM_009721	chr1	-	Lsd1_Ab	166370186	166370873	687	17613	-2789	17613-18300	Yes	244.75
Tbx19	NM_032005	chr1	-	Lsd1_Ab	167095567	167096074	507	-4663	-27584	Distal promoter	No	76.66
Tiprl	NM_145513	chr1	-	Lsd1_Ab	167160831	167161178	347	5911	-18415	5911-6258	Yes	73.55
Dcaf6	NM_028759	chr1	-	Lsd1_Ab	167301694	167302301	607	88293	-42061	88293-88900	Yes	130.44
Dcaf6	NM_028759	chr1	-	Lsd1_Ab	167323052	167323551	499	67043	-63419	67043-67542	Yes	241.51
Dcaf6	NM_028759	chr1	-	Lsd1_Ab	167368285	167368904	619	21690	-108652	21690-22309	Yes	268.17
Dcaf6	NM_028759	chr1	-	Lsd1_Ab	167369089	167369379	290	21215	-109456	21215-21505	Yes	61.4
Dcaf6	NM_028759	chr1	-	Lsd1_Ab	167372673	167373145	472	17449	-113040	17449-17921	Yes	55.1
Brp44	NM_027430	chr1	+	Lsd1_Ab	167401623	167402167	544	10285	-9178	10285-10829	Yes	725.06
Adcy10	NM_173029	chr1	+	Lsd1_Ab	167436483	167436871	388	21170	-70033	21170-21558	Yes	54.58
Mpzl1	NM_001083897	chr1	-	Lsd1_Ab	167509341	167509761	420	54911	12550	Intergenic	No	132.39
Mpzl1	NM_001083897	chr1	-	Lsd1_Ab	167541946	167542497	551	22175	-19635	22175-22726	Yes	55.15
Mpzl1	NM_001083897	chr1	-	Lsd1_Ab	167557805	167558040	235	6632	-35494	6632-6867	Yes	89.91
Mpzl1	NM_001083897	chr1	-	Lsd1_Ab	167558118	167559182	1064	5490	-35807	5490-6554	Yes	219.01
Mpzl1	NM_001083897	chr1	-	Lsd1_Ab	167564075	167565475	1400	0	-41764	Proximal promoter	Yes	204.44
Mpzl1	NM_001083897	chr1	-	Lsd1_Ab	167572360	167573449	1089	-7688	-50049	Distal promoter	No	314.4
Rcsd1	NM_001038846	chr1	-	Lsd1_Ab	167580760	167582037	1277	56188	-1685	56188-57465	Yes	304.11
Rcsd1	NM_001038846	chr1	-	Lsd1_Ab	167602801	167603459	658	34766	-23726	34766-35424	Yes	73.41
Rcsd1	NM_001038846	chr1	-	Lsd1_Ab	167604976	167606210	1234	32015	-25901	32015-33249	Yes	227.66
Rcsd1	NM_001038846	chr1	-	Lsd1_Ab	167609762	167610772	1010	27453	-30687	27453-28463	Yes	81.96
Rcsd1	NM_001038846	chr1	-	Lsd1_Ab	167621164	167622151	987	16074	-42089	16074-17061	Yes	321.42
Rcsd1	NM_001038846	chr1	-	Lsd1_Ab	167630182	167632055	1873	6170	-51107	6170-8043	Yes	65.37
Rcsd1	NM_001038846	chr1	-	Lsd1_Ab	167637122	167638707	1585	0	-58047	Proximal promoter	Yes	112.2
Rcsd1	NM_001038846	chr1	-	Lsd1_Ab	167638832	167640607	1775	-607	-59757	Proximal promoter	No	323.72
Rcsd1	NM_001038846	chr1	-	Lsd1_Ab	167647619	167649388	1769	-9394	-68544	Distal promoter	No	127.35
Creg1	NM_011804	chr1	+	Lsd1_Ab	167697377	167698512	1135	3467	-6923	3467-4602	Yes	133.96
Creg1	NM_011804	chr1	+	Lsd1_Ab	167701472	167702194	722	7562	-3241	7562-8284	Yes	124.47
Pou2f1	NM_198933	chr1	-	Lsd1_Ab	167808950	167809326	376	55705	-3346	55705-56081	Yes	62
Pou2f1	NM_198933	chr1	-	Lsd1_Ab	167851214	167851502	288	13529	-45610	13529-13817	Yes	123.37
Pou2f1	NM_198932	chr1	-	Lsd1_Ab	167907995	167908657	662	24108	-102391	24108-24770	Yes	448.85
Pou2f1	NM_198932	chr1	-	Lsd1_Ab	167929673	167930110	437	2655	-124069	2655-3092	Yes	56.3
Tada1l	NM_030245	chr1	+	Lsd1_Ab	168249204	168249729	525	-59568	-74020	Intergenic	No	68.38
Tada1l	NM_030245	chr1	+	Lsd1_Ab	168308656	168310467	1811	0	-13282	Proximal promoter	Yes	82.42
Pogk	NM_175170	chr1	-	Lsd1_Ab	168341603	168342053	450	-1644	-17862	Proximal promoter	No	68.51
Fmo9	NM_172844	chr1	-	Lsd1_Ab	168748747	168749309	562	-136771	-156562	Intergenic	No	61.86
Fmo9	NM_172844	chr1	-	Lsd1_Ab	168751171	168751714	543	-139195	-158986	Intergenic	No	83.33
Uck2	NM_030724	chr1	-	Lsd1_Ab	169150753	169151444	691	63814	4772	Intergenic	No	54.06
Uck2	NM_030724	chr1	-	Lsd1_Ab	169171934	169173066	1132	42192	-15718	42192-43324	Yes	79.07
Uck2	NM_030724	chr1	-	Lsd1_Ab	169176081	169177783	1702	37475	-19865	37475-39177	Yes	579.28
Uck2	NM_030724	chr1	-	Lsd1_Ab	169218484	169220162	1678	-3226	-62268	Proximal promoter	No	238.22
Tmco1	NM_001039483	chr1	+	Lsd1_Ab	169242351	169243021	670	3551	-21088	3551-4221	Yes	173.32
Aldh9a1	NM_019993	chr1	+	Lsd1_Ab	169299980	169300542	562	19859	1319	3Prime UTR	No	112.42
Nuf2	NM_023284	chr1	-	Lsd1_Ab	170954609	170955001	392	506594	473063	Intergenic	No	94.4
Nuf2	NM_023284	chr1	-	Lsd1_Ab	171461300	171462273	973	0	-33236	Proximal promoter	Yes	129.35
Hsd17b7	NM_010476	chr1	-	Lsd1_Ab	171880718	171881200	482	18136	-1051	18136-18618	Yes	68.98
Uap1	NM_133806	chr1	-	Lsd1_Ab	172066465	172066919	454	38158	5214	Intergenic	No	134.14
Uap1	NM_133806	chr1	-	Lsd1_Ab	172085566	172085795	229	19282	-13433	19282-19511	Yes	110.85
Uap1	NM_133806	chr1	-	Lsd1_Ab	172115296	172115675	379	-10219	-43163	Intergenic	No	77.66
Olfml2b	NM_177068	chr1	+	Lsd1_Ab	172551060	172551987	927	-22675	-60933	Intergenic	No	437.73
Olfml2b	NM_177068	chr1	+	Lsd1_Ab	172553089	172553574	485	-21088	-59346	Intergenic	No	190.99
Olfml2b	NM_177068	chr1	+	Lsd1_Ab	172558221	172558728	507	-15934	-54192	Intergenic	No	96.6
Olfml2b	NM_177068	chr1	+	Lsd1_Ab	172617481	172618164	683	42819	4561	Intergenic	No	141.81
Olfml2b	NM_177068	chr1	+	Lsd1_Ab	172620000	172620408	408	45338	7080	Intergenic	No	54.89
Atf6	NM_001081304	chr1	-	Lsd1_Ab	172639428	172640243	815	157659	-4841	157659-158474	Yes	376.07
Atf6	NM_001081304	chr1	-	Lsd1_Ab	172648259	172648680	421	149222	-13672	149222-149643	Yes	56.9
Atf6	NM_001081304	chr1	-	Lsd1_Ab	172730796	172731270	474	66632	-96209	66632-67106	Yes	122.01
Atf6	NM_001081304	chr1	-	Lsd1_Ab	172775196	172776524	1328	21378	-140609	21378-22706	Yes	760.83
Atf6	NM_001081304	chr1	-	Lsd1_Ab	172783749	172784137	388	13765	-149162	13765-14153	Yes	130.45
Atf6	NM_001081304	chr1	-	Lsd1_Ab	172792929	172793664	735	4238	-158342	4238-4973	Yes	132.12
Atf6	NM_001081304	chr1	-	Lsd1_Ab	172797377	172798208	831	0	-162790	Proximal promoter	Yes	66.07
Dusp12	NM_023173	chr1	-	Lsd1_Ab	172826679	172827781	1102	-11008	-22361	Intergenic	No	116.74
Fcrla	NR_027666	chr1	-	Lsd1_Ab	172862184	172862809	625	-4470	-14458	Distal promoter	No	119.52
Fcrla	NR_027666	chr1	-	Lsd1_Ab	172880656	172881052	396	-22942	-32930	Intergenic	No	57.28
Fcgr2b	NM_001077189	chr1	-	Lsd1_Ab	172890001	172890547	546	15655	141	3Prime UTR	No	97.48
Fcgr2b	NM_001077189	chr1	-	Lsd1_Ab	172902942	172903929	987	2273	-12254	2273-3260	Yes	388.3
Fcgr2b	NM_001077189	chr1	-	Lsd1_Ab	172905760	172907692	1932	0	-15072	Proximal promoter	Yes	423.46
Fcgr2b	NM_001077189	chr1	-	Lsd1_Ab	172908735	172909147	412	-2533	-18047	Proximal promoter	No	58.69
Fcgr2b	NM_001077189	chr1	-	Lsd1_Ab	172921876	172922441	565	-15674	-31188	Intergenic	No	216.78
Fcgr2b	NM_001077189	chr1	-	Lsd1_Ab	172926255	172926732	477	-20053	-35567	Intergenic	No	108.49
Fcgr4	NM_144559	chr1	+	Lsd1_Ab	172927906	172929319	1413	-19737	-30573	Intergenic	No	194.93
Fcgr4	NM_144559	chr1	+	Lsd1_Ab	172936854	172937571	717	-11485	-22321	Intergenic	No	882.02
Fcgr4	NM_144559	chr1	+	Lsd1_Ab	172944643	172945170	527	-3886	-14722	Proximal promoter	No	81.97
Fcgr4	NM_144559	chr1	+	Lsd1_Ab	172946902	172948382	1480	-674	-11510	Proximal promoter	No	413.24
Fcgr4	NM_144559	chr1	+	Lsd1_Ab	172948686	172949607	921	0	-10285	Proximal promoter	Yes	201.68
Fcgr3	NM_010188	chr1	-	Lsd1_Ab	172973725	172974940	1215	14594	6359	Intergenic	No	452.18
Fcgr3	NM_010188	chr1	-	Lsd1_Ab	172980653	172981308	655	8226	0	8226-8881	Yes	70.38
Fcgr3	NM_010188	chr1	-	Lsd1_Ab	172988605	172990198	1593	0	-7306	Proximal promoter	Yes	403.34
Fcgr3	NM_010188	chr1	-	Lsd1_Ab	172990413	172991006	593	-879	-9114	Proximal promoter	No	114.9
Fcgr3	NM_010188	chr1	-	Lsd1_Ab	172999697	173000045	348	-10163	-18398	Intergenic	No	83.43
1700009P17Rik	NM_001081275	chr1	+	Lsd1_Ab	173024468	173025067	599	-26724	-32031	Intergenic	No	134.3
1700009P17Rik	NM_001081275	chr1	+	Lsd1_Ab	173031829	173033754	1925	-18037	-23344	Intergenic	No	74.79
1700009P17Rik	NM_001081275	chr1	+	Lsd1_Ab	173043696	173044479	783	-7312	-12619	Distal promoter	No	55.22
1700009P17Rik	NM_001081275	chr1	+	Lsd1_Ab	173045346	173046017	671	-5774	-11081	Distal promoter	No	195.96
1700009P17Rik	NM_001081275	chr1	+	Lsd1_Ab	173047057	173047594	537	-4197	-9504	Distal promoter	No	175.19
Nr1i3	NM_009803	chr1	+	Lsd1_Ab	173135708	173136272	564	-7828	-12703	Distal promoter	No	100.48
Nr1i3	NM_009803	chr1	+	Lsd1_Ab	173138408	173138968	560	-5132	-10007	Distal promoter	No	185
Nr1i3	NM_009803	chr1	+	Lsd1_Ab	173139508	173140300	792	-3800	-8675	Proximal promoter	No	118.35
Fcer1g	NM_010185	chr1	-	Lsd1_Ab	173161706	173162898	1192	1582	-2004	Proximal promoter	Yes	217.83
B4galt3	NM_020579	chr1	+	Lsd1_Ab	173190329	173190777	448	-9681	-16249	Distal promoter	No	64.64
B4galt3	NM_020579	chr1	+	Lsd1_Ab	173198470	173199115	645	-1343	-7911	Proximal promoter	No	89.72
Ufc1	NM_025388	chr1	-	Lsd1_Ab	173225567	173226037	470	-454	-6873	Proximal promoter	No	72.82
Dedd	NM_001128609	chr1	+	Lsd1_Ab	173263692	173264254	562	4417	-8378	4417-4979	Yes	208.99
Arhgap30	NM_001005508	chr1	+	Lsd1_Ab	173309685	173310471	786	-8619	-29897	Distal promoter	No	111.19
Arhgap30	NM_001005508	chr1	+	Lsd1_Ab	173318516	173320763	2247	0	-19605	Proximal promoter	Yes	282.29
F11r	NM_172647	chr1	+	Lsd1_Ab	173376187	173377053	866	8496	-17671	8496-9362	Yes	232.2
Refbp2	NM_019484	chr1	+	Lsd1_Ab	173401043	173401778	735	-31830	-33103	Intergenic	No	129.62
Refbp2	NM_019484	chr1	+	Lsd1_Ab	173433390	173434606	1216	0	-275	Proximal promoter	Yes	344.22
Cd244	NM_018729	chr1	+	Lsd1_Ab	173481170	173482141	971	-7182	-33306	Distal promoter	No	246.34
Cd244	NM_018729	chr1	+	Lsd1_Ab	173483461	173484689	1228	-4634	-30758	Distal promoter	No	69.37
Cd244	NM_018729	chr1	+	Lsd1_Ab	173487886	173493783	5897	0	-21664	Proximal promoter	Yes	900.71
Cd244	NM_018729	chr1	+	Lsd1_Ab	173496799	173497342	543	7476	-18105	7476-8019	Yes	67.83
Ly9	NM_008534	chr1	-	Lsd1_Ab	173538503	173539096	593	-1012	-19760	Proximal promoter	No	714.79
Slamf7	NM_144539	chr1	-	Lsd1_Ab	173588559	173589046	487	-5391	-26026	Distal promoter	No	52.18
Cd48	NM_007649	chr1	+	Lsd1_Ab	173607738	173608301	563	-3884	-27087	Proximal promoter	No	115.32
Cd48	NM_007649	chr1	+	Lsd1_Ab	173610963	173612635	1672	0	-22753	Proximal promoter	Yes	50.01
Cd84	NM_013489	chr1	+	Lsd1_Ab	173745910	173746268	358	-24441	-74581	Intergenic	No	65.6
Cd84	NM_013489	chr1	+	Lsd1_Ab	173775122	173776034	912	4413	-44815	4413-5325	Yes	177.9
Cd84	NM_013489	chr1	+	Lsd1_Ab	173779354	173780102	748	8645	-40747	8645-9393	Yes	101.39
Slamf6	NM_030710	chr1	+	Lsd1_Ab	173850955	173851803	848	3288	-22196	3288-4136	Yes	120.02
Nhlh1	NM_010916	chr1	-	Lsd1_Ab	173977006	173977778	772	9949	4644	Intergenic	No	70.25
Dcaf8	NM_153555	chr1	+	Lsd1_Ab	174094324	174094891	567	16179	-31633	16179-16746	Yes	90.21
Dcaf8	NM_153555	chr1	+	Lsd1_Ab	174116392	174116884	492	38247	-9640	38247-38739	Yes	52.28
Atp1a4	NM_013734	chr1	-	Lsd1_Ab	174170876	174171587	711	16968	-17237	16968-17679	Yes	80.89
Atp1a4	NM_013734	chr1	-	Lsd1_Ab	174176405	174176953	548	11602	-22766	11602-12150	Yes	56.07
Atp1a2	NM_178405	chr1	-	Lsd1_Ab	174207277	174208411	1134	19784	-5438	19784-20918	Yes	104.52
Igsf8	NM_080419	chr1	+	Lsd1_Ab	174235554	174237196	1642	-5341	-12770	Distal promoter	No	1437.79
Igsf8	NM_080419	chr1	+	Lsd1_Ab	174239342	174243806	4464	0	-6160	Proximal promoter	Yes	418.84
Pigm	NM_026234	chr1	+	Lsd1_Ab	174353340	174353888	548	46679	39110	Intergenic	No	65.31
Ccdc19	NM_027972	chr1	+	Lsd1_Ab	174443675	174444849	1174	-6411	-31152	Distal promoter	No	193.55
Ccdc19	NM_027972	chr1	+	Lsd1_Ab	174444980	174446128	1148	-5132	-29873	Distal promoter	No	160.61
Ccdc19	NM_027972	chr1	+	Lsd1_Ab	174448008	174448425	417	-2835	-27576	Proximal promoter	No	834.9
Ccdc19	NM_027972	chr1	+	Lsd1_Ab	174454929	174457612	2683	3669	-18389	3669-6352	Yes	1551
Cadm3	NM_053199	chr1	-	Lsd1_Ab	175291698	175292178	480	5648	-27314	5648-6128	Yes	168.97
Cadm3	NM_053199	chr1	-	Lsd1_Ab	175321802	175322501	699	-23976	-57418	Intergenic	No	230.81
Aim2	NM_001013779	chr1	+	Lsd1_Ab	175339155	175339730	575	-11004	-56437	Intergenic	No	309.37
Aim2	NM_001013779	chr1	+	Lsd1_Ab	175350322	175351036	714	0	-45131	Proximal promoter	Yes	369.89
Aim2	NM_001013779	chr1	+	Lsd1_Ab	175352976	175353536	560	2242	-42631	2242-2802	Yes	79.76
Aim2	NM_001013779	chr1	+	Lsd1_Ab	175359425	175359848	423	8691	-36319	8691-9114	Yes	52.05
Aim2	NM_001013779	chr1	+	Lsd1_Ab	175367327	175368193	866	16593	-27974	16593-17459	Yes	183.45
Aim2	NM_001013779	chr1	+	Lsd1_Ab	175370751	175371676	925	20017	-24491	20017-20942	Yes	81.43
Aim2	NM_001013779	chr1	+	Lsd1_Ab	175383128	175383476	348	32394	-12691	32394-32742	Yes	62.86
Ifi203	NM_008328	chr1	-	Lsd1_Ab	175855194	175855666	472	16925	-4661	16925-17397	Yes	59.5
Ifi202b	NM_011940	chr1	-	Lsd1_Ab	175903190	175903811	621	9164	-10491	9164-9785	Yes	95.35
Olfr433	NM_146717	chr1	+	Lsd1_Ab	175970566	175970975	409	-1088	-2090	Proximal promoter	No	54.7
Spna1	NM_011465	chr1	+	Lsd1_Ab	176102603	176103113	510	0	-75085	Proximal promoter	Yes	80.83
Olfr417	NM_207137	chr1	+	Lsd1_Ab	176283871	176284225	354	-14824	-15754	Intergenic	No	56.57
Olfr417	NM_207137	chr1	+	Lsd1_Ab	176284801	176285181	380	-13868	-14798	Intergenic	No	97.86
Olfr417	NM_207137	chr1	+	Lsd1_Ab	176285899	176286347	448	-12702	-13632	Intergenic	No	60.72
Olfr417	NM_207137	chr1	+	Lsd1_Ab	176295066	176295653	587	-3396	-4326	Proximal promoter	No	233.55
Olfr417	NM_207137	chr1	+	Lsd1_Ab	176301019	176301522	503	1970	1040	Proximal promoter	No	197.74
Fh1	NM_010209	chr1	-	Lsd1_Ab	177554930	177556200	1270	0	-23419	Proximal promoter	Yes	57.84
Fh1	NM_010209	chr1	-	Lsd1_Ab	177556227	177556645	418	-461	-24716	Proximal promoter	No	95.19
Cep170	NM_001099637	chr1	-	Lsd1_Ab	178660515	178661113	598	76142	2670	Intergenic	No	100.46
Cep170	NM_001099637	chr1	-	Lsd1_Ab	178663031	178663412	381	73843	371	3Prime UTR	No	55.66
Sdccag8	NM_029756	chr1	+	Lsd1_Ab	178746848	178747396	548	1906	-203167	Proximal promoter	Yes	55.44
Sdccag8	NM_029756	chr1	+	Lsd1_Ab	178751963	178752468	505	7021	-198095	7021-7526	Yes	260.38
Sdccag8	NM_029756	chr1	+	Lsd1_Ab	178757481	178758166	685	12539	-192397	12539-13224	Yes	132.07
Sdccag8	NM_029756	chr1	+	Lsd1_Ab	178938561	178939490	929	193619	-11073	193619-194548	Yes	1372.95
Akt3	NM_011785	chr1	-	Lsd1_Ab	179072686	179073239	553	105659	-120441	105659-106212	Yes	106.08
Akt3	NM_011785	chr1	-	Lsd1_Ab	179183179	179183551	372	-4281	-230934	Distal promoter	No	52.83
Akt3	NM_011785	chr1	-	Lsd1_Ab	179187166	179188254	1088	-8268	-234921	Distal promoter	No	88.46
Zfp238	NM_001012330	chr1	+	Lsd1_Ab	179371417	179372445	1028	-2346	-8452	Proximal promoter	No	70.66
Zfp238	NM_013915	chr1	+	Lsd1_Ab	179387035	179387464	429	11084	6138	Intergenic	No	59.9
Zfp238	NM_013915	chr1	+	Lsd1_Ab	179498541	179498939	398	122590	117644	Intergenic	No	201.59
1700016C15Rik	NM_027077	chr1	+	Lsd1_Ab	179597374	179598217	843	-61727	-85219	Intergenic	No	353.71
1700016C15Rik	NM_027077	chr1	+	Lsd1_Ab	179631920	179634719	2799	-25225	-48717	Intergenic	No	194.83
1700016C15Rik	NM_027077	chr1	+	Lsd1_Ab	179641248	179641961	713	-17983	-41475	Intergenic	No	95.04
1700016C15Rik	NM_027077	chr1	+	Lsd1_Ab	179642520	179642939	419	-17005	-40497	Intergenic	No	87.11
1700016C15Rik	NM_027077	chr1	+	Lsd1_Ab	179679226	179679988	762	19282	-3448	19282-20044	Yes	118.73
Adss	NM_007422	chr1	-	Lsd1_Ab	179719727	179720270	543	6370	-26419	6370-6913	Yes	139.33
Pppde1	NM_024282	chr1	+	Lsd1_Ab	180158668	180159243	575	41121	-23485	41121-41696	Yes	53.81
Pppde1	NM_024282	chr1	+	Lsd1_Ab	180172007	180172496	489	54460	-10232	54460-54949	Yes	123.34
Fam36a	NM_025511	chr1	+	Lsd1_Ab	180251243	180251846	603	1960	-978	Proximal promoter	Yes	270.98
Hnrnpu	NM_016805	chr1	-	Lsd1_Ab	180260092	180260536	444	7379	-1662	7379-7823	Yes	54.51
Kif26b	NM_001161665	chr1	+	Lsd1_Ab	180421716	180423424	1708	-35831	-439563	Intergenic	No	241.47
Kif26b	NM_001161665	chr1	+	Lsd1_Ab	180796737	180797157	420	337482	-65830	337482-337902	Yes	81.91
Smyd3	NM_027188	chr1	-	Lsd1_Ab	180995756	180996161	405	451973	-110587	451973-452378	Yes	55.24
Smyd3	NM_027188	chr1	-	Lsd1_Ab	181092836	181093320	484	354814	-207667	354814-355298	Yes	70.98
Smyd3	NM_027188	chr1	-	Lsd1_Ab	181099809	181100365	556	347769	-214640	347769-348325	Yes	97.56
Smyd3	NM_027188	chr1	-	Lsd1_Ab	181162069	181162692	623	285442	-276900	285442-286065	Yes	68.21
Smyd3	NM_027188	chr1	-	Lsd1_Ab	181364680	181365339	659	82795	-479511	82795-83454	Yes	101.57
Smyd3	NM_027188	chr1	-	Lsd1_Ab	181437186	181437557	371	10577	-552017	10577-10948	Yes	55.33
9630058J23Rik	NM_146105	chr1	+	Lsd1_Ab	181471542	181471976	434	-4683	-85628	Distal promoter	No	107.63
Tfb2m	NM_008249	chr1	-	Lsd1_Ab	181481500	181481890	390	-5102	-23314	Distal promoter	No	60.83
Tfb2m	NM_008249	chr1	-	Lsd1_Ab	181484015	181484573	558	-7617	-25829	Distal promoter	No	51.31
Sccpdh	NM_178653	chr1	+	Lsd1_Ab	181563997	181564565	568	-33796	-52750	Intergenic	No	53.72
Sccpdh	NM_178653	chr1	+	Lsd1_Ab	181580137	181581142	1005	-17219	-36173	Intergenic	No	117.71
Sccpdh	NM_178653	chr1	+	Lsd1_Ab	181662224	181662759	535	63863	44909	Intergenic	No	119.35
Ahctf1	NM_026375	chr1	-	Lsd1_Ab	181717375	181717858	483	16288	-42341	16288-16771	Yes	200.92
Ahctf1	NM_026375	chr1	-	Lsd1_Ab	181748579	181749324	745	-14433	-73545	Intergenic	No	484.27
Ahctf1	NM_026375	chr1	-	Lsd1_Ab	181764834	181765402	568	-30688	-89800	Intergenic	No	57.46
Ahctf1	NM_026375	chr1	-	Lsd1_Ab	181765842	181766329	487	-31696	-90808	Intergenic	No	192.32
Ahctf1	NM_026375	chr1	-	Lsd1_Ab	181772490	181773542	1052	-38344	-97456	Intergenic	No	189.14
Ahctf1	NM_026375	chr1	-	Lsd1_Ab	181784338	181785052	714	-50192	-109304	Intergenic	No	136.47
Cdc42bpa	NM_001033285	chr1	+	Lsd1_Ab	181836062	181836912	850	-54307	-258821	Intergenic	No	118.73
Cdc42bpa	NM_001033285	chr1	+	Lsd1_Ab	182062575	182062892	317	171356	-32841	171356-171673	Yes	54.91
Psen2	NM_011183	chr1	-	Lsd1_Ab	182160546	182161204	658	14842	-3412	14842-15500	Yes	219.4
Psen2	NM_001128605	chr1	-	Lsd1_Ab	182193417	182194205	788	-6986	-36283	Distal promoter	No	143.49
Psen2	NM_001128605	chr1	-	Lsd1_Ab	182211588	182212322	734	-25157	-54454	Intergenic	No	134.36
Itpkb	NM_001081175	chr1	+	Lsd1_Ab	182290929	182291555	626	30323	-62235	30323-30949	Yes	183.35
Itpkb	NM_001081175	chr1	+	Lsd1_Ab	182317161	182318119	958	56555	-35671	56555-57513	Yes	110.51
6330403A02Rik	NM_001081227	chr1	-	Lsd1_Ab	182361831	182362540	709	51095	1825	3Prime UTR	No	595.12
6330403A02Rik	NM_001081227	chr1	-	Lsd1_Ab	182400559	182401227	668	12408	-36194	12408-13076	Yes	216.06
Parp1	NM_007415	chr1	+	Lsd1_Ab	182466685	182467364	679	-31741	-64021	Intergenic	No	52.36
Parp1	NM_007415	chr1	+	Lsd1_Ab	182531477	182532391	914	32372	92	3Prime UTR	No	443.71
Lin9	NM_175186	chr1	+	Lsd1_Ab	182552518	182553245	727	-18219	-58512	Intergenic	No	363
Lin9	NM_175186	chr1	+	Lsd1_Ab	182553984	182554534	550	-16930	-57223	Intergenic	No	155.56
Lin9	NM_001103182	chr1	+	Lsd1_Ab	182612453	182612875	422	40989	-7943	40989-41411	Yes	111.15
Acbd3	NM_133225	chr1	+	Lsd1_Ab	182648589	182649394	805	-6779	-34940	Distal promoter	No	333.44
Acbd3	NM_133225	chr1	+	Lsd1_Ab	182697151	182699331	2180	40978	12817	Intergenic	No	315.89
H3f3a	NM_008210	chr1	-	Lsd1_Ab	182704875	182705350	475	38384	27348	Intergenic	No	392.14
H3f3a	NM_008210	chr1	-	Lsd1_Ab	182721322	182722729	1407	21005	9969	Intergenic	No	74.43
H3f3a	NM_008210	chr1	-	Lsd1_Ab	182722741	182723582	841	20152	9116	Intergenic	No	275.6
H3f3a	NM_008210	chr1	-	Lsd1_Ab	182728768	182729788	1020	13946	2910	Intergenic	No	1142.67
H3f3a	NM_008210	chr1	-	Lsd1_Ab	182756350	182757484	1134	-12616	-23652	Intergenic	No	310.92
BC031781	NM_145943	chr1	+	Lsd1_Ab	182778085	182779442	1357	-1839	-18803	Proximal promoter	No	159.49
Lefty2	NM_177099	chr1	+	Lsd1_Ab	182804080	182804675	595	-18574	-24558	Intergenic	No	102.48
Lefty2	NM_177099	chr1	+	Lsd1_Ab	182811823	182812448	625	-10801	-16785	Intergenic	No	151.19
Pycr2	NM_133705	chr1	+	Lsd1_Ab	182841868	182843668	1800	7429	3649	Intergenic	No	100.45
Tmem63a	NM_144794	chr1	+	Lsd1_Ab	182874043	182875304	1261	1395	-29931	Proximal promoter	Yes	82.12
Tmem63a	NM_144794	chr1	+	Lsd1_Ab	182881422	182881889	467	8774	-23346	8774-9241	Yes	104.13
Ephx1	NM_010145	chr1	-	Lsd1_Ab	182929406	182929952	546	17674	-9720	17674-18220	Yes	59.04
Ephx1	NM_010145	chr1	-	Lsd1_Ab	182939811	182940416	605	7210	-20125	7210-7815	Yes	62.15
Cnih4	NM_030131	chr1	+	Lsd1_Ab	183100138	183101075	937	19077	1013	3Prime UTR	No	78.83
Wdr26	NM_145514	chr1	-	Lsd1_Ab	183118663	183119717	1054	21797	-15307	21797-22851	Yes	86.45
Wdr26	NM_145514	chr1	-	Lsd1_Ab	183167329	183168055	726	-25815	-63973	Intergenic	No	123.33
Wdr26	NM_145514	chr1	-	Lsd1_Ab	183179184	183180788	1604	-37670	-75828	Intergenic	No	729.94
Wdr26	NM_145514	chr1	-	Lsd1_Ab	183185517	183187555	2038	-44003	-82161	Intergenic	No	259.75
Cnih3	NM_001160212	chr1	+	Lsd1_Ab	183240769	183241454	685	-41304	-149318	Intergenic	No	135.52
Cnih3	NM_001160212	chr1	+	Lsd1_Ab	183241953	183243738	1785	-39020	-147034	Intergenic	No	705.69
Cnih3	NM_001160212	chr1	+	Lsd1_Ab	183301135	183302231	1096	18377	-88541	18377-19473	Yes	84.53
Cnih3	NM_001160212	chr1	+	Lsd1_Ab	183302263	183303451	1188	19505	-87321	19505-20693	Yes	665.19
Cnih3	NM_001160212	chr1	+	Lsd1_Ab	183482513	183483779	1266	199755	91741	Intergenic	No	267.58
Lbr	NM_133815	chr1	-	Lsd1_Ab	183754837	183755315	478	17217	-9391	17217-17695	Yes	89.09
Lbr	NM_133815	chr1	-	Lsd1_Ab	183789220	183792011	2791	-16688	-43774	Intergenic	No	582.28
Lbr	NM_133815	chr1	-	Lsd1_Ab	183802666	183804297	1631	-30134	-57220	Intergenic	No	72.2
Lbr	NM_133815	chr1	-	Lsd1_Ab	183806595	183807770	1175	-34063	-61149	Intergenic	No	77.66
Enah	NM_010135	chr1	-	Lsd1_Ab	183915937	183916431	494	33680	-81362	33680-34174	Yes	62.22
Enah	NM_010135	chr1	-	Lsd1_Ab	183935794	183936380	586	13731	-101219	13731-14317	Yes	98.92
Srp9	NM_012058	chr1	+	Lsd1_Ab	184017503	184018810	1307	-36057	-43736	Intergenic	No	121.03
Srp9	NM_012058	chr1	+	Lsd1_Ab	184038165	184039513	1348	-15354	-23033	Intergenic	No	1057.19
Srp9	NM_012058	chr1	+	Lsd1_Ab	184080027	184080600	573	25160	17481	Intergenic	No	418.03
Degs1	NM_007853	chr1	-	Lsd1_Ab	184184720	184185741	1021	27149	20159	Intergenic	No	98.04
Degs1	NM_007853	chr1	-	Lsd1_Ab	184196252	184196652	400	16238	9248	Intergenic	No	59.35
Degs1	NM_007853	chr1	-	Lsd1_Ab	184213328	184213908	580	-438	-7428	Proximal promoter	No	73.06
1700047M11Rik	NR_015458	chr1	+	Lsd1_Ab	184222323	184222666	343	-8298	-10754	Distal promoter	No	54.1
1700047M11Rik	NR_015458	chr1	+	Lsd1_Ab	184228132	184228664	532	-2300	-4756	Proximal promoter	No	90.67
1700047M11Rik	NR_015458	chr1	+	Lsd1_Ab	184232235	184232747	512	1271	-673	Proximal promoter	Yes	68.32
Fbxo28	NM_175127	chr1	-	Lsd1_Ab	184241370	184241950	580	29787	1282	3Prime UTR	No	548.61
Fbxo28	NM_175127	chr1	-	Lsd1_Ab	184279289	184280158	869	-7552	-36057	Distal promoter	No	50.59
Fbxo28	NM_175127	chr1	-	Lsd1_Ab	184286200	184286548	348	-14463	-42968	Intergenic	No	107.86
Fbxo28	NM_175127	chr1	-	Lsd1_Ab	184293644	184294830	1186	-21907	-50412	Intergenic	No	79.89
Fbxo28	NM_175127	chr1	-	Lsd1_Ab	184298732	184301292	2560	-26995	-55500	Intergenic	No	154.48
Trp53bp2	NM_173378	chr1	+	Lsd1_Ab	184331426	184332944	1518	-6353	-59623	Distal promoter	No	637.61
Capn2	NM_009794	chr1	-	Lsd1_Ab	184443013	184443590	577	4024	-45624	4024-4601	Yes	79.98
Capn2	NM_009794	chr1	-	Lsd1_Ab	184446910	184449316	2406	0	-49521	Proximal promoter	Yes	255.41
Capn2	NM_009794	chr1	-	Lsd1_Ab	184449443	184451763	2320	-1829	-52054	Proximal promoter	No	60.39
Capn8	NM_130890	chr1	+	Lsd1_Ab	184472644	184473870	1226	-21267	-88613	Intergenic	No	497.63
Capn8	NM_130890	chr1	+	Lsd1_Ab	184563732	184564551	819	68595	1249	3Prime UTR	No	75.43
Dusp10	NM_022019	chr1	+	Lsd1_Ab	185890382	185891309	927	32043	-8206	32043-32970	Yes	141.48
Hlx	NM_008250	chr1	-	Lsd1_Ab	186264825	186265691	866	290681	285334	Intergenic	No	489.26
Hlx	NM_008250	chr1	-	Lsd1_Ab	186386894	186387434	540	168938	163591	Intergenic	No	79.2
Hlx	NM_008250	chr1	-	Lsd1_Ab	186440568	186440995	427	115377	110030	Intergenic	No	67.71
Hlx	NM_008250	chr1	-	Lsd1_Ab	186441710	186442396	686	113976	108629	Intergenic	No	63.79
Hlx	NM_008250	chr1	-	Lsd1_Ab	186469244	186469508	264	86864	81517	Intergenic	No	52.04
Hlx	NM_008250	chr1	-	Lsd1_Ab	186481078	186481549	471	74823	69476	Intergenic	No	67.71
Hlx	NM_008250	chr1	-	Lsd1_Ab	186483478	186484028	550	72344	66997	Intergenic	No	81.84
Mosc2	NM_133684	chr1	-	Lsd1_Ab	186676968	186678111	1143	-7242	-40022	Distal promoter	No	77.19
Rab3gap2	NM_001163754	chr1	+	Lsd1_Ab	186953070	186953673	603	-74373	-156951	Intergenic	No	72.34
Slc30a10	NM_001033286	chr1	+	Lsd1_Ab	187335255	187335652	397	56529	42615	Intergenic	No	52.49
Lyplal1	NM_146106	chr1	-	Lsd1_Ab	187681699	187681952	253	259237	229658	Intergenic	No	54.79
Lyplal1	NM_146106	chr1	-	Lsd1_Ab	187684725	187685168	443	256021	226442	Intergenic	No	108.15
Lyplal1	NM_146106	chr1	-	Lsd1_Ab	187685374	187686190	816	254999	225420	Intergenic	No	554.32
Lyplal1	NM_146106	chr1	-	Lsd1_Ab	187690131	187691645	1514	249544	219965	Intergenic	No	523.19
Lyplal1	NM_146106	chr1	-	Lsd1_Ab	187749893	187750284	391	190905	161326	Intergenic	No	149.98
Spata17	NM_028848	chr1	-	Lsd1_Ab	189011168	189011727	559	27598	-138883	27598-28157	Yes	87.92
Gpatch2	NM_026367	chr1	+	Lsd1_Ab	189039887	189040403	516	498	-134903	Proximal promoter	Yes	102.92
Gpatch2	NM_026367	chr1	+	Lsd1_Ab	189040501	189041361	860	1112	-133945	Proximal promoter	Yes	272.83
Gpatch2	NM_026367	chr1	+	Lsd1_Ab	189052666	189053111	445	13277	-122195	13277-13722	Yes	84.56
Gpatch2	NM_026367	chr1	+	Lsd1_Ab	189104989	189105583	594	65600	-69723	65600-66194	Yes	279.71
Gpatch2	NM_026367	chr1	+	Lsd1_Ab	189190673	189191235	562	151284	15367	Intergenic	No	103.87
Kctd3	NM_172650	chr1	-	Lsd1_Ab	190908839	190909674	835	-77120	-113863	Intergenic	No	799.68
Cenpf	NM_001081363	chr1	-	Lsd1_Ab	191482608	191483138	530	28827	-18116	28827-29357	Yes	91.13
Ptpn14	NM_008976	chr1	+	Lsd1_Ab	191679623	191680111	488	127477	-20461	127477-127965	Yes	71.91
Rps6kc1	NM_178775	chr1	-	Lsd1_Ab	192735067	192736917	1850	0	-115120	Proximal promoter	Yes	51.52
Angel2	NM_021421	chr1	+	Lsd1_Ab	192751916	192753227	1311	0	-16390	Proximal promoter	Yes	72.81
Vash2	NR_027352	chr1	-	Lsd1_Ab	192823147	192823661	514	-19972	-51621	Intergenic	No	95.6
Mfsd7b	NM_001081259	chr1	-	Lsd1_Ab	192832735	192833154	419	16915	-3025	16915-17334	Yes	92.58
Tatdn3	NM_001163422	chr1	-	Lsd1_Ab	192886362	192887648	1286	0	-16652	Proximal promoter	Yes	142.33
Fam71a	NM_001109759	chr1	-	Lsd1_Ab	192956342	192957448	1106	31248	29014	Intergenic	No	262.14
Fam71a	NM_001109759	chr1	-	Lsd1_Ab	192964721	192965418	697	23278	21044	Intergenic	No	55.73
Atf3	NM_007498	chr1	-	Lsd1_Ab	193017607	193018570	963	-10395	-23432	Intergenic	No	136.28
Atf3	NM_007498	chr1	-	Lsd1_Ab	193024487	193025598	1111	-17275	-30312	Intergenic	No	133.87
Atf3	NM_007498	chr1	-	Lsd1_Ab	193038988	193039624	636	-31776	-44813	Intergenic	No	75.91
Atf3	NM_007498	chr1	-	Lsd1_Ab	193054202	193054882	680	-46990	-60027	Intergenic	No	52.97
Atf3	NM_007498	chr1	-	Lsd1_Ab	193070417	193070841	424	-63205	-76242	Intergenic	No	52.53
Atf3	NM_007498	chr1	-	Lsd1_Ab	193073507	193074397	890	-66295	-79332	Intergenic	No	178
Nenf	NM_025424	chr1	-	Lsd1_Ab	193082814	193083612	798	58385	47063	Intergenic	No	275.67
Tmem206	NM_025864	chr1	+	Lsd1_Ab	193151001	193152360	1359	1158	-24444	Proximal promoter	Yes	57.71
Tmem206	NM_025864	chr1	+	Lsd1_Ab	193158008	193158976	968	8165	-17828	8165-9133	Yes	73.55
Ppp2r5a	NM_144880	chr1	-	Lsd1_Ab	193192915	193193525	610	27395	-17056	27395-28005	Yes	118.03
Ppp2r5a	NM_144880	chr1	-	Lsd1_Ab	193240677	193241641	964	-19757	-64818	Intergenic	No	148.24
Ppp2r5a	NM_144880	chr1	-	Lsd1_Ab	193242753	193243372	619	-21833	-66894	Intergenic	No	51.32
Ppp2r5a	NM_144880	chr1	-	Lsd1_Ab	193244378	193246623	2245	-23458	-68519	Intergenic	No	460.12
Ppp2r5a	NM_144880	chr1	-	Lsd1_Ab	193262138	193263291	1153	-41218	-86279	Intergenic	No	209.58
Ppp2r5a	NM_144880	chr1	-	Lsd1_Ab	193265052	193265728	676	-44132	-89193	Intergenic	No	63.79
Ppp2r5a	NM_144880	chr1	-	Lsd1_Ab	193269088	193270257	1169	-48168	-93229	Intergenic	No	181.19
Dtl	NM_029766	chr1	-	Lsd1_Ab	193403835	193404121	286	-4422	-42592	Distal promoter	No	63.28
Lpgat1	NM_172266	chr1	+	Lsd1_Ab	193519344	193519861	517	-22041	-88271	Intergenic	No	125.09
Lpgat1	NM_001134829	chr1	+	Lsd1_Ab	193571753	193572060	307	29480	-36072	29480-29787	Yes	57.22
Nek2	NM_010892	chr1	+	Lsd1_Ab	193628555	193630495	1940	-14856	-26433	Intergenic	No	60.6
Nek2	NM_010892	chr1	+	Lsd1_Ab	193637938	193638675	737	-6676	-18253	Distal promoter	No	120.59
Nek2	NM_010892	chr1	+	Lsd1_Ab	193653043	193653495	452	7692	-3433	7692-8144	Yes	52.08
Slc30a1	NM_009579	chr1	+	Lsd1_Ab	193698774	193700191	1417	-30468	-36935	Intergenic	No	152.25
Slc30a1	NM_009579	chr1	+	Lsd1_Ab	193704724	193705695	971	-24964	-31431	Intergenic	No	79.99
Slc30a1	NM_009579	chr1	+	Lsd1_Ab	193730454	193731821	1367	0	-5305	Proximal promoter	Yes	98.5
Rd3	NM_023727	chr1	+	Lsd1_Ab	193778804	193779704	900	-21565	-30091	Intergenic	No	423.5
Rd3	NM_023727	chr1	+	Lsd1_Ab	193813664	193814391	727	12395	3869	Intergenic	No	53.39
Traf5	NM_011633	chr1	-	Lsd1_Ab	193887197	193887615	418	28830	-66110	28830-29248	Yes	237.13
Traf5	NM_011633	chr1	-	Lsd1_Ab	193904710	193905581	871	10864	-83623	10864-11735	Yes	51.87
Syt14	NM_181546	chr1	-	Lsd1_Ab	194876099	194876409	310	-14207	-152599	Intergenic	No	78.1
Syt14	NM_181546	chr1	-	Lsd1_Ab	194886153	194886860	707	-24261	-162653	Intergenic	No	349.57
Syt14	NM_181546	chr1	-	Lsd1_Ab	194891858	194892298	440	-29966	-168358	Intergenic	No	81.89
AA408296	NM_145415	chr1	-	Lsd1_Ab	194928607	194929447	840	26998	1149	3Prime UTR	No	72.92
AA408296	NM_145415	chr1	-	Lsd1_Ab	194964304	194965487	1183	-7859	-33708	Distal promoter	No	98.53
Traf3ip3	NM_153137	chr1	-	Lsd1_Ab	195026653	195028317	1664	0	-24955	Proximal promoter	Yes	85.3
Traf3ip3	NM_153137	chr1	-	Lsd1_Ab	195033287	195034885	1598	-5547	-31589	Distal promoter	No	187.99
Traf3ip3	NM_153137	chr1	-	Lsd1_Ab	195036466	195037053	587	-8726	-34768	Distal promoter	No	61.87
Hsd11b1	NM_008288	chr1	-	Lsd1_Ab	195079878	195080424	546	9815	-32044	9815-10361	Yes	130.44
Camk1g	NM_144817	chr1	-	Lsd1_Ab	195450460	195450776	316	-253984	-277921	Intergenic	No	50.24
Cd34	NM_133654	chr1	+	Lsd1_Ab	196769793	196770221	428	4779	-17265	4779-5207	Yes	74.56
Cd34	NM_133654	chr1	+	Lsd1_Ab	196801794	196803985	2191	36780	14308	Intergenic	No	101
Cd34	NM_133654	chr1	+	Lsd1_Ab	196806852	196807368	516	41838	19366	Intergenic	No	144.21
Cd34	NM_133654	chr1	+	Lsd1_Ab	196821189	196821962	773	56175	33703	Intergenic	No	928.74
Cd34	NM_133654	chr1	+	Lsd1_Ab	196824535	196824916	381	59521	37049	Intergenic	No	55.66
Cd46	NM_010778	chr1	-	Lsd1_Ab	196858419	196858972	553	59470	9121	Intergenic	No	69.28
Cr1l	NM_013499	chr1	-	Lsd1_Ab	196953503	196953815	312	3949	-23522	3949-4261	Yes	273.46
Cr2	NM_007758	chr1	-	Lsd1_Ab	197058707	197059076	369	-55798	-95703	Intergenic	No	53.43
Cnksr3	NM_172546	chr10	+	Lsd1_Ab	3114938	3115296	358	-19007	-112183	Intergenic	No	53.3
Cnksr3	NM_172546	chr10	+	Lsd1_Ab	3141953	3142587	634	7650	-84892	7650-8284	Yes	92.86
Cnksr3	NM_172546	chr10	+	Lsd1_Ab	3226046	3226795	749	91743	-684	91743-92492	Yes	77.46
Cnksr3	NM_172546	chr10	+	Lsd1_Ab	3227651	3228271	620	93348	172	3Prime UTR	No	72.34
Ipcef1	NM_001033391	chr10	+	Lsd1_Ab	3232329	3232915	586	-90440	-202083	Intergenic	No	100.61
Ipcef1	NM_001033391	chr10	+	Lsd1_Ab	3269905	3270535	630	-52820	-164463	Intergenic	No	127.31
Ipcef1	NM_001033391	chr10	+	Lsd1_Ab	3282993	3283613	620	-39742	-151385	Intergenic	No	257.67
Ipcef1	NM_001033391	chr10	+	Lsd1_Ab	3359619	3360258	639	36264	-74740	36264-36903	Yes	425.33
Ipcef1	NM_001033391	chr10	+	Lsd1_Ab	3362226	3362921	695	38871	-72077	38871-39566	Yes	374.32
Ipcef1	NM_001033391	chr10	+	Lsd1_Ab	3363307	3363943	636	39952	-71055	39952-40588	Yes	85.18
Mtrf1l	NM_175374	chr10	+	Lsd1_Ab	4530264	4530694	430	7667	-3960	7667-8097	Yes	202.45
Fbxo5	NM_025995	chr10	+	Lsd1_Ab	4543360	4543857	497	2285	-3526	2285-2782	Yes	69.65
Fbxo5	NM_025995	chr10	+	Lsd1_Ab	4559050	4559559	509	17975	11667	Intergenic	No	78.16
Fbxo5	NM_025995	chr10	+	Lsd1_Ab	4560098	4560387	289	19023	12715	Intergenic	No	51.27
Vip	NM_011702	chr10	-	Lsd1_Ab	4711795	4712171	376	-4472	-12869	Distal promoter	No	61.5
Myct1	NM_026793	chr10	-	Lsd1_Ab	4742508	4743114	606	9699	-2757	9699-10305	Yes	158.78
Myct1	NM_026793	chr10	-	Lsd1_Ab	4751538	4752228	690	585	-11787	Proximal promoter	Yes	1034.94
Myct1	NM_026793	chr10	-	Lsd1_Ab	4752437	4753176	739	0	-12686	Proximal promoter	Yes	187.2
Myct1	NM_026793	chr10	-	Lsd1_Ab	4754727	4755393	666	-1914	-14976	Proximal promoter	No	52.77
Syne1	NM_001079686	chr10	+	Lsd1_Ab	5175584	5176084	500	23751	-150258	23751-24251	Yes	51.33
Esr1	NM_007956	chr10	-	Lsd1_Ab	5559074	5559701	627	174794	-216295	174794-175421	Yes	123.04
Esr1	NM_007956	chr10	-	Lsd1_Ab	5561244	5561668	424	172827	-218465	172827-173251	Yes	51.91
Esr1	NM_007956	chr10	-	Lsd1_Ab	5595123	5595482	359	139013	-252344	139013-139372	Yes	55.5
Esr1	NM_007956	chr10	-	Lsd1_Ab	5729155	5729597	442	4898	-386376	4898-5340	Yes	50.65
1700052N19Rik	NM_024261	chr10	-	Lsd1_Ab	5824033	5824423	390	89513	66977	Intergenic	No	63.91
1700052N19Rik	NM_024261	chr10	-	Lsd1_Ab	5828576	5828829	253	85107	62571	Intergenic	No	65.93
Rmnd1	NM_025343	chr10	+	Lsd1_Ab	5905256	5905708	452	-8480	-37664	Distal promoter	No	65.66
Akap12	NM_031185	chr10	-	Lsd1_Ab	6144821	6145347	526	-64609	-157751	Intergenic	No	231.18
Mthfd1l	NM_172308	chr10	-	Lsd1_Ab	6195084	6195528	444	177895	-4655	177895-178339	Yes	73.7
Mthfd1l	NM_172308	chr10	-	Lsd1_Ab	6255677	6256239	562	117184	-65248	117184-117746	Yes	59.96
Mthfd1l	NM_172308	chr10	-	Lsd1_Ab	6326142	6326497	355	46926	-135713	46926-47281	Yes	76.28
Mthfd1l	NM_172308	chr10	-	Lsd1_Ab	6372319	6373792	1473	0	-181890	Proximal promoter	Yes	86.99
Plekhg1	NM_001033253	chr10	-	Lsd1_Ab	6387515	6387848	333	86026	-8275	86026-86359	Yes	53.71
Plekhg1	NM_001033253	chr10	-	Lsd1_Ab	6402591	6403083	492	70791	-23351	70791-71283	Yes	323.7
Plekhg1	NM_001033253	chr10	-	Lsd1_Ab	6409229	6409728	499	64146	-29989	64146-64645	Yes	75.27
Plekhg1	NM_001159942	chr10	-	Lsd1_Ab	6513578	6514653	1075	91511	-134338	91511-92586	Yes	198.06
Ppp1r14c	NM_133485	chr10	-	Lsd1_Ab	7107778	7108057	279	-127387	-226213	Intergenic	No	75.65
Ppp1r14c	NM_133485	chr10	-	Lsd1_Ab	7108781	7109643	862	-128390	-227216	Intergenic	No	109.79
Katna1	NM_011835	chr10	+	Lsd1_Ab	7443068	7443513	445	-2284	-39435	Proximal promoter	No	78.13
Zc3h12d	NM_172785	chr10	+	Lsd1_Ab	7553347	7554070	723	1080	-36124	Proximal promoter	Yes	376.61
Zc3h12d	NM_172785	chr10	+	Lsd1_Ab	7561254	7562359	1105	8987	-27835	8987-10092	Yes	76.45
Zc3h12d	NM_172785	chr10	+	Lsd1_Ab	7566657	7567436	779	14390	-22758	14390-15169	Yes	145.37
Map3k7ip2	NM_138667	chr10	-	Lsd1_Ab	7670443	7671027	584	4894	-44998	4894-5478	Yes	144.51
Map3k7ip2	NM_138667	chr10	-	Lsd1_Ab	7696160	7696711	551	-20239	-70715	Intergenic	No	382.05
Map3k7ip2	NM_138667	chr10	-	Lsd1_Ab	7726966	7728339	1373	-51045	-101521	Intergenic	No	387.98
Map3k7ip2	NM_138667	chr10	-	Lsd1_Ab	7739482	7740466	984	-63561	-114037	Intergenic	No	430.71
Map3k7ip2	NM_138667	chr10	-	Lsd1_Ab	7740626	7741442	816	-64705	-115181	Intergenic	No	996.66
Map3k7ip2	NM_138667	chr10	-	Lsd1_Ab	7748221	7749091	870	-72300	-122776	Intergenic	No	67.04
Map3k7ip2	NM_138667	chr10	-	Lsd1_Ab	7785156	7786055	899	-109235	-159711	Intergenic	No	113.58
Map3k7ip2	NM_138667	chr10	-	Lsd1_Ab	7786073	7786482	409	-110152	-160628	Intergenic	No	57
Map3k7ip2	NM_138667	chr10	-	Lsd1_Ab	7786675	7787209	534	-110754	-161230	Intergenic	No	445.97
Map3k7ip2	NM_138667	chr10	-	Lsd1_Ab	7789909	7790809	900	-113988	-164464	Intergenic	No	267.05
Map3k7ip2	NM_138667	chr10	-	Lsd1_Ab	7791895	7792841	946	-115974	-166450	Intergenic	No	442.02
Map3k7ip2	NM_138667	chr10	-	Lsd1_Ab	7812931	7813474	543	-137010	-187486	Intergenic	No	88.23
Map3k7ip2	NM_138667	chr10	-	Lsd1_Ab	7815220	7816262	1042	-139299	-189775	Intergenic	No	90.93
Map3k7ip2	NM_138667	chr10	-	Lsd1_Ab	7818042	7818399	357	-142121	-192597	Intergenic	No	303
Map3k7ip2	NM_138667	chr10	-	Lsd1_Ab	7841469	7842139	670	-165548	-216024	Intergenic	No	314.92
Map3k7ip2	NM_138667	chr10	-	Lsd1_Ab	7849544	7851724	2180	-173623	-224099	Intergenic	No	483.99
Map3k7ip2	NM_138667	chr10	-	Lsd1_Ab	7915174	7915998	824	-239253	-289729	Intergenic	No	212.87
Map3k7ip2	NM_138667	chr10	-	Lsd1_Ab	7916086	7916499	413	-240165	-290641	Intergenic	No	59.58
Stxbp5	NM_001081344	chr10	-	Lsd1_Ab	9564623	9564961	338	55877	-89279	55877-56215	Yes	50.39
Stxbp5	NM_001081344	chr10	-	Lsd1_Ab	9595441	9596247	806	24591	-120097	24591-25397	Yes	224.03
Stxbp5	NM_001081344	chr10	-	Lsd1_Ab	9600020	9600616	596	20222	-124676	20222-20818	Yes	303.86
Stxbp5	NM_001081344	chr10	-	Lsd1_Ab	9616821	9617203	382	3635	-141477	3635-4017	Yes	84.4
Stxbp5	NM_001081344	chr10	-	Lsd1_Ab	9627218	9627628	410	-6380	-151874	Distal promoter	No	199.1
Stxbp5	NM_001081344	chr10	-	Lsd1_Ab	9631006	9631436	430	-10168	-155662	Intergenic	No	117.8
Stxbp5	NM_001081344	chr10	-	Lsd1_Ab	9666442	9666990	548	-45604	-191098	Intergenic	No	377.24
9130014G24Rik	NM_001127353	chr10	-	Lsd1_Ab	9904022	9904677	655	244960	215022	Intergenic	No	308.16
9130014G24Rik	NM_001127353	chr10	-	Lsd1_Ab	9907906	9908363	457	241274	211336	Intergenic	No	82.95
9130014G24Rik	NM_001127353	chr10	-	Lsd1_Ab	9914113	9914536	423	235101	205163	Intergenic	No	108.25
9130014G24Rik	NM_001127353	chr10	-	Lsd1_Ab	9954479	9955200	721	194437	164499	Intergenic	No	186.54
9130014G24Rik	NM_001127353	chr10	-	Lsd1_Ab	9972735	9973209	474	176428	146490	Intergenic	No	164.75
9130014G24Rik	NM_001127353	chr10	-	Lsd1_Ab	10007051	10007436	385	142201	112263	Intergenic	No	59.56
9130014G24Rik	NM_001127353	chr10	-	Lsd1_Ab	10027017	10027544	527	122093	92155	Intergenic	No	58.28
9130014G24Rik	NM_001127353	chr10	-	Lsd1_Ab	10040826	10041370	544	108267	78329	Intergenic	No	56.43
9130014G24Rik	NM_001127353	chr10	-	Lsd1_Ab	10049978	10050464	486	99173	69235	Intergenic	No	192.97
9130014G24Rik	NM_001127353	chr10	-	Lsd1_Ab	10115739	10116201	462	33436	3498	Intergenic	No	71.9
9130014G24Rik	NM_001127353	chr10	-	Lsd1_Ab	10176531	10177283	752	-26894	-56832	Intergenic	No	77.35
Rab32	NM_026405	chr10	-	Lsd1_Ab	10277237	10278453	1216	0	-12401	Proximal promoter	Yes	54.43
Grm1	NM_016976	chr10	-	Lsd1_Ab	10420721	10421181	460	380948	-12167	380948-381408	Yes	54.03
Grm1	NM_016976	chr10	-	Lsd1_Ab	10452364	10453389	1025	348740	-43810	348740-349765	Yes	236.21
Grm1	NM_016976	chr10	-	Lsd1_Ab	10461894	10462326	432	339803	-53340	339803-340235	Yes	59.3
Shprh	NM_172937	chr10	+	Lsd1_Ab	10928039	10928366	327	58812	-1047	58812-59139	Yes	62.73
Fbxo30	NM_027968	chr10	+	Lsd1_Ab	11003608	11004132	524	2437	-12631	2437-2961	Yes	87.56
Epm2a	NM_010146	chr10	+	Lsd1_Ab	11062882	11064043	1161	0	-113232	Proximal promoter	Yes	92.25
Utrn	NM_011682	chr10	-	Lsd1_Ab	12018488	12018978	490	562555	83007	Intergenic	No	361.44
Utrn	NM_011682	chr10	-	Lsd1_Ab	12381706	12382322	616	199211	-279721	199211-199827	Yes	383.98
Utrn	NM_011682	chr10	-	Lsd1_Ab	12414388	12414992	604	166541	-312403	166541-167145	Yes	66
Utrn	NM_011682	chr10	-	Lsd1_Ab	12420267	12420644	377	160889	-318282	160889-161266	Yes	76.55
Utrn	NM_011682	chr10	-	Lsd1_Ab	12448797	12449217	420	132316	-346812	132316-132736	Yes	97.77
Utrn	NM_011682	chr10	-	Lsd1_Ab	12475147	12475478	331	106055	-373162	106055-106386	Yes	107.38
Utrn	NM_011682	chr10	-	Lsd1_Ab	12532797	12533892	1095	47641	-430812	47641-48736	Yes	191.68
Utrn	NM_011682	chr10	-	Lsd1_Ab	12551872	12552411	539	29122	-449887	29122-29661	Yes	68.65
Utrn	NM_011682	chr10	-	Lsd1_Ab	12555758	12557124	1366	24409	-453773	24409-25775	Yes	441.26
Utrn	NM_011682	chr10	-	Lsd1_Ab	12570315	12571025	710	10508	-468330	10508-11218	Yes	192.43
Utrn	NM_011682	chr10	-	Lsd1_Ab	12587171	12589669	2498	-5638	-485186	Distal promoter	No	73.6
Utrn	NM_011682	chr10	-	Lsd1_Ab	12594783	12595578	795	-13250	-492798	Intergenic	No	72.84
Stx11	NM_001163590	chr10	-	Lsd1_Ab	12639037	12639563	526	44502	20223	Intergenic	No	79.95
Stx11	NM_001163590	chr10	-	Lsd1_Ab	12641448	12641897	449	42168	17889	Intergenic	No	68.92
Stx11	NM_001163590	chr10	-	Lsd1_Ab	12642117	12643390	1273	40675	16396	Intergenic	No	126.14
Stx11	NM_001163590	chr10	-	Lsd1_Ab	12695125	12695754	629	-11060	-35339	Intergenic	No	176.08
Sf3b5	NM_175102	chr10	+	Lsd1_Ab	12755033	12755447	414	26778	26045	Intergenic	No	62.98
Ltv1	NM_181470	chr10	-	Lsd1_Ab	12918767	12919468	701	-5824	-20324	Distal promoter	No	96.64
Fuca2	NM_025799	chr10	+	Lsd1_Ab	13218525	13221420	2895	0	-15661	Proximal promoter	Yes	212.95
Hivep2	NM_010437	chr10	+	Lsd1_Ab	13651870	13652512	642	-33672	-218672	Intergenic	No	682.43
Hivep2	NM_010437	chr10	+	Lsd1_Ab	13702595	13703329	734	16411	-167855	16411-17145	Yes	64.47
Hivep2	NM_010437	chr10	+	Lsd1_Ab	13804297	13804782	485	118113	-66402	118113-118598	Yes	80.8
Hivep2	NM_010437	chr10	+	Lsd1_Ab	13835396	13836056	660	149212	-35128	149212-149872	Yes	417.82
Hivep2	NM_010437	chr10	+	Lsd1_Ab	13929807	13930463	656	243623	58623	Intergenic	No	260.14
Vta1	NM_025418	chr10	-	Lsd1_Ab	14405487	14405797	310	19498	-30349	19498-19808	Yes	300.8
Vta1	NM_025418	chr10	-	Lsd1_Ab	14419518	14419774	256	5521	-44380	5521-5777	Yes	167.66
Nmbr	NM_008703	chr10	+	Lsd1_Ab	14454098	14454473	375	-25621	-35889	Intergenic	No	111.23
Cited2	NM_010828	chr10	+	Lsd1_Ab	16716658	16716904	246	-726129	-728575	Intergenic	No	56.63
Cited2	NM_010828	chr10	+	Lsd1_Ab	17014270	17014629	359	-428404	-430850	Intergenic	No	81.25
Cited2	NM_010828	chr10	+	Lsd1_Ab	17067530	17067939	409	-375094	-377540	Intergenic	No	64.04
Cited2	NM_010828	chr10	+	Lsd1_Ab	17204620	17205791	1171	-237242	-239688	Intergenic	No	912.9
Cited2	NM_010828	chr10	+	Lsd1_Ab	17212299	17212760	461	-230273	-232719	Intergenic	No	51.34
Cited2	NM_010828	chr10	+	Lsd1_Ab	17241603	17242323	720	-200710	-203156	Intergenic	No	297.23
Cited2	NM_010828	chr10	+	Lsd1_Ab	17269615	17270861	1246	-172172	-174618	Intergenic	No	296.03
Cited2	NM_010828	chr10	+	Lsd1_Ab	17282577	17283306	729	-159727	-162173	Intergenic	No	151.39
Cited2	NM_010828	chr10	+	Lsd1_Ab	17294504	17295890	1386	-147143	-149589	Intergenic	No	105.89
Cited2	NM_010828	chr10	+	Lsd1_Ab	17297177	17297695	518	-145338	-147784	Intergenic	No	97.74
Cited2	NM_010828	chr10	+	Lsd1_Ab	17309943	17310444	501	-132589	-135035	Intergenic	No	110.07
Cited2	NM_010828	chr10	+	Lsd1_Ab	17333057	17333543	486	-109490	-111936	Intergenic	No	263.54
Cited2	NM_010828	chr10	+	Lsd1_Ab	17380408	17381340	932	-61693	-64139	Intergenic	No	316.62
Cited2	NM_010828	chr10	+	Lsd1_Ab	17435891	17436387	496	-6646	-9092	Distal promoter	No	60.52
Cited2	NM_010828	chr10	+	Lsd1_Ab	17441337	17444714	3377	0	-765	Proximal promoter	Yes	85.24
Cited2	NM_010828	chr10	+	Lsd1_Ab	17447244	17448005	761	4211	1765	3Prime UTR	No	93.23
Txlnb	NM_138628	chr10	+	Lsd1_Ab	17492052	17492904	852	-23120	-72565	Intergenic	No	145.03
Txlnb	NM_138628	chr10	+	Lsd1_Ab	17494973	17495264	291	-20760	-70205	Intergenic	No	108.84
Heca	NM_001033432	chr10	-	Lsd1_Ab	17638793	17639402	609	28471	-18522	28471-29080	Yes	139.92
Heca	NM_001033432	chr10	-	Lsd1_Ab	17639668	17640119	451	27754	-19397	27754-28205	Yes	50.08
Heca	NM_001033432	chr10	-	Lsd1_Ab	17650540	17651591	1051	16282	-30269	16282-17333	Yes	256.11
3110003A17Rik	NM_028440	chr10	-	Lsd1_Ab	17757900	17758465	565	-14842	-26834	Intergenic	No	65.33
Reps1	NM_001111065	chr10	+	Lsd1_Ab	17769655	17770534	879	-5211	-74427	Distal promoter	No	343.65
Reps1	NM_001111065	chr10	+	Lsd1_Ab	17779329	17779914	585	3584	-65047	3584-4169	Yes	54.82
Reps1	NM_001111065	chr10	+	Lsd1_Ab	17781133	17781688	555	5388	-63273	5388-5943	Yes	199.6
Reps1	NM_001111065	chr10	+	Lsd1_Ab	17789860	17791063	1203	14115	-53898	14115-15318	Yes	1859.1
Reps1	NM_001111065	chr10	+	Lsd1_Ab	17796679	17797219	540	20934	-47742	20934-21474	Yes	93.83
Ccdc28a	NM_144820	chr10	-	Lsd1_Ab	17895711	17897562	1851	57225	35928	Intergenic	No	1588.82
Ccdc28a	NM_144820	chr10	-	Lsd1_Ab	17956894	17957451	557	-2107	-23404	Proximal promoter	No	98.74
Nhsl1	NM_173390	chr10	+	Lsd1_Ab	18111288	18112536	1248	-14944	-141161	Intergenic	No	134.62
Nhsl1	NM_173390	chr10	+	Lsd1_Ab	18140405	18140776	371	12925	-112921	12925-13296	Yes	111.78
Nhsl1	NM_173390	chr10	+	Lsd1_Ab	18143094	18143832	738	15614	-109865	15614-16352	Yes	144.11
Nhsl1	NM_173390	chr10	+	Lsd1_Ab	18149173	18150498	1325	21693	-103199	21693-23018	Yes	984.8
Nhsl1	NM_001163592	chr10	+	Lsd1_Ab	18211723	18212173	450	21937	-41522	21937-22387	Yes	56.85
Nhsl1	NM_001163592	chr10	+	Lsd1_Ab	18233764	18234197	433	43978	-19498	43978-44411	Yes	68.52
Perp	NM_022032	chr10	+	Lsd1_Ab	18584556	18584939	383	19680	7678	Intergenic	No	108.69
Perp	NM_022032	chr10	+	Lsd1_Ab	18610873	18611920	1047	45997	33995	Intergenic	No	310.63
Tnfaip3	NM_009397	chr10	-	Lsd1_Ab	18661257	18661730	473	73443	58991	Intergenic	No	97.56
Tnfaip3	NM_009397	chr10	-	Lsd1_Ab	18684523	18684905	382	50268	35816	Intergenic	No	50.87
Tnfaip3	NM_009397	chr10	-	Lsd1_Ab	18813969	18814458	489	-78796	-93248	Intergenic	No	63.55
Ifngr1	NM_010511	chr10	+	Lsd1_Ab	19225782	19226623	841	-85140	-103408	Intergenic	No	165.7
Ifngr1	NM_010511	chr10	+	Lsd1_Ab	19235889	19236248	359	-75515	-93783	Intergenic	No	198.92
Ifngr1	NM_010511	chr10	+	Lsd1_Ab	19240303	19240816	513	-70947	-89215	Intergenic	No	80.17
Ifngr1	NM_010511	chr10	+	Lsd1_Ab	19279665	19280064	399	-31699	-49967	Intergenic	No	56.67
Ifngr1	NM_010511	chr10	+	Lsd1_Ab	19280519	19281123	604	-30640	-48908	Intergenic	No	124.86
Ifngr1	NM_010511	chr10	+	Lsd1_Ab	19304672	19305030	358	-6733	-25001	Distal promoter	No	162.86
Ifngr1	NM_010511	chr10	+	Lsd1_Ab	19306187	19306903	716	-4860	-23128	Distal promoter	No	146.27
Ifngr1	NM_010511	chr10	+	Lsd1_Ab	19310926	19312398	1472	0	-17633	Proximal promoter	Yes	271.08
Ifngr1	NM_010511	chr10	+	Lsd1_Ab	19321234	19321915	681	9471	-8116	9471-10152	Yes	500.97
Il22ra2	NM_178258	chr10	+	Lsd1_Ab	19332688	19334326	1638	-7507	-20161	Distal promoter	No	669.67
Il20ra	NM_172786	chr10	+	Lsd1_Ab	19391742	19392290	548	-40102	-87569	Intergenic	No	68.46
Il20ra	NM_172786	chr10	+	Lsd1_Ab	19404050	19404556	506	-27836	-75303	Intergenic	No	81.68
Il20ra	NM_172786	chr10	+	Lsd1_Ab	19411585	19412254	669	-20138	-67605	Intergenic	No	188.78
Il20ra	NM_172786	chr10	+	Lsd1_Ab	19412270	19413712	1442	-18680	-66147	Intergenic	No	98.84
Il20ra	NM_172786	chr10	+	Lsd1_Ab	19438439	19438900	461	6047	-40959	6047-6508	Yes	67.36
Pex7	NM_008822	chr10	-	Lsd1_Ab	19606056	19606358	302	21122	-26161	21122-21424	Yes	62.67
Pex7	NM_008822	chr10	-	Lsd1_Ab	19611512	19611976	464	15504	-31617	15504-15968	Yes	107.57
Map3k5	NM_008580	chr10	+	Lsd1_Ab	19658564	19659685	1121	4233	-202871	4233-5354	Yes	686.9
Map3k5	NM_008580	chr10	+	Lsd1_Ab	19684591	19685251	660	30260	-177305	30260-30920	Yes	134.03
Map3k5	NM_008580	chr10	+	Lsd1_Ab	19711001	19712196	1195	56670	-150360	56670-57865	Yes	795.94
Map3k5	NM_008580	chr10	+	Lsd1_Ab	19717388	19717920	532	63057	-144636	63057-63589	Yes	78.36
Map3k5	NM_008580	chr10	+	Lsd1_Ab	19756094	19757101	1007	101763	-105455	101763-102770	Yes	1079.04
Map3k5	NM_008580	chr10	+	Lsd1_Ab	19762730	19763223	493	108399	-99333	108399-108892	Yes	98.51
Map3k5	NM_008580	chr10	+	Lsd1_Ab	19764456	19764822	366	110125	-97734	110125-110491	Yes	68.81
Map3k5	NM_008580	chr10	+	Lsd1_Ab	19779065	19779693	628	124734	-82863	124734-125362	Yes	76.67
Map3k5	NM_008580	chr10	+	Lsd1_Ab	19784291	19784682	391	129960	-77874	129960-130351	Yes	52.19
Map3k5	NM_008580	chr10	+	Lsd1_Ab	19823930	19825250	1320	169599	-37306	169599-170919	Yes	596.01
Map3k5	NM_008580	chr10	+	Lsd1_Ab	19831390	19831851	461	177059	-30705	177059-177520	Yes	177.9
Map3k5	NM_008580	chr10	+	Lsd1_Ab	19855150	19856221	1071	200819	-6335	200819-201890	Yes	94.89
Mtap7	NM_008635	chr10	+	Lsd1_Ab	19887236	19888259	1023	18511	-113137	18511-19534	Yes	126.97
Mtap7	NM_008635	chr10	+	Lsd1_Ab	19911677	19911918	241	42952	-89478	42952-43193	Yes	80.95
Mtap7	NM_008635	chr10	+	Lsd1_Ab	19938732	19940107	1375	70007	-61289	70007-71382	Yes	1358.72
Mtap7	NM_008635	chr10	+	Lsd1_Ab	19953168	19953965	797	84443	-47431	84443-85240	Yes	137.43
Mtap7	NM_008635	chr10	+	Lsd1_Ab	19954011	19954723	712	85286	-46673	85286-85998	Yes	67.36
Mtap7	NM_008635	chr10	+	Lsd1_Ab	19955166	19955959	793	86441	-45437	86441-87234	Yes	109.54
Mtap7	NM_008635	chr10	+	Lsd1_Ab	19995459	19996427	968	126734	-4969	126734-127702	Yes	470.52
Bclaf1	NM_001025393	chr10	+	Lsd1_Ab	20010283	20010838	555	-21436	-51469	Intergenic	No	66.95
Pde7b	NM_013875	chr10	-	Lsd1_Ab	20156851	20157655	804	287219	-39042	287219-288023	Yes	81.84
Pde7b	NM_013875	chr10	-	Lsd1_Ab	20294143	20294563	420	150311	-176334	150311-150731	Yes	52.61
Pde7b	NM_013875	chr10	-	Lsd1_Ab	20508556	20508977	421	-63682	-390747	Intergenic	No	65.7
Ahi1	NM_026203	chr10	+	Lsd1_Ab	20595025	20595717	692	-76673	-204518	Intergenic	No	140.51
Ahi1	NM_026203	chr10	+	Lsd1_Ab	20602391	20602836	445	-69554	-197399	Intergenic	No	93
Ahi1	NM_026203	chr10	+	Lsd1_Ab	20668247	20668627	380	-3763	-131608	Proximal promoter	No	52.47
Ahi1	NM_026203	chr10	+	Lsd1_Ab	20684406	20684859	453	12016	-115376	12016-12469	Yes	73.87
Ahi1	NM_026203	chr10	+	Lsd1_Ab	20710213	20711007	794	37823	-89228	37823-38617	Yes	88.45
Ahi1	NM_026203	chr10	+	Lsd1_Ab	20712557	20713017	460	40167	-87218	40167-40627	Yes	74.82
Ahi1	NM_026203	chr10	+	Lsd1_Ab	20746441	20747520	1079	74051	-52715	74051-75130	Yes	382.96
Ahi1	NM_026203	chr10	+	Lsd1_Ab	20747561	20748441	880	75171	-51794	75171-76051	Yes	159.21
Ahi1	NM_026203	chr10	+	Lsd1_Ab	20753368	20753662	294	80978	-46573	80978-81272	Yes	79.23
Ahi1	NM_026203	chr10	+	Lsd1_Ab	20755909	20756464	555	83519	-43771	83519-84074	Yes	52.67
Ahi1	NM_026203	chr10	+	Lsd1_Ab	20774278	20775722	1444	101888	-24513	101888-103332	Yes	1643.12
Ahi1	NM_026203	chr10	+	Lsd1_Ab	20778081	20778589	508	105691	-21646	105691-106199	Yes	52.78
Ahi1	NM_026203	chr10	+	Lsd1_Ab	20785351	20785942	591	112961	-14293	112961-113552	Yes	145.01
Myb	NM_010848	chr10	-	Lsd1_Ab	20828407	20828971	564	51819	15764	Intergenic	No	83.54
Myb	NM_010848	chr10	-	Lsd1_Ab	20873230	20874013	783	6777	-28495	6777-7560	Yes	233.73
Myb	NM_010848	chr10	-	Lsd1_Ab	20880251	20881294	1043	0	-35516	Proximal promoter	Yes	62.62
Myb	NM_010848	chr10	-	Lsd1_Ab	20888477	20888864	387	-7687	-43742	Distal promoter	No	72.34
Myb	NM_010848	chr10	-	Lsd1_Ab	20902474	20903053	579	-21684	-57739	Intergenic	No	83.1
Myb	NM_010848	chr10	-	Lsd1_Ab	20903072	20903597	525	-22282	-58337	Intergenic	No	124.97
Myb	NM_010848	chr10	-	Lsd1_Ab	20903839	20904438	599	-23049	-59104	Intergenic	No	146.91
Myb	NM_010848	chr10	-	Lsd1_Ab	20906502	20907142	640	-25712	-61767	Intergenic	No	56.08
Myb	NM_010848	chr10	-	Lsd1_Ab	20907202	20907857	655	-26412	-62467	Intergenic	No	76.26
Myb	NM_010848	chr10	-	Lsd1_Ab	20908399	20909104	705	-27609	-63664	Intergenic	No	89.07
Myb	NM_010848	chr10	-	Lsd1_Ab	20916295	20917091	796	-35505	-71560	Intergenic	No	267.25
Myb	NM_010848	chr10	-	Lsd1_Ab	20919852	20920130	278	-39062	-75117	Intergenic	No	97.74
Myb	NM_010848	chr10	-	Lsd1_Ab	20927025	20927676	651	-46235	-82290	Intergenic	No	60.92
Hbs1l	NM_001042593	chr10	+	Lsd1_Ab	21056830	21057498	668	41046	-31197	41046-41714	Yes	988.81
Aldh8a1	NM_178713	chr10	+	Lsd1_Ab	21140123	21140802	679	43018	23739	Intergenic	No	81.07
Aldh8a1	NM_178713	chr10	+	Lsd1_Ab	21199092	21199714	622	101987	82708	Intergenic	No	164.7
Raet1a	NM_009016	chr10	+	Lsd1_Ab	21862029	21863093	1064	-15321	-230852	Intergenic	No	122.51
Raet1c	NM_009018	chr10	+	Lsd1_Ab	22019046	22019702	656	125339	-74243	125339-125995	Yes	177.42
Raet1c	NM_009018	chr10	+	Lsd1_Ab	22026007	22026995	988	132300	-66950	132300-133288	Yes	74.57
Raet1d	NM_020030	chr10	+	Lsd1_Ab	22190094	22191389	1295	108395	96149	Intergenic	No	893.52
Slc2a12	NM_178934	chr10	+	Lsd1_Ab	22419719	22420126	407	54903	-3560	54903-55310	Yes	66.35
Tbpl1	NM_011603	chr10	-	Lsd1_Ab	22450415	22452436	2021	0	-26731	Proximal promoter	Yes	239.79
1110021L09Rik	NM_183116	chr10	+	Lsd1_Ab	23532056	23532459	403	15265	-15315	15265-15668	Yes	55.87
Stx7	NM_016797	chr10	+	Lsd1_Ab	23852066	23853747	1681	-15375	-55018	Intergenic	No	579.84
Stx7	NM_016797	chr10	+	Lsd1_Ab	23862609	23862991	382	-6131	-45774	Distal promoter	No	144.63
Stx7	NM_016797	chr10	+	Lsd1_Ab	23885309	23885925	616	16187	-22840	16187-16803	Yes	389.19
Stx7	NM_016797	chr10	+	Lsd1_Ab	23894007	23894333	326	24885	-14432	24885-25211	Yes	55.14
Moxd1	NM_021509	chr10	+	Lsd1_Ab	23916039	23916392	353	-26930	-106197	Intergenic	No	61.71
Moxd1	NM_021509	chr10	+	Lsd1_Ab	24018362	24018778	416	75040	-3811	75040-75456	Yes	87.52
Ctgf	NM_010217	chr10	+	Lsd1_Ab	24354911	24356312	1401	39664	36423	Intergenic	No	277.34
Enpp1	NM_008813	chr10	-	Lsd1_Ab	24361230	24361593	363	70315	-14	70315-70678	Yes	60.92
Enpp1	NM_008813	chr10	-	Lsd1_Ab	24371646	24372122	476	59786	-10430	59786-60262	Yes	55.47
Enpp3	NM_134005	chr10	-	Lsd1_Ab	24557735	24558106	371	-1734	-64116	Proximal promoter	No	54.14
Med23	NM_027347	chr10	+	Lsd1_Ab	24598514	24599013	499	8662	-34253	8662-9161	Yes	55.67
Arg1	NM_007482	chr10	-	Lsd1_Ab	24756605	24757092	487	-109329	-121593	Intergenic	No	50.72
Arg1	NM_007482	chr10	-	Lsd1_Ab	24771534	24772344	810	-124258	-136522	Intergenic	No	326.36
Arg1	NM_007482	chr10	-	Lsd1_Ab	24789829	24790331	502	-142553	-154817	Intergenic	No	379.55
Akap7	NM_018747	chr10	-	Lsd1_Ab	24838400	24839491	1091	179478	49404	Intergenic	No	310.5
Akap7	NM_018747	chr10	-	Lsd1_Ab	24842834	24843309	475	175660	45586	Intergenic	No	60.3
Akap7	NM_018747	chr10	-	Lsd1_Ab	24847558	24848956	1398	170013	39939	Intergenic	No	352.05
Akap7	NM_018747	chr10	-	Lsd1_Ab	24849190	24850050	860	168919	38845	Intergenic	No	126.46
Akap7	NM_018747	chr10	-	Lsd1_Ab	24857838	24858176	338	160793	30719	Intergenic	No	55.18
Akap7	NM_018747	chr10	-	Lsd1_Ab	24858554	24859329	775	159640	29566	Intergenic	No	123.9
Akap7	NM_018747	chr10	-	Lsd1_Ab	24878304	24879023	719	139946	9872	Intergenic	No	70.79
Akap7	NM_018747	chr10	-	Lsd1_Ab	24904885	24905429	544	113540	-15990	113540-114084	Yes	60.58
Akap7	NM_018747	chr10	-	Lsd1_Ab	24909945	24910276	331	108693	-21050	108693-109024	Yes	50.51
Akap7	NM_018747	chr10	-	Lsd1_Ab	25016401	25017272	871	1697	-127506	Proximal promoter	Yes	53.65
Epb4.1l2	NM_013511	chr10	+	Lsd1_Ab	25086519	25087153	634	-41024	-156167	Intergenic	No	122.5
Epb4.1l2	NM_013511	chr10	+	Lsd1_Ab	25102686	25103958	1272	-24219	-139362	Intergenic	No	171.68
Epb4.1l2	NM_013511	chr10	+	Lsd1_Ab	25121091	25121647	556	-6530	-121673	Distal promoter	No	245.34
Epb4.1l2	NM_013511	chr10	+	Lsd1_Ab	25260543	25260834	291	132366	17223	Intergenic	No	50.82
L3mbtl3	NM_172787	chr10	-	Lsd1_Ab	26092462	26093145	683	1846	-97205	Proximal promoter	Yes	69.09
Arhgap18	NM_176837	chr10	+	Lsd1_Ab	26438245	26438668	423	-53649	-199786	Intergenic	No	84.32
Arhgap18	NM_176837	chr10	+	Lsd1_Ab	26445060	26445456	396	-46861	-192998	Intergenic	No	57.28
Arhgap18	NM_176837	chr10	+	Lsd1_Ab	26475489	26475962	473	-16355	-162492	Intergenic	No	60.4
Arhgap18	NM_176837	chr10	+	Lsd1_Ab	26500238	26500591	353	7921	-137863	7921-8274	Yes	112.36
Arhgap18	NM_176837	chr10	+	Lsd1_Ab	26517032	26517663	631	24715	-120791	24715-25346	Yes	55.32
Arhgap18	NM_176837	chr10	+	Lsd1_Ab	26518841	26520120	1279	26524	-118334	26524-27803	Yes	122.45
Arhgap18	NM_176837	chr10	+	Lsd1_Ab	26529223	26529456	233	36906	-108998	36906-37139	Yes	101.32
Lama2	NM_008481	chr10	-	Lsd1_Ab	26715587	26716391	804	620357	-14496	620357-621161	Yes	180.18
Ptprk	NM_008983	chr10	+	Lsd1_Ab	28235802	28236436	634	441177	-80767	441177-441811	Yes	177.84
Ptprk	NM_008983	chr10	+	Lsd1_Ab	28237949	28238563	614	443324	-78640	443324-443938	Yes	161.29
Ptprk	NM_008983	chr10	+	Lsd1_Ab	28241670	28242254	584	447045	-74949	447045-447629	Yes	88.91
Ptprk	NM_008983	chr10	+	Lsd1_Ab	28293624	28294183	559	498999	-23020	498999-499558	Yes	326.97
Ptprk	NM_008983	chr10	+	Lsd1_Ab	28313230	28314262	1032	518605	-2941	518605-519637	Yes	881.48
Themis	NM_178666	chr10	+	Lsd1_Ab	28355611	28356205	594	-31995	-246350	Intergenic	No	67.66
Echdc1	NM_001110195	chr10	+	Lsd1_Ab	29032663	29033695	1032	0	-32772	Proximal promoter	Yes	54.4
Rnf146	NM_001110196	chr10	-	Lsd1_Ab	29071177	29071553	376	10695	-7196	10695-11071	Yes	51.42
2610036L11Rik	NM_001109747	chr10	-	Lsd1_Ab	29919667	29920717	1050	0	-3853	Proximal promoter	Yes	76.36
Trmt11	NM_028604	chr10	-	Lsd1_Ab	30222930	30223478	548	97077	30552	Intergenic	No	343.71
Trmt11	NM_028604	chr10	-	Lsd1_Ab	30232536	30232971	435	87584	21059	Intergenic	No	63.33
Trmt11	NM_028604	chr10	-	Lsd1_Ab	30269601	30270188	587	50367	-15571	50367-50954	Yes	633.66
Trmt11	NM_028604	chr10	-	Lsd1_Ab	30272154	30272665	511	47890	-18124	47890-48401	Yes	71.14
Ncoa7	NM_001111267	chr10	-	Lsd1_Ab	30380643	30381246	603	-4970	-15256	Distal promoter	No	127.64
Ncoa7	NM_172495	chr10	-	Lsd1_Ab	30393603	30394063	460	128850	-28216	128850-129310	Yes	120.39
Ncoa7	NM_172495	chr10	-	Lsd1_Ab	30516680	30517104	424	5809	-151293	5809-6233	Yes	72.47
Ncoa7	NM_172495	chr10	-	Lsd1_Ab	30520509	30520962	453	1951	-155122	Proximal promoter	Yes	69.88
Ncoa7	NM_172495	chr10	-	Lsd1_Ab	30521846	30524273	2427	0	-156459	Proximal promoter	Yes	89.7
Ncoa7	NM_172495	chr10	-	Lsd1_Ab	30530467	30531084	617	-7554	-165080	Distal promoter	No	134.23
Tpd52l1	NM_009413	chr10	-	Lsd1_Ab	31050039	31050543	504	115184	1642	3Prime UTR	No	50.67
Tpd52l1	NM_009413	chr10	-	Lsd1_Ab	31199667	31200049	382	-33940	-147482	Intergenic	No	55.46
Rnf217	NM_001146349	chr10	-	Lsd1_Ab	31237372	31237822	450	91709	-15676	91709-92159	Yes	53.72
Rnf217	NM_001146349	chr10	-	Lsd1_Ab	31239145	31240086	941	89445	-17449	89445-90386	Yes	157.33
Rnf217	NM_001146349	chr10	-	Lsd1_Ab	31251736	31252335	599	77196	-30040	77196-77795	Yes	165.92
Rnf217	NM_001146349	chr10	-	Lsd1_Ab	31258501	31258907	406	70624	-36805	70624-71030	Yes	64.69
Rnf217	NM_001146349	chr10	-	Lsd1_Ab	31259218	31259670	452	69861	-37522	69861-70313	Yes	105.68
Rnf217	NM_001146349	chr10	-	Lsd1_Ab	31262484	31262963	479	66568	-40788	66568-67047	Yes	63.75
Rnf217	NM_001146349	chr10	-	Lsd1_Ab	31263917	31264833	916	64698	-42221	64698-65614	Yes	1062.02
Rnf217	NM_001146349	chr10	-	Lsd1_Ab	31271335	31272193	858	57338	-49639	57338-58196	Yes	155.5
Rnf217	NM_001146349	chr10	-	Lsd1_Ab	31281679	31282203	524	47328	-59983	47328-47852	Yes	76.33
Rnf217	NM_001146349	chr10	-	Lsd1_Ab	31285105	31285899	794	43632	-63409	43632-44426	Yes	260.01
Rnf217	NM_001146349	chr10	-	Lsd1_Ab	31291249	31291859	610	37672	-69553	37672-38282	Yes	174.39
Rnf217	NM_001146349	chr10	-	Lsd1_Ab	31312362	31312947	585	16584	-90666	16584-17169	Yes	248.87
Rnf217	NM_001146349	chr10	-	Lsd1_Ab	31321867	31322191	324	7340	-100171	7340-7664	Yes	97.39
Rnf217	NM_001146349	chr10	-	Lsd1_Ab	31331839	31332198	359	-2308	-110143	Proximal promoter	No	109.45
Zufsp	NM_028287	chr10	-	Lsd1_Ab	33670221	33671418	1197	0	-23480	Proximal promoter	Yes	98.94
Rwdd1	NM_025614	chr10	-	Lsd1_Ab	33741089	33742100	1011	-1667	-24729	Proximal promoter	No	179.92
Dse	NM_172508	chr10	-	Lsd1_Ab	33892314	33893185	871	34172	-21116	34172-35043	Yes	211.73
Tspyl1	NM_009433	chr10	+	Lsd1_Ab	33969336	33969706	370	-32289	-34985	Intergenic	No	346.46
Nt5dc1	NM_176968	chr10	-	Lsd1_Ab	34061620	34062185	565	76149	-38203	76149-76714	Yes	256.35
Nt5dc1	NM_176968	chr10	-	Lsd1_Ab	34062648	34063246	598	75088	-39231	75088-75686	Yes	100.46
Frk	NM_010237	chr10	+	Lsd1_Ab	34188910	34189289	379	-13916	-141743	Intergenic	No	147.96
Frk	NM_010237	chr10	+	Lsd1_Ab	34228353	34228864	511	25148	-102168	25148-25659	Yes	95.63
Frk	NM_010237	chr10	+	Lsd1_Ab	34418633	34419645	1012	215428	87601	Intergenic	No	291.73
Hdac2	NM_008229	chr10	+	Lsd1_Ab	36700375	36700638	263	6026	-21056	6026-6289	Yes	106.26
Lama4	NM_010681	chr10	+	Lsd1_Ab	38348277	38348668	391	-336978	-481269	Intergenic	No	53.66
Wisp3	NM_001127376	chr10	-	Lsd1_Ab	38912281	38912819	538	-28681	-41505	Intergenic	No	120.72
Wisp3	NM_001127376	chr10	-	Lsd1_Ab	38961656	38962666	1010	-78056	-90880	Intergenic	No	71.55
Wisp3	NM_001127376	chr10	-	Lsd1_Ab	38966088	38966829	741	-82488	-95312	Intergenic	No	54.1
Wisp3	NM_001127376	chr10	-	Lsd1_Ab	38969663	38970303	640	-86063	-98887	Intergenic	No	139.3
Wisp3	NM_001127376	chr10	-	Lsd1_Ab	38977018	38977668	650	-93418	-106242	Intergenic	No	62.07
Fyn	NM_008054	chr10	+	Lsd1_Ab	38993926	38994514	588	-95090	-290666	Intergenic	No	71.85
Fyn	NM_008054	chr10	+	Lsd1_Ab	39012365	39013092	727	-76512	-272088	Intergenic	No	98.77
Fyn	NM_008054	chr10	+	Lsd1_Ab	39122200	39122985	785	32596	-162195	32596-33381	Yes	102.66
Fyn	NM_008054	chr10	+	Lsd1_Ab	39135331	39135751	420	45727	-149429	45727-46147	Yes	83.43
Fyn	NM_008054	chr10	+	Lsd1_Ab	39137124	39137797	673	47520	-147383	47520-48193	Yes	146.03
Traf3ip2	NM_134000	chr10	+	Lsd1_Ab	39309478	39310983	1505	-21756	-64130	Intergenic	No	102.91
Traf3ip2	NM_134000	chr10	+	Lsd1_Ab	39320683	39321371	688	-11368	-53742	Intergenic	No	290.01
Traf3ip2	NM_134000	chr10	+	Lsd1_Ab	39332354	39333721	1367	0	-41392	Proximal promoter	Yes	174.87
Traf3ip2	NM_134000	chr10	+	Lsd1_Ab	39365598	39366135	537	32859	-8978	32859-33396	Yes	54.06
Rev3l	NM_011264	chr10	+	Lsd1_Ab	39400147	39400719	572	-51246	-194292	Intergenic	No	65
Rev3l	NM_011264	chr10	+	Lsd1_Ab	39450786	39453223	2437	0	-141788	Proximal promoter	Yes	131.4
Rev3l	NM_011264	chr10	+	Lsd1_Ab	39493983	39494573	590	42018	-100438	42018-42608	Yes	129.78
Rev3l	NM_011264	chr10	+	Lsd1_Ab	39505117	39505494	377	53152	-89517	53152-53529	Yes	61.29
2010001E11Rik	NM_001163503	chr10	-	Lsd1_Ab	39613317	39614265	948	32464	25922	Intergenic	No	381.27
BC021785	NM_001113388	chr10	-	Lsd1_Ab	39681544	39682132	588	24320	-3678	24320-24908	Yes	71.69
Gtf3c6	NM_026113	chr10	-	Lsd1_Ab	39978239	39978876	637	-768	-9231	Proximal promoter	No	103.61
Gtf3c6	NM_026113	chr10	-	Lsd1_Ab	39995600	39996424	824	-18129	-26592	Intergenic	No	355.86
Amd2	NM_007444	chr10	-	Lsd1_Ab	40025746	40026412	666	-3754	-18476	Proximal promoter	No	603.91
Cdc2l6	NM_198164	chr10	+	Lsd1_Ab	40047580	40048487	907	-20655	-153464	Intergenic	No	243.11
Cdc2l6	NM_198164	chr10	+	Lsd1_Ab	40048859	40049383	524	-19759	-152568	Intergenic	No	364.63
Cdc2l6	NM_198164	chr10	+	Lsd1_Ab	40050018	40050556	538	-18586	-151395	Intergenic	No	113.67
Cdc2l6	NM_198164	chr10	+	Lsd1_Ab	40067093	40067918	825	-1224	-134033	Proximal promoter	No	201.15
Cdc2l6	NM_198164	chr10	+	Lsd1_Ab	40074382	40074874	492	5240	-127077	5240-5732	Yes	50.22
Cdc2l6	NM_198164	chr10	+	Lsd1_Ab	40091811	40092600	789	22669	-109351	22669-23458	Yes	77.63
Cdc2l6	NM_198164	chr10	+	Lsd1_Ab	40110961	40111479	518	41819	-90472	41819-42337	Yes	80.98
Cdc2l6	NM_198164	chr10	+	Lsd1_Ab	40113486	40113883	397	44344	-88068	44344-44741	Yes	52.49
Cdc2l6	NM_198164	chr10	+	Lsd1_Ab	40151353	40151730	377	82211	-50221	82211-82588	Yes	59.58
Cdc2l6	NM_198164	chr10	+	Lsd1_Ab	40156882	40157394	512	87740	-44557	87740-88252	Yes	415.21
Cdc2l6	NM_198164	chr10	+	Lsd1_Ab	40162171	40163039	868	93029	-38912	93029-93897	Yes	59.12
Cdc2l6	NM_198164	chr10	+	Lsd1_Ab	40167518	40168259	741	98376	-33692	98376-99117	Yes	93.41
Cdc2l6	NM_198164	chr10	+	Lsd1_Ab	40171157	40172509	1352	102015	-29442	102015-103367	Yes	455.81
Cdc2l6	NM_198164	chr10	+	Lsd1_Ab	40196025	40197272	1247	126883	-4679	126883-128130	Yes	506.11
Slc22a16	NM_027572	chr10	+	Lsd1_Ab	40207798	40208154	356	-82013	-115784	Intergenic	No	64.65
Slc22a16	NM_027572	chr10	+	Lsd1_Ab	40218499	40220143	1644	-70024	-103795	Intergenic	No	95.55
Slc22a16	NM_027572	chr10	+	Lsd1_Ab	40245306	40247799	2493	-42368	-76139	Intergenic	No	590.78
Slc22a16	NM_027572	chr10	+	Lsd1_Ab	40252643	40253211	568	-36956	-70727	Intergenic	No	143.93
Ddo	NM_027442	chr10	+	Lsd1_Ab	40365659	40367437	1778	15843	-2300	15843-17621	Yes	194.01
Cdc40	NM_027879	chr10	-	Lsd1_Ab	40583106	40583657	551	19292	-30408	19292-19843	Yes	169.38
Gpr6	NM_199058	chr10	-	Lsd1_Ab	40723931	40724563	632	66827	65735	Intergenic	No	193.58
Gpr6	NM_199058	chr10	-	Lsd1_Ab	40828796	40829169	373	-37406	-38498	Intergenic	No	57.32
Fig4	NM_133999	chr10	-	Lsd1_Ab	40928649	40928907	258	94140	-20672	94140-94398	Yes	64.5
Fig4	NM_133999	chr10	-	Lsd1_Ab	40950975	40951918	943	71129	-42998	71129-72072	Yes	99.53
Fig4	NM_133999	chr10	-	Lsd1_Ab	40977818	40978217	399	44830	-69841	44830-45229	Yes	82.08
Fig4	NM_133999	chr10	-	Lsd1_Ab	41008444	41009058	614	13989	-100467	13989-14603	Yes	53.31
Mical1	NM_138315	chr10	+	Lsd1_Ab	41187847	41188400	553	-7782	-18436	Distal promoter	No	91.66
Mical1	NM_138315	chr10	+	Lsd1_Ab	41188712	41189203	491	-6979	-17633	Distal promoter	No	250.74
Mical1	NM_138315	chr10	+	Lsd1_Ab	41192559	41193604	1045	-2578	-13232	Proximal promoter	No	147.64
Mical1	NM_138315	chr10	+	Lsd1_Ab	41193623	41194411	788	-1771	-12425	Proximal promoter	No	185.91
Cd164	NM_016898	chr10	+	Lsd1_Ab	41268865	41269512	647	29560	18017	Intergenic	No	317.84
Cd164	NM_016898	chr10	+	Lsd1_Ab	41290731	41292209	1478	51426	39883	Intergenic	No	66.35
Cd164	NM_016898	chr10	+	Lsd1_Ab	41311813	41312276	463	72508	60965	Intergenic	No	54.71
Cd164	NM_016898	chr10	+	Lsd1_Ab	41314193	41315947	1754	74888	63345	Intergenic	No	418.47
Cd164	NM_016898	chr10	+	Lsd1_Ab	41322436	41323411	975	83131	71588	Intergenic	No	80.83
Cd164	NM_016898	chr10	+	Lsd1_Ab	41324257	41325473	1216	84952	73409	Intergenic	No	1509.28
Cd164	NM_016898	chr10	+	Lsd1_Ab	41351738	41352172	434	112433	100890	Intergenic	No	295.72
Cd164	NM_016898	chr10	+	Lsd1_Ab	41366053	41366413	360	126748	115205	Intergenic	No	68.09
2410017P07Rik	NM_026643	chr10	-	Lsd1_Ab	41385309	41385868	559	143568	52783	Intergenic	No	99.48
2410017P07Rik	NM_026643	chr10	-	Lsd1_Ab	41407157	41407864	707	121572	30787	Intergenic	No	488.22
2410017P07Rik	NM_026643	chr10	-	Lsd1_Ab	41431219	41432259	1040	97177	6392	Intergenic	No	238.51
2410017P07Rik	NM_026643	chr10	-	Lsd1_Ab	41504511	41505393	882	24043	-65860	24043-24925	Yes	149.79
2410017P07Rik	NM_026643	chr10	-	Lsd1_Ab	41527925	41528539	614	897	-89274	Proximal promoter	Yes	157.28
2410017P07Rik	NM_026643	chr10	-	Lsd1_Ab	41533263	41534012	749	-3827	-94612	Proximal promoter	No	138.55
Sesn1	NM_001162908	chr10	+	Lsd1_Ab	41546126	41547382	1256	15747	-80860	15747-17003	Yes	442.94
Sesn1	NM_001162908	chr10	+	Lsd1_Ab	41579618	41580846	1228	49239	-47396	49239-50467	Yes	109.95
Sesn1	NM_001162908	chr10	+	Lsd1_Ab	41589645	41590321	676	59266	-37921	59266-59942	Yes	154.66
Sesn1	NM_001013370	chr10	+	Lsd1_Ab	41616037	41616675	638	8793	-11567	8793-9431	Yes	160.19
Armc2	NM_001034858	chr10	-	Lsd1_Ab	41656900	41657543	643	80645	-22104	80645-81288	Yes	60.62
Armc2	NM_001034858	chr10	-	Lsd1_Ab	41673030	41673896	866	64292	-38234	64292-65158	Yes	68.65
Armc2	NM_001034858	chr10	-	Lsd1_Ab	41679522	41680091	569	58097	-44726	58097-58666	Yes	55.39
Armc2	NM_001034858	chr10	-	Lsd1_Ab	41756582	41756982	400	-18394	-121786	Intergenic	No	63.21
Armc2	NM_001034858	chr10	-	Lsd1_Ab	41776907	41778314	1407	-38719	-142111	Intergenic	No	52.09
Armc2	NM_001034858	chr10	-	Lsd1_Ab	41787462	41787977	515	-49274	-152666	Intergenic	No	80.85
Armc2	NM_001034858	chr10	-	Lsd1_Ab	41788227	41789334	1107	-50039	-153431	Intergenic	No	237.36
Armc2	NM_001034858	chr10	-	Lsd1_Ab	41790469	41791814	1345	-52281	-155673	Intergenic	No	208.41
Armc2	NM_001034858	chr10	-	Lsd1_Ab	41801912	41802796	884	-63724	-167116	Intergenic	No	305
Armc2	NM_001034858	chr10	-	Lsd1_Ab	41833300	41833864	564	-95112	-198504	Intergenic	No	64.38
Armc2	NM_001034858	chr10	-	Lsd1_Ab	41835666	41836549	883	-97478	-200870	Intergenic	No	105.56
Armc2	NM_001034858	chr10	-	Lsd1_Ab	41850844	41851759	915	-112656	-216048	Intergenic	No	54.15
Foxo3	NM_019740	chr10	-	Lsd1_Ab	41914591	41915205	614	81343	-9000	81343-81957	Yes	170.84
Foxo3	NM_019740	chr10	-	Lsd1_Ab	41930181	41931041	860	65507	-24590	65507-66367	Yes	351.05
Foxo3	NM_019740	chr10	-	Lsd1_Ab	41990513	41991776	1263	4772	-84922	4772-6035	Yes	486.97
Foxo3	NM_019740	chr10	-	Lsd1_Ab	42013033	42014774	1741	-16485	-107442	Intergenic	No	245.3
Foxo3	NM_019740	chr10	-	Lsd1_Ab	42017580	42018020	440	-21032	-111989	Intergenic	No	67.61
Lace1	NM_145743	chr10	-	Lsd1_Ab	42153012	42153569	557	44802	-120622	44802-45359	Yes	176.29
Lace1	NM_145743	chr10	-	Lsd1_Ab	42192801	42193415	614	4956	-160411	4956-5570	Yes	134.72
Snx3	NM_017472	chr10	+	Lsd1_Ab	42223708	42224325	617	1849	-30850	Proximal promoter	Yes	157.11
Nr2e1	NM_152229	chr10	-	Lsd1_Ab	42324783	42325189	406	-21389	-43007	Intergenic	No	59.91
Ostm1	NM_172416	chr10	+	Lsd1_Ab	42409474	42409840	366	10752	-12421	10752-11118	Yes	74.7
Ostm1	NM_172416	chr10	+	Lsd1_Ab	42413154	42413745	591	14432	-8516	14432-15023	Yes	54.46
Ostm1	NM_172416	chr10	+	Lsd1_Ab	42429513	42430142	629	30791	7252	Intergenic	No	112.31
Scml4	NM_172938	chr10	+	Lsd1_Ab	42587562	42588150	588	7245	-92438	7245-7833	Yes	81.92
Sobp	NM_175407	chr10	-	Lsd1_Ab	42730136	42730754	618	163582	-7831	163582-164200	Yes	104.05
Sobp	NM_175407	chr10	-	Lsd1_Ab	42750853	42751232	379	143104	-28548	143104-143483	Yes	246.41
Sobp	NM_175407	chr10	-	Lsd1_Ab	42754286	42755310	1024	139026	-31981	139026-140050	Yes	463.65
Sobp	NM_175407	chr10	-	Lsd1_Ab	42755358	42756074	716	138262	-33053	138262-138978	Yes	60
Sobp	NM_175407	chr10	-	Lsd1_Ab	42840737	42841441	704	52895	-118432	52895-53599	Yes	340.73
Sobp	NM_175407	chr10	-	Lsd1_Ab	42864073	42864306	233	30030	-141768	30030-30263	Yes	65.45
Sobp	NM_175407	chr10	-	Lsd1_Ab	42882754	42883245	491	11091	-160449	11091-11582	Yes	361.91
Pdss2	NM_027772	chr10	+	Lsd1_Ab	42936625	42937960	1335	-3607	-221803	Proximal promoter	No	158.79
Pdss2	NM_027772	chr10	+	Lsd1_Ab	42946282	42946677	395	4715	-213086	4715-5110	Yes	52.88
Pdss2	NM_027772	chr10	+	Lsd1_Ab	42955716	42956131	415	14149	-203632	14149-14564	Yes	53.55
Pdss2	NM_027772	chr10	+	Lsd1_Ab	42959899	42960300	401	18332	-199463	18332-18733	Yes	51.73
Pdss2	NM_027772	chr10	+	Lsd1_Ab	42964021	42964412	391	22454	-195351	22454-22845	Yes	62.53
Pdss2	NM_027772	chr10	+	Lsd1_Ab	42999301	42999728	427	57734	-160035	57734-58161	Yes	118.73
Pdss2	NM_027772	chr10	+	Lsd1_Ab	43010308	43011023	715	68741	-148740	68741-69456	Yes	80.59
Pdss2	NM_027772	chr10	+	Lsd1_Ab	43011764	43012452	688	70197	-147311	70197-70885	Yes	234.17
Pdss2	NM_027772	chr10	+	Lsd1_Ab	43035113	43035569	456	93546	-124194	93546-94002	Yes	82.37
Pdss2	NM_027772	chr10	+	Lsd1_Ab	43049557	43050107	550	107990	-109656	107990-108540	Yes	81.9
Pdss2	NM_027772	chr10	+	Lsd1_Ab	43097789	43098510	721	156222	-61253	156222-156943	Yes	389.79
Pdss2	NM_027772	chr10	+	Lsd1_Ab	43098589	43099614	1025	157022	-60149	157022-158047	Yes	93.6
Pdss2	NM_027772	chr10	+	Lsd1_Ab	43100479	43100950	471	158912	-58813	158912-159383	Yes	73.67
Pdss2	NM_027772	chr10	+	Lsd1_Ab	43155431	43156035	604	213864	-3728	213864-214468	Yes	118.25
Pdss2	NM_027772	chr10	+	Lsd1_Ab	43160757	43161609	852	219190	994	3Prime UTR	No	131.23
Cd24a	NM_009846	chr10	+	Lsd1_Ab	43281012	43281388	376	-17586	-22683	Intergenic	No	52.03
Cd24a	NM_009846	chr10	+	Lsd1_Ab	43343173	43344326	1153	44199	39102	Intergenic	No	91.7
Cd24a	NM_009846	chr10	+	Lsd1_Ab	43366157	43367202	1045	67183	62086	Intergenic	No	224.02
Cd24a	NM_009846	chr10	+	Lsd1_Ab	43368598	43369269	671	69624	64527	Intergenic	No	61.21
Cd24a	NM_009846	chr10	+	Lsd1_Ab	43370162	43370574	412	71188	66091	Intergenic	No	54.3
Cd24a	NM_009846	chr10	+	Lsd1_Ab	43387156	43388245	1089	88182	83085	Intergenic	No	193.92
Cd24a	NM_009846	chr10	+	Lsd1_Ab	43392274	43392948	674	93300	88203	Intergenic	No	65.79
Cd24a	NM_009846	chr10	+	Lsd1_Ab	43412417	43413029	612	113443	108346	Intergenic	No	72.43
Cd24a	NM_009846	chr10	+	Lsd1_Ab	43447463	43447925	462	148489	143392	Intergenic	No	111.95
Cd24a	NM_009846	chr10	+	Lsd1_Ab	43456402	43456832	430	157428	152331	Intergenic	No	75.9
Qrsl1	NM_001081054	chr10	-	Lsd1_Ab	43471561	43472626	1065	148916	121369	Intergenic	No	233.44
Qrsl1	NM_001081054	chr10	-	Lsd1_Ab	43476560	43477364	804	144178	116631	Intergenic	No	72.19
Qrsl1	NM_001081054	chr10	-	Lsd1_Ab	43477536	43478834	1298	142708	115161	Intergenic	No	121.24
Qrsl1	NM_001081054	chr10	-	Lsd1_Ab	43481377	43482344	967	139198	111651	Intergenic	No	91.93
Qrsl1	NM_001081054	chr10	-	Lsd1_Ab	43483845	43486573	2728	134969	107422	Intergenic	No	588.26
Qrsl1	NM_001081054	chr10	-	Lsd1_Ab	43510142	43511031	889	110511	82964	Intergenic	No	161.28
Qrsl1	NM_001081054	chr10	-	Lsd1_Ab	43511219	43512123	904	109419	81872	Intergenic	No	349.43
Qrsl1	NM_001081054	chr10	-	Lsd1_Ab	43512172	43513383	1211	108159	80612	Intergenic	No	121.24
Qrsl1	NM_001081054	chr10	-	Lsd1_Ab	43513412	43514040	628	107502	79955	Intergenic	No	68.03
Qrsl1	NM_001081054	chr10	-	Lsd1_Ab	43562289	43562910	621	58632	31085	Intergenic	No	111.57
Qrsl1	NM_001081054	chr10	-	Lsd1_Ab	43564681	43565812	1131	55730	28183	Intergenic	No	149.74
Qrsl1	NM_001081054	chr10	-	Lsd1_Ab	43573468	43574094	626	47448	19901	Intergenic	No	117.39
Qrsl1	NM_001081054	chr10	-	Lsd1_Ab	43575718	43577196	1478	44346	16799	Intergenic	No	852.57
Qrsl1	NM_001081054	chr10	-	Lsd1_Ab	43585345	43585793	448	35749	8202	Intergenic	No	70.1
Qrsl1	NM_001081054	chr10	-	Lsd1_Ab	43591132	43592024	892	29518	1971	3Prime UTR	No	111.79
Qrsl1	NM_001081054	chr10	-	Lsd1_Ab	43629469	43630322	853	-7927	-35474	Distal promoter	No	152.69
Qrsl1	NM_001081054	chr10	-	Lsd1_Ab	43630393	43631146	753	-8851	-36398	Distal promoter	No	423.54
Rtn4ip1	NM_130892	chr10	+	Lsd1_Ab	43654442	43654713	271	32830	-12955	32830-33101	Yes	50.21
Rtn4ip1	NM_130892	chr10	+	Lsd1_Ab	43663420	43664050	630	41808	-3618	41808-42438	Yes	74.33
Aim1	NM_172393	chr10	-	Lsd1_Ab	43673450	43674235	785	50417	-3338	50417-51202	Yes	145.87
Aim1	NM_172393	chr10	-	Lsd1_Ab	43712195	43712692	497	11960	-42083	11960-12457	Yes	80.52
Aim1	NM_172393	chr10	-	Lsd1_Ab	43715628	43716243	615	8409	-45516	8409-9024	Yes	65.22
Aim1	NM_172393	chr10	-	Lsd1_Ab	43749126	43749941	815	-24474	-79014	Intergenic	No	1018.14
Aim1	NM_172393	chr10	-	Lsd1_Ab	43788504	43789629	1125	-63852	-118392	Intergenic	No	90.23
Aim1	NM_172393	chr10	-	Lsd1_Ab	43798991	43799390	399	-74339	-128879	Intergenic	No	61.38
Speer5-ps1	NR_027506	chr10	+	Lsd1_Ab	43958528	43958797	269	23298	19137	Intergenic	No	61.47
Prdm1	NM_007548	chr10	-	Lsd1_Ab	44421708	44422302	594	-243215	-264728	Intergenic	No	126.76
Prep	NM_011156	chr10	+	Lsd1_Ab	44728274	44728657	383	-58362	-150144	Intergenic	No	50.68
Prep	NM_011156	chr10	+	Lsd1_Ab	44777609	44778221	612	-8798	-100580	Distal promoter	No	306.41
Prep	NM_011156	chr10	+	Lsd1_Ab	44805065	44805718	653	18046	-73083	18046-18699	Yes	124.6
Popdc3	NM_024286	chr10	+	Lsd1_Ab	44936387	44936837	450	-72273	-101419	Intergenic	No	64.94
Popdc3	NM_024286	chr10	+	Lsd1_Ab	45037114	45037617	503	28004	-639	28004-28507	Yes	87.34
Bves	NM_024285	chr10	+	Lsd1_Ab	45067838	45068195	357	12271	-21319	12271-12628	Yes	50.08
Bves	NM_024285	chr10	+	Lsd1_Ab	45093180	45093484	304	37613	3666	Intergenic	No	57.94
Lin28b	NM_001031772	chr10	-	Lsd1_Ab	45203102	45203316	214	-13095	-106664	Intergenic	No	65.45
Hace1	NM_172473	chr10	+	Lsd1_Ab	45266638	45267093	455	-30601	-164957	Intergenic	No	68.61
Hace1	NM_172473	chr10	+	Lsd1_Ab	45296716	45297251	535	-443	-134799	Proximal promoter	No	74.51
Hace1	NM_172473	chr10	+	Lsd1_Ab	45297262	45298036	774	0	-134014	Proximal promoter	Yes	61.26
Hace1	NM_172473	chr10	+	Lsd1_Ab	45338727	45339406	679	41033	-92644	41033-41712	Yes	519
Hace1	NM_172473	chr10	+	Lsd1_Ab	45365425	45365769	344	67731	-66281	67731-68075	Yes	50.21
Hace1	NM_172473	chr10	+	Lsd1_Ab	45367054	45367305	251	69360	-64745	69360-69611	Yes	60.82
Hace1	NM_172473	chr10	+	Lsd1_Ab	45540680	45541480	800	242986	108630	Intergenic	No	143.7
Hace1	NM_172473	chr10	+	Lsd1_Ab	45636506	45636815	309	338812	204456	Intergenic	No	102.4
Ascc3	NM_001146089	chr10	+	Lsd1_Ab	50342099	50342595	496	29625	-228412	29625-30121	Yes	251.5
Ascc3	NM_001146089	chr10	+	Lsd1_Ab	50346563	50346827	264	34089	-224180	34089-34353	Yes	179.01
Ascc3	NM_001146089	chr10	+	Lsd1_Ab	50546741	50547078	337	234267	-23929	234267-234604	Yes	70.76
Sim1	NM_011376	chr10	+	Lsd1_Ab	50596753	50597238	485	-18218	-111720	Intergenic	No	84.81
Gp49a	NM_008147	chr10	+	Lsd1_Ab	51142004	51142742	738	-57742	-63283	Intergenic	No	137.35
Gp49a	NM_008147	chr10	+	Lsd1_Ab	51173545	51174326	781	-26158	-31699	Intergenic	No	133.47
Gp49a	NM_008147	chr10	+	Lsd1_Ab	51175539	51176124	585	-24360	-29901	Intergenic	No	94.51
Lilrb4	NM_013532	chr10	+	Lsd1_Ab	51239628	51240127	499	28848	23211	Intergenic	No	184.62
Lilrb4	NM_013532	chr10	+	Lsd1_Ab	51240397	51242014	1617	29617	23980	Intergenic	No	1174.86
Lilrb4	NM_013532	chr10	+	Lsd1_Ab	51248652	51249316	664	37872	32235	Intergenic	No	96.02
Nepn	NM_025684	chr10	+	Lsd1_Ab	52112043	52112567	524	630	-11843	Proximal promoter	Yes	73.14
Nus1	NM_030250	chr10	+	Lsd1_Ab	52136488	52138147	1659	0	-21849	Proximal promoter	Yes	51.98
Pln	NM_023129	chr10	+	Lsd1_Ab	53112231	53112575	344	54740	46426	Intergenic	No	58.77
Asf1a	NM_025541	chr10	+	Lsd1_Ab	53245068	53245974	906	-70792	-83047	Intergenic	No	180.09
[truncated: 23,175 more rows]
