# Supplementary material for: Histone demethylase Lsd1 represses hematopoietic stem and progenitor cell signatures during blood cell maturation
Source: eLife. 2013 Jun 18;2:e00633. doi: 10.7554/eLife.00633 (PMC3687337; doi:10.7554/eLife.00633)
Supplement: Figure 6—source data 1. — DOI: http://dx.doi.org/10.7554/eLife.00633.018 [file elife00633s005.xlsx]

## Sheet: Fig.6-Source 1
Figure 6-Source data 1: Target genes of Lsd1 KO-specific and wt-specific histone modification peaks in Gr1dim Mac1+ cells
H3K4me1 Lsd1 KO-specific	H3K4me1 wt-specific	H3K27ac Lsd1 KO-specific	H3K27ac wt-specific	H3K4me2 Lsd1 KO-specific	H3K4me2 wt-specific	H3K4me3 Lsd1 KO-specific	H3K4me3 wt-specific
Number of peaks: 3667	Number of peaks: 5060	Number of peaks: 3912	Number of peaks: 4258	Number of peaks: 2608	Number of peaks: 215	Number of peaks: 959	Number of peaks: 711
Number of genes: 1635	Number of genes: 2894	Number of genes: 2016	Number of genes: 2156	Number of genes: 1588	Number of genes: 182	Number of genes: 698	Number of genes: 648
0610010O12Rik	0610007L01Rik	0610010O12Rik	0610007L01Rik	1110032E23Rik	1110012J17Rik	1110032E23Rik	1700016K19Rik
0610040J01Rik	0610010O12Rik	1110002B05Rik	0610009B22Rik	1110037F02Rik	1190005I06Rik	1300002K09Rik	1700019O17Rik
1110032A04Rik	0610038B21Rik	1110003E01Rik	0610010F05Rik	1110038D17Rik	1700016K19Rik	1600012F09Rik	1700029G01Rik
1110049B09Rik	0610038F07Rik	1110004E09Rik	0610038B21Rik	1110049B09Rik	4930427A07Rik	1600021P15Rik	2010300C02Rik
1300001I01Rik	1100001G20Rik	1110007C09Rik	0610038F07Rik	1110051M20Rik	5730469M10Rik	1700001O22Rik	2210020M01Rik
1300002K09Rik	1110003E01Rik	1110032E23Rik	1100001G20Rik	1300002K09Rik	6330512M04Rik	1700012A16Rik	2310045A20Rik
1700011L22Rik	1110008F13Rik	1110037F02Rik	1110002B05Rik	1500031L02Rik	Acly	1700019D03Rik	2410025L10Rik
1700016C15Rik	1110017F19Rik	1110067D22Rik	1110003E01Rik	1600012F09Rik	Acvr2b	1700019O17Rik	2610204G22Rik
1700018C11Rik	1110020G09Rik	1300002K09Rik	1110007L15Rik	1600029D21Rik	Adam19	1700067P10Rik	2610301F02Rik
1700019O17Rik	1110020P15Rik	1500002O20Rik	1110008F13Rik	1700009P17Rik	Adamts5	1700101E01Rik	2700062C07Rik
1700026D08Rik	1110034G24Rik	1500031L02Rik	1110014N23Rik	1700013B16Rik	Adcy3	1810005K13Rik	4631416L12Rik
1700071K01Rik	1110051M20Rik	1600021P15Rik	1110017F19Rik	1700016C15Rik	Agfg2	1810011H11Rik	4930412F15Rik
1700108F19Rik	1110054O05Rik	1600029D21Rik	1110020P15Rik	1700018C11Rik	Ankrd44	2010107E04Rik	4933409K07Rik
1700125D06Rik	1110067D22Rik	1700011L22Rik	1110028C15Rik	1700019D03Rik	Ap1s3	2310046K01Rik	4933428G20Rik
1810012P15Rik	1300018I05Rik	1700012A16Rik	1110034G24Rik	1700020N01Rik	Apcdd1	2610524H06Rik	6330512M04Rik
1810013D10Rik	1300018J18Rik	1700012B09Rik	1110054O05Rik	1700024P04Rik	Arhgap20	2900026A02Rik	6530418L21Rik
1810041L15Rik	1500001M20Rik	1700016C15Rik	1110059E24Rik	1700026D08Rik	Arhgap25	4930503B20Rik	8430427H17Rik
2010109I03Rik	1500002O20Rik	1700018A14Rik	1190005F20Rik	1700028K03Rik	Arntl2	4930506M07Rik	9330182L06Rik
2010305A19Rik	1500003O03Rik	1700019O17Rik	1200011I18Rik	1700071K01Rik	Atf7ip	4930511I11Rik	9430020K01Rik
2210009G21Rik	1500010J02Rik	1700026D08Rik	1300018I05Rik	1700125D06Rik	Atp2a3	4930524B15Rik	9830107B12Rik
2310007B03Rik	1500011B03Rik	1700067P10Rik	1300018I17Rik	1700125H20Rik	B3gnt6	4930539E08Rik	A230069A22Rik
2310046K01Rik	1500011H22Rik	1700101E01Rik	1300018J18Rik	1810013D10Rik	BC037034	4930546H06Rik	AK129341
2310067B10Rik	1700003M02Rik	1700108F19Rik	1500002O20Rik	2010001E11Rik	Bmpr1a	4930583H14Rik	AW555464
2400003C14Rik	1700008J07Rik	1700108M19Rik	1500003O03Rik	2010012O05Rik	Cabp1	4933421E11Rik	Aasdh
2510009E07Rik	1700008P20Rik	1700112C13Rik	1500011B03Rik	2010107E04Rik	Cadps2	4933428G20Rik	Abca13
2610204M08Rik	1700009P17Rik	1810005K13Rik	1500031L02Rik	2010107G12Rik	Calm1	5330426P16Rik	Abca2
2610209A20Rik	1700013N18Rik	1810012P15Rik	1700016H13Rik	2200001I15Rik	Cbx5	5330431N19Rik	Abcb6
2610306M01Rik	1700016K19Rik	1810013D10Rik	1700016K19Rik	2210404J11Rik	Ccdc109a	5430435G22Rik	Abcg4
2700029M09Rik	1700017B05Rik	1810041L15Rik	1700017D01Rik	2300002M23Rik	Ccr1l1	5730419I09Rik	Acot11
2810422O20Rik	1700018B08Rik	2010001E11Rik	1700019A02Rik	2310016C08Rik	Cd55	5730528L13Rik	Actr3b
2810453I06Rik	1700020O03Rik	2010107E04Rik	1700024P04Rik	2410004A20Rik	Cd80	5830405N20Rik	Acvr2b
2900026A02Rik	1700034F02Rik	2210009G21Rik	1700040L02Rik	2410004B18Rik	Cdon	5830415L20Rik	Adam19
3110043O21Rik	1700034H14Rik	2300002M23Rik	1810007M14Rik	2510003E04Rik	Celsr2	5830417I10Rik	Adam8
3300001P08Rik	1700061G19Rik	2310030N02Rik	1810008A18Rik	2610024G14Rik	Chst13	6430527G18Rik	Adamts5
3830408C21Rik	1700065D16Rik	2310046K01Rik	1810011H11Rik	2610306M01Rik	Clint1	6430531B16Rik	Adcy6
4632428N05Rik	1700081L11Rik	2400003C14Rik	1810013L24Rik	2810453I06Rik	Clmn	6430537H07Rik	Adcy9
4831426I19Rik	1700086O06Rik	2410004A20Rik	1810055G02Rik	2900026A02Rik	Clp1	6430548M08Rik	Adm
4833422F24Rik	1700125H20Rik	2410016O06Rik	1810058I24Rik	4833422F24Rik	Cnpy3	6430704M03Rik	Aff2
4921517D21Rik	1810007M14Rik	2410127L17Rik	2010002M12Rik	4921517L17Rik	Col23a1	6720401G13Rik	Aff3
4930417M19Rik	1810011H11Rik	2510009E07Rik	2010005J08Rik	4922502D21Rik	Copz2	A430107O13Rik	Agap1
4930420K17Rik	1810055G02Rik	2610001J05Rik	2010011I20Rik	4930412O13Rik	Csda	A530023O14Rik	Agap3
4930422I07Rik	2010107H07Rik	2610204M08Rik	2010107H07Rik	4930417M19Rik	Cyb561	A630033H20Rik	Agbl2
4930471G03Rik	2210020M01Rik	2610524H06Rik	2210010C04Rik	4930420K17Rik	Cyth3	AA388235	Airn
4930479M11Rik	2210023G05Rik	2810021B07Rik	2210023G05Rik	4930451C15Rik	Ddx54	AI317395	Ak3l1
4930481A15Rik	2210404J11Rik	2900011O08Rik	2310001A20Rik	4930483J18Rik	Dedd2	AI661453	Akap5
4930506M07Rik	2300009A05Rik	2900026A02Rik	2310007H09Rik	4930544D05Rik	Dnahc2	AI836003	Alas1
4930539E08Rik	2310033E01Rik	3110001D03Rik	2310008H04Rik	4930546H06Rik	Efcab4a	Aagab	Alox15
4930544D05Rik	2310061J03Rik	3110003A17Rik	2310008H09Rik	4930555I21Rik	Efnb2	Aatk	Alox5
4930546H06Rik	2310076L09Rik	3830406C13Rik	2310014H01Rik	4931406P16Rik	Egr3	Abhd6	Amigo1
4930583K01Rik	2310079N02Rik	3830408C21Rik	2310061J03Rik	4933400N17Rik	Eif4g1	Ablim1	Ankrd13b
4931406H21Rik	2410001C21Rik	4831426I19Rik	2310068J16Rik	4933407C03Rik	Epor	Acacb	Ankrd24
4931406P16Rik	2410004A20Rik	4833422F24Rik	2310079N02Rik	4933426M11Rik	Exoc6	Acer3	Ankrd33b
4931408C20Rik	2410016O06Rik	4922502D21Rik	2410016O06Rik	4933437F05Rik	Fam111a	Acpl2	Ankrd43
4933400N17Rik	2410017P07Rik	4930420K17Rik	2410066E13Rik	5031414D18Rik	Fam78b	Adamts1	Ankrd6
4933403G14Rik	2410131K14Rik	4930422I07Rik	2410091C18Rik	5430435G22Rik	Fastkd5	Adamts9	Anks6
4933407C03Rik	2510006D16Rik	4930441O14Rik	2410131K14Rik	5730419I09Rik	Fbp1	Adcy7	Apcdd1
4933426M11Rik	2510039O18Rik	4930471M23Rik	2510027J23Rik	5730494N06Rik	Fgfr3	Adipor2	Apln
4933429F08Rik	2510049I19Rik	4930479M11Rik	2610301G19Rik	5830403L16Rik	Fis1	Adora3	Aqp1
4933437F05Rik	2610002D18Rik	4930503B20Rik	2610528J11Rik	5830405N20Rik	Fkbp9	Adra1d	Aqp9
5031414D18Rik	2610036D13Rik	4930506M07Rik	2700029M09Rik	5830415F09Rik	Fxyd5	Afap1l1	Arhgap25
5033414K04Rik	2610101N10Rik	4930539E08Rik	2700078K21Rik	5830415L20Rik	Fzd8	Agfg2	Arhgef12
5330426P16Rik	2610109H07Rik	4930544D05Rik	2810004N23Rik	6330416G13Rik	Galr3	Ahcy	Ascl2
5330431N19Rik	2610110G12Rik	4930546H06Rik	2810008D09Rik	6430527G18Rik	Gfi1	Ahrr	Atn1
5430435G22Rik	2610301G19Rik	4930550C14Rik	2810405K02Rik	6430537H07Rik	Gfra1	Alox8	Atp1b1
5730508B09Rik	2610507B11Rik	4930583K01Rik	3110002H16Rik	6430704M03Rik	Ghr	Amica1	Atp1b2
5830403L16Rik	2610528J11Rik	4930588N13Rik	3110057O12Rik	8430427H17Rik	Glt28d2	Amz1	Axin1
5830415L20Rik	2700050L05Rik	4930594C11Rik	4632415K11Rik	9130014G24Rik	Gm9392	Ang	Axin2
6030419C18Rik	2700078K21Rik	4931406P16Rik	4632428N05Rik	9130023H24Rik	Gnaq	Ankrd33	B3galtl
6330403A02Rik	2810004N23Rik	4933400N17Rik	4732418C07Rik	9430023L20Rik	Gprasp1	Aox1	B4galnt4
6330416G13Rik	2810008D09Rik	4933407C03Rik	4921507P07Rik	A230067G21Rik	Grhl1	Apobec3	B930041F14Rik
6430527G18Rik	2810403A07Rik	4933421E11Rik	4930402E16Rik	A530023O14Rik	Grik5	Apol7a	BC003267
6430537H07Rik	2810405K02Rik	4933426M11Rik	4930432K21Rik	A630033E08Rik	Grm4	App	BC017612
6430704M03Rik	2810417H13Rik	4933429F08Rik	4930471G03Rik	AA467197	Gtpbp1	Arhgap22	BC017647
6720456H20Rik	2900010M23Rik	4933437F05Rik	4930511I11Rik	AI118078	H2-Q2	Arhgap24	BC057022
8430406I07Rik	3110002H16Rik	5031414D18Rik	4930511M11Rik	AI836003	Hk2	Arhgef3	BC068157
8430427H17Rik	3110043O21Rik	5033414K04Rik	4930523C07Rik	AI848100	Igf2r	Arl11	Bahcc1
9130014G24Rik	3110082I17Rik	5330426P16Rik	4930528F23Rik	Aatk	Inadl	Arl6ip1	Bahd1
9530008L14Rik	4632415L05Rik	5330431N19Rik	4930579G22Rik	Abcc2	Iqsec1	Armcx1	Bhlhe41
9930023K05Rik	4632428N05Rik	5430435G22Rik	4931406H21Rik	Abcd2	Kcnc3	Asap1	Bik
A430084P05Rik	4732418C07Rik	5730419I09Rik	4931440F15Rik	Abhd2	Kctd15	Atf3	Bmi1
A430093F15Rik	4921507P07Rik	5730494N06Rik	4932438A13Rik	Abhd6	Kdm1	Atp6v1g3	Bmp1
A630055G03Rik	4922502D21Rik	5730522E02Rik	4932438H23Rik	Abl1	Kdm6a	Atrn	Bmpr1a
A730008H23Rik	4930422I07Rik	5830403L16Rik	4933400F21Rik	Ablim1	Kif21a	Atxn1	Boc
A930003A15Rik	4930441O14Rik	5830405N20Rik	4933403F05Rik	Abpg	Kif26a	Axl	Bst1
AI317395	4930444G20Rik	5830415L20Rik	4933407C03Rik	Abr	Kit	B4galnt1	Btbd2
AI836003	4930451I11Rik	6030422M02Rik	4933408B17Rik	Abtb2	Lima1	B4galnt4	Btbd6
Abca1	4930452B06Rik	6330403A02Rik	4933416C03Rik	Acot7	Lor	BC020535	C330019L16Rik
Abca4	4930455F23Rik	6330409N04Rik	4933421I07Rik	Acss2	Lpin2	BC030867	C530028O21Rik
Abcb1b	4930471G03Rik	6330416G13Rik	4933428G20Rik	Acta2	Mapk4	BC049635	C85492
Abcc4	4930503B20Rik	6430527G18Rik	5430413K10Rik	Actr2	Mbnl3	BC051142	Cacybp
Abpg	4930555I21Rik	6430537H07Rik	5730494N06Rik	Acvr2a	Mdga1	BC055004	Cadm4
Abr	4930563E22Rik	6430704M03Rik	5830432E09Rik	Adam33	Med4	Bahd1	Cadps2
Acbd3	4930583H14Rik	677156Rik	6330439K17Rik	Adam9	Mgll	Baiap2l2	Calhm2
Accn1	4931406P16Rik	6820408C15Rik	6330442E10Rik	Adamts4	Mmp17	Bcas1	Camk2n1
Acer3	4931440P22Rik	8430406I07Rik	6330512M04Rik	Adamtsl4	Morn1	Bcat1	Camp
Acpl2	4932438H23Rik	8430410A17Rik	6330545A04Rik	Adipor2	Msx3	Bcl2l14	Card10
Acsbg2	4933400F21Rik	8430427H17Rik	6430571L13Rik	Adora2b	Mycn	Bcl6b	Casc4
Acsf2	4933405L10Rik	8430431K14Rik	8030462N17Rik	Adora3	Myh9	Bcl9l	Caskin1
Actbl2	4933407C03Rik	9030617O03Rik	9030418K01Rik	Adprhl1	Ncf1	Bdh1	Cbfa2t3
Acvr1	4933408B17Rik	9030625A04Rik	9030619P08Rik	Adra1d	Nedd4	Bend6	Cbr1
Acvrl1	4933432I09Rik	9130008F23Rik	9130221D24Rik	Adrb1	Neo1	Bex6	Cbx4
Adam3	5330426P16Rik	9130401M01Rik	9230105E10Rik	Adrb2	Neto2	Bhlha9	Ccdc30
Adamts10	5330437I02Rik	9230104L09Rik	9530008L14Rik	Adrbk2	Niacr1	Bhlhe40	Ccdc64
Adap1	5430407P10Rik	9430015G10Rik	9530048O09Rik	Afap1l1	Nkd2	Bin1	Ccl6
Adap2	5730419I09Rik	9630033F20Rik	9830107B12Rik	Aff1	Nr3c2	Bmf	Ccne2
Adcy9	5730528L13Rik	9930023K05Rik	9930023K05Rik	Agfg1	Ntn1	Bmp2k	Ccnjl
Adipor2	5830415F09Rik	A130022J15Rik	A130042E20Rik	Agxt	Ociad2	Bmx	Ccno
Adora2b	5830432E09Rik	A230050P20Rik	A1cf	Ahcy	Otos	Bst1	Cd177
Adora3	6330442E10Rik	A230067G21Rik	A230046K03Rik	Ahi1	Otub2	Btbd11	Cd46
Adprhl1	6330512M04Rik	A430084P05Rik	A530032D15Rik	Ahnak	Pard6g	Btla	Cd79b
Adra1d	6430573F11Rik	A430107O13Rik	A530064D06Rik	Aicda	Pctk2	Btn1a1	Cd80
Adrb1	6530411M01Rik	A730008H23Rik	A630055G03Rik	Aig1	Pde1b	C1qtnf6	Cd81
Adrbk2	6720463M24Rik	A830080D01Rik	A830080D01Rik	Aim2	Pdgfa	C1qtnf9	Cdc42bpa
Afap1l1	8030462N17Rik	A930003A15Rik	A930018P22Rik	Ak2	Pdgfb	Cacng6	Cdk5r1
Agpat3	8430410A17Rik	A930013F10Rik	A930041I02Rik	Akap2	Pgd	Cacng8	Cdon
Agpat5	8430410K20Rik	AI118078	AA467197	Akap7	Pgk1	Camk2a	Cdyl2
Agpat9	8430427H17Rik	AI316807	AB124611	Akap9	Pigyl	Capn9	Ceacam1
Ahcy	9030425E11Rik	AI317395	AF251705	Aldh1b1	Pik3r5	Card11	Cebpe
Ahnak	9030607L17Rik	AI836003	AI467606	Aldh3a1	Pip4k2a	Casr	Cecr2
Ahsa1	9030612E09Rik	Aagab	AW209491	Aldh4a1	Pmepa1	Ccdc109b	Cecr6
Aif1	9030619P08Rik	Abca5	Abca1	Alg11	Ppap2b	Ccdc13	Celsr2
Aim1	9430008C03Rik	Abcb1b	Abca13	Alox8	Ppp2r5a	Ccl3	Chi3l1
Akap1	9430015G10Rik	Abcc2	Abca6	Alpk2	Prickle1	Ccl9	Chn1
Akap7	9530008L14Rik	Abcc4	Abcc1	Amd2	Ptpn21	Ccr1	Chpf2
Akap9	9530068E07Rik	Abhd2	Abcd2	Amica1	Pwp1	Ccr1l1	Chrna5
Akr1a4	9930023K05Rik	Abi2	Abcg1	Amz1	Rab11fip4	Ccr5	Chst10
Alcam	9930104L06Rik	Ablim1	Abcg3	Angptl2	Rab40b	Cd109	Chst13
Aldh1b1	A130042E20Rik	Ablim2	Abhd10	Ank3	Rap1b	Cd163	Chst15
Alg11	A2ld1	Abpg	Abhd15	Ankrd33	Rasl11b	Cd200r4	Ciita
Alg8	A330050F15Rik	Abra	Abhd2	Ankrd56	Rbm28	Cd244	Cldn1
Alox12	A530098C11Rik	Acaa2	Abhd3	Ankrd57	Rere	Cd300lf	Cldn9
Alox8	A730011L01Rik	Acadl	Abhd5	Ano6	Rffl	Cd33	Clmn
Alpk2	A830080D01Rik	Accn1	Ablim2	Anxa4	Riok3	Cd34	Clstn1
Amn1	AA408296	Acer3	Abo	Aoah	Rnf111	Cd38	Cmtm4
Amotl1	AA415398	Acp5	Abtb1	Aox3	Rnf166	Cd80	Col23a1
Amz1	AA467197	Acpl2	Acad9	Ap1b1	Rorb	Cd86	Copz2
Angptl1	AF251705	Acsbg2	Acap2	Apeh	Rplp0	Cd9	Crls1
Angptl2	AI132487	Acsf3	Acbd3	Apobec2	Rras2	Cd93	Crtc3
Ank1	AI413782	Acss2	Acot7	Apobec3	Rtn4r	Cdc123	Csf2ra
Ankdd1b	AI467606	Acta2	Acoxl	Apof	Sc5d	Cdc37	Csnk2a2
Ankrd55	AI847670	Actr2	Acp2	Apol7a	Scn8a	Cdh1	Cuedc1
Ankrd56	AU017455	Acvr1	Acpl2	App	Sdk1	Cdkn2a	Cugbp2
Ankrd57	AU022870	Acvr1b	Acpp	Aqp12	Sept5	Ceacam16	Cuta
Anxa5	Aadat	Acvr2a	Acsl1	Aqp2	Sh2d3c	Cerkl	Cxadr
Anxa6	Abca1	Acvrl1	Actb	Aqp9	Sh3glb1	Ch25h	Cyb561
Apbb1ip	Abcb10	Adam17	Actl7a	Arap2	Shbg	Chd9	D0H4S114
Apeh	Abcb9	Adamts3	Actn1	Arap3	Siglec15	Chdh	D3Bwg0562e
Aplnr	Abcc2	Adap2	Actn4	Ard1b	Six5	Chic1	D630002G06Rik
Apof	Abcc4	Adat3	Actr2	Arhgap24	Slc6a15	Chl1	Dab2ip
Aqp1	Abcc5	Adcy7	Acy3	Arid4a	Sorl1	Chsy1	Dach2
Aqp11	Abcd3	Adcy9	Adam19	Arid5b	Sox13	Clec2h	Dact1
Aqp12	Abcg1	Adipor2	Adam1b	Armc2	Spin1	Clec4d	Dapk1
Arap2	Abcg2	Adora2b	Adam8	Arntl	Srgn	Clec4e	Dapk2
Ard1b	Abhd10	Adprhl1	Adamts2	Arpp21	Ssbp3	Clec7a	Dbp
Arf2	Abhd2	Adra2a	Adamts5	Arrdc3	Sstr2	Cmah	Dcbld1
Arhgap15	Abhd5	Adrb2	Adap1	Arrdc4	Stag2	Cnih3	Dcbld2
Arhgap17	Abi2	Adrbk2	Adcy10	Arsi	Stk24	Cnn3	Dda1
Arhgap18	Ablim2	Afap1l1	Adcy3	Asah2	Stx2	Cnot8	Dexi
Arhgap22	Abo	Agpat3	Adcy9	Asap1	Supt4h1	Col14a1	Dgkz
Arhgap24	Abt1	Agpat4	Adh5	Asb2	Syne1	Cox4i1	Dhtkd1
Arhgap26	Acad10	Agpat6	Adora2a	Asph	Syt3	Cpne8	Dlk2
Arhgap28	Acad8	Agr2	Adpgk	Ass1	Tas1r2	Cpox	Dll1
Arhgap30	Acap2	Agr3	Adrb2	Atf7ip	Tead3	Creb3l1	Dnahc2
Arhgef7	Acbd3	Agtpbp1	Adsl	Atg4c	Tipin	Crispld2	Dnaja4
Arl15	Accn2	Ahcy	Aebp2	Atp10d	Tmem22	Csf2ra	Dnmt3a
Armc9	Acin1	Ahi1	Aen	Atp11a	Tmem65	Csf2rb	Dock1
Arntl	Acn9	Ahnak	Aff1	Atp1a1	Tom1	Csf2rb2	Dok2
Arrdc3	Acot1	Ahr	Aff2	Atp1a2	Traf1	Csrnp1	Dos
Arsg	Acot11	Ahsa1	Afg3l1	Atp1a3	Treh	Cst7	Dpf3
Asap1	Acot6	Aif1	Agfg2	Atp1a4	Trib1	Ctnna3	Dtnb
Asgr2	Acot7	Aig1	Agpat2	Atp2a2	Tshr	Ctsg	Dusp6
Asprv1	Acoxl	Aim1	Agpat4	Atp2b1	Tsku	Ctsz	Dusp8
Ass1	Acpl2	Aim2	Agps	Atp6v1g3	Ttc7b	Cttnbp2nl	Eda
Asxl1	Acpp	Akap7	Agrn	Atp8b1	Ttc9	Cxcl16	Edar
Atf7	Acsl1	Akap9	Agxt2l2	Atxn1	Tyro3	Cxcr3	Ednra
Atp11a	Acsl5	Akr1a4	Aicda	Atxn1l	Vasp	Cyp2w1	Efcab4a
Atp1a1	Actl7a	Aldh1b1	Aifm2	Atxn7l1	Vps41	Cysltr1	Efcab4b
Atp2a2	Actn1	Alg11	Airn	Axl	Wdr92	D10Bwg1379e	Efna2
Atp2b1	Actn4	Alox12e	Ak2	B230120H23Rik	Zc3h12b	D330045A20Rik	Efna5
Atp2b4	Actr10	Alpk2	Akna	B3gnt2	Zfand6	Dab2	Efnb2
Atp6v0a2	Actr1b	Ambp	Aktip	B4galnt1	Zfp507	Dad1	Egr3
Atp6v1e2	Actr3	Amd2	Alas1	B4galnt4	Zpbp2	Ddit4	Elovl3
Atp6v1g3	Actr3b	Amotl1	Aldh2	B4galt3		Dennd2a	Emid1
Atp8b2	Acvr1	Ang	Alox5	B4galt4		Dennd4a	Emr4
Atp8b4	Acy3	Angel1	Alpk1	B4galt5		Depdc7	Enah
Atxn1	Adam19	Angptl2	Amdhd2	B4galt6		Dgki	Enpp5
Atxn7l1	Adam1a	Ank	Amn	BC018473		Dhdpsl	Enthd1
Axl	Adam30	Ankdd1b	Amotl2	BC020535		Dio2	Entpd4
B230120H23Rik	Adam8	Ankfy1	Ampd3	BC023829		Dlg3	Epb4.1
B3gnt7	Adamts2	Ankrd55	Amz1	BC024582		Dmc1	Epb4.1l4b
B3gntl1	Adamts20	Antxr2	Angpt2	BC030867		Dmkn	Epb4.9
B4galnt1	Adamts5	Anxa1	Angptl7	BC050777		Dnahc8	Epha2
B4galnt4	Adamts6	Anxa11	Ank3	BC055004		Dnajb12	Ephb6
B4galt6	Adap1	Anxa2	Ankrd11	BC066028		Dnajc22	Epm2a
BB123696	Adc	Anxa4	Ankrd13a	Bach1		Dnajc28	Epn2
BC005537	Adck1	Anxa5	Ankrd22	Bach2		Dnajc6	Epx
BC013712	Adck5	Anxa6	Ankrd33b	Bai2		Dnmbp	Ercc1
BC017158	Adcy10	Aoah	Ankrd44	Baiap2l2		Dock9	Ets2
BC024582	Adcy3	Ap1b1	Ankrd9	Basp1		Dpep2	Evx2
BC026585	Adcy7	Ap1s3	Anks1	Batf2		Dpp4	F2r
BC043301	Adcy9	Aplnr	Anks1b	Bbc3		Dst	Faah
BC055004	Add3	Apobec3	Anks3	Bbs12		Dyrk1a	Fam123a
Bace1	Adh5	Appbp2	Ano10	Bcar3		Eea1	Fam132a
Bahd1	Adhfe1	Appl1	Ano4	Bcas1		Eed	Fam13a
Bard1	Adipor1	Aqp11	Anp32b	Bcat1		Efhb	Fam148a
Basp1	Adnp2	Aqp12	Anp32e	Bcl2a1d		Efna1	Fam171a1
Bbx	Adpgk	Aqp7	Anubl1	Bcl2l10		Eif4a2	Fam171a2
Bcar3	Adsl	Aqp9	Anxa1	Bcl2l14		Ela2	Fam176b
Bcas1	Afap1	Arap2	Anxa11	Bcl6		Elavl4	Fam53b
Bcat2	Aff1	Ard1b	Aoah	Bcl6b		Elk3	Fam59a
Bcl11a	Aff2	Arf2	Ap1b1	Bcl9		Elmo1	Fam65a
Bcl3	Agap3	Arf4	Ap1m1	Bcmo1		Eltd1	Fam71b
Bcl6	Agbl2	Arf6	Ap1s3	Bcor		Emb	Fam78b
Bcl6b	Agfg1	Arhgap12	Ap3b1	Bcr		Emp1	Fam83h
Bcmo1	Agfg2	Arhgap18	Ap4e1	Bdkrb2		Eng	Fam92a
Bco2	Agl	Arhgap22	Apbb1ip	Bend6		Eno2	Farp1
Bend6	Agpat2	Arhgap24	Apitd1	Bin3		Enpp7	Farp2
Bhlhe40	Agpat4	Arhgap5	Aplp2	Birc3		Entpd3	Fat4
Bhlhe41	Agpat5	Arhgef17	Apod	Bphl		Erbb3	Fbxo17
Bin1	Agps	Arhgef3	App	Bri3		Ermp1	Fbxo46
Blnk	Agrn	Arid1a	Aqp11	Brunol5		Errfi1	Fcnb
Bmf	Agtrap	Arid4a	Aqp12	Bsn		Etv3	Fert2
Bmp2k	Agxt2l2	Arid5b	Arap1	Bst1		Etv6	Ffar2
Bphl	Ahsa1	Arl14	Arf1	Btd		Evx1	Fgd1
Bpil2	Aicda	Armc2	Arfgef1	Btf3l4		Extl3	Fgf9
Bptf	Airn	Armcx1	Arfgef2	Btnl2		Eya1	Fgfrl1
Brf2	Ak2	Armcx2	Arhgap18	C030044B11Rik		Ezh1	Fhdc1
Btbd16	Akap10	Armcx6	Arhgap25	C030046E11Rik		F10	Fhod3
Btbd3	Akap5	Arntl	Arhgap26	C130038G02Rik		F11r	Fis1
Btf3l4	Akap9	Arpp21	Arhgap4	C1galt1c1		F7	Fkbp14
Btla	Akna	Arsg	Arhgdib	C1ql4		Fads2	Fkbp5
Bzw1	Akt3	Asap1	Arhgef2	C1qtnf6		Fads3	Fkbp9
C030046E11Rik	Aktip	Asgr2	Arhgef4	C1qtnf9		Fah	Fmnl2
C1galt1c1	Alas1	Asprv1	Arhgef7	C1r		Faim	Fosb
C1qtnf6	Aldh18a1	Ass1	Arid3b	C2cd2l		Fam110b	Foxj2
C1qtnf9	Aldh2	Atad2b	Arid4a	C2cd3		Fam131b	Freq
C2	Aldh9a1	Atf7ip	Arid5b	C77080		Fam149a	Fxr2
C2cd3	Alg8	Atp10a	Arl11	Cacng8		Fam23a	Fzd2
C330023M02Rik	Alox5	Atp1a1	Armc8	Cacybp		Fam43a	Fzd3
Cacnb4	Amd2	Atp1a2	Armc9	Calcoco1		Fancl	Fzd8
Cacng6	Amfr	Atp1a4	Arpc5	Camk2a		Fbxl2	G0s2
Cacng8	Amica1	Atp2a2	Arrb1	Camk2d		Fcgr1	Gaa
Calcrl	Amigo3	Atp6v0a2	Arrb2	Camk2g		Fcgr3	Gabbr1
Camk2d	Amn	Atp6v1b2	Arsb	Capn2		Fcho1	Gata1
Canx	Amot	Atp6v1e2	Asb2	Capn5		Fchsd2	Gata6
Capg	Ampd2	Atp8b1	Asb7	Capza2		Fcrl1	Gdf11
Capn2	Anapc7	Atp8b2	Ascc2	Car12		Fgd2	Ghr
Capn3	Ang	Atxn1	Asnsd1	Car3		Fgfbp1	Gipc3
Capza2	Angpt1	Auh	Aspa	Card10		Fgfr1	Gkap1
Card11	Angpt2	Avpi1	Asprv1	Card11		Fhad1	Glis1
Casp6	Angptl7	Avpr1b	Asxl2	Casp12		Flt1	Gm1337
Casr	Ank	Axl	Atad4	Casp6		Flt3	Gm347
Cbfa2t3	Ank3	B3galnt1	Ate1	Casp8		Fndc3b	Gm5150
Cblb	Ankmy2	B3gnt5	Atf1	Casr		Fnip2	Gm527
Cbx2	Ankrd10	B4galnt4	Atf7ip	Cblb		Fos	Gm5475
Ccbp2	Ankrd11	B4galt4	Atn1	Ccdc48		Foxn4	Gm7120
Ccdc14	Ankrd12	B4galt6	Atp10d	Ccdc54		Foxp1	Gm88
Ccdc24	Ankrd27	B630005N14Rik	Atp11a	Ccdc64b		Fpr2	Gm9010
Ccdc3	Ankrd33b	BC003885	Atp11b	Ccdc65		Fry	Gnaz
Cckar	Ankrd44	BC005537	Atp1b1	Ccdc80		Frzb	Gnrh1
Ccl11	Ankrd50	BC024582	Atp2a3	Ccdc84		Fstl1	Gp5
Ccl12	Ankrd9	BC024659	Atp2c1	Ccdc90a		Fut2	Gpc1
Ccl17	Anks3	BC026585	Atp5s	Ccl12		Fut8	Gpc5
Ccl2	Anln	BC031353	Atp6v0d2	Ccl2		G3bp2	Gpd1l
Ccl4	Ano10	BC037703	Atp6v0e	Ccl25		Galm	Gpr125
Ccl5	Ano6	BC049762	Atp8a2	Ccl4		Galnt12	Gpr161
Ccl6	Anp32a	BC050777	Atp8b4	Ccl5		Gata2	Gpr20
Ccl7	Anp32e	BC051142	Atpaf1	Ccl6		Gbx2	Gpr27
Ccl8	Anubl1	BC055004	Atrn	Ccl8		Gcnt1	Gpr45
Ccl9	Anxa11	Bace1	Atrnl1	Ccl9		Gcnt2	Gpr84
Ccnd1	Anxa3	Bach2	Atxn10	Ccnd2		Gdpd2	Grb14
Ccne1	Ap2a2	Bambi	Atxn2	Ccne1		Gja1	Grb2
Ccng2	Ap3d1	Baz1a	Avpr1b	Ccnl1		Gm1008	Grhl1
Ccnl1	Apba1	Bbs12	Azi2	Ccr5		Gm101	Grik4
Ccr1l1	Aph1b	Bbs2	B230396O12Rik	Ccr6		Gm11428	Grin2d
Ccr3	Apitd1	Bbx	B3galt4	Ccr7		Gm4759	Grm4
Ccr6	Aplf	Bcar3	B3gnt2	Cct2		Gm505	Gsr
Ccr7	Aplp2	Bcat1	B3gnt8	Cd163		Gm5148	H2-Q2
Ccrn4l	Apobec2	Bcdin3d	B3gntl1	Cd180		Gm525	H6pd
Cd180	Apobec3	Bcl2l14	B430306N03Rik	Cd2		Gm5464	Hap1
Cd2	Apod	Bcl3	B4galnt2	Cd200r3		Gm885	Hcn2
Cd200r3	Aqp11	Bcl6	B4galnt4	Cd276		Gm8883	Hey1
Cd22	Aqp12	Bcl9l	B4galt1	Cd300a		Gm9199	Hpgd
Cd244	Araf	Bco2	B4galt3	Cd300e		Gm9904	Hsd11b2
Cd276	Arap3	Bcr	B4galt5	Cd300lg		Gm996	Hvcn1
Cd2ap	Arfgap2	Bdkrb1	B4galt6	Cd33		Gna14	Ica1l
Cd34	Arfgef1	Bend3	BC002163	Cd34		Gngt2	Idh2
Cd38	Arfgef2	Bend6	BC003885	Cd38		Gnptab	Igdcc3
Cd47	Arfip1	Bfsp1	BC004004	Cd40		Gpnmb	Igf2r
Cd48	Arfip2	Bhlha9	BC013529	Cd40lg		Gpr132	Ikzf3
Cd6	Arhgap17	Bid	BC015286	Cd47		Gpr171	Il17rd
Cd74	Arhgap24	Bin1	BC017647	Cd6		Gpr183	Il4
Cd79b	Arhgap25	Blnk	BC018473	Cd69		Gpr56	Il5ra
Cd81	Arhgap26	Blvrb	BC020535	Cd83		Gpr85	Inadl
Cd83	Arhgap4	Bmf	BC021614	Cd93		Gpr97	Inpp5j
Cd84	Arhgap5	Bmp2k	BC023179	Cdc42		Gpx4	Iqsec1
Cd86	Arhgap6	Bnip1	BC024582	Cdc42se2		Gramd3	Irf4
Cd93	Arhgdib	Bola1	BC026585	Cdca7l		Grhl3	Itga2
Cdc23	Arhgef1	Bphl	BC031748	Cdh1		Gsto1	Itgb2l
Cdc37	Arhgef16	Brp44	BC033915	Cdh23		Gtf2i	Itprip
Cdc42	Arhgef6	Bst2	BC048403	Cdk6		H2-Ab1	Jazf1
Cdc6	Arid1a	Btbd11	BC049762	Cdkn1b		H2-DMa	Kcnb1
Cdca7	Arid3b	Btbd16	BC051142	Cdkn2a		H2-DMb2	Kcnc3
Cdca7l	Arid5a	Btd	BC059842	Cds1		H2-Oa	Kcnmb4
Cdgap	Arl14	Btf3l4	BC060267	Ceacam16		H2-Q6	Kctd6
Cdh1	Arl4a	Btg3	Bace1	Ceacam18		H2-Q8	Kel
Cdh15	Arl4c	Btla	Bach1	Ceacam9		H2-T10	Kif21a
Cdh3	Arl6	Btnl1	Bahcc1	Cebpa		H2-T9	Kif26a
Cdk5rap2	Armc2	Bzw1	Bak1	Cebpb		H2afy2	Kit
Cdk6	Armcx1	C1galt1c1	Bambi	Cebpe		H3f3a	Klf5
Cdkn2a	Arntl2	C1qtnf3	Batf2	Cebpg		H6pd	Klhl22
Cds1	Arpc2	C1qtnf6	Batf3	Cenpi		Habp2	Klrb1f
Cdsn	Arrb2	C2	Baz1a	Cenpo		Hectd1	Krba1
Cebpb	Arrdc1	C330007P06Rik	Baz1b	Cep152		Hic1	LOC100045653
Cebpg	Arrdc4	C85492	Bcap31	Cep192		Hif3a	Larp2
Cecr5	Arsg	Cab39l	Bcar3	Cep290		Hlcs	Las1l
Cenpm	Arsk	Cables1	Bcas1	Cep76		Hmcn1	Ldb3
Cep152	Art4	Cabyr	Bcdin3d	Cfd		Hmgb1	Lhfpl2
Cep76	Arx	Cacnb4	Bcl11a	Chd1		Hmgb2	Lin28
Cep78	Asb7	Cacng6	Bcl2l1	Chd7		Hnmt	Lix1l
Cfb	Ascc2	Cacng8	Bcl2l11	Chd9		Hnrnph2	Lmna
Chchd7	Ascl2	Cacybp	Bcl2l15	Chdh		Hoxa1	Lmtk2
Chd7	Asns	Cage1	Bcl7a	Chic1		Hoxa10	Lor
Chic2	Asnsd1	Calm4	Bcorl1	Chl1		Hoxa6	Lphn3
Chl1	Asph	Calr4	Bhlhe40	Chrna1		Hoxa9	Lpin1
Chn2	Aspm	Camk2a	Bin3	Chst1		Hoxb4	Lrfn1
Chst1	Asprv1	Camk2d	Blm	Chst14		Hoxb5	Lrfn4
Chst14	Asrgl1	Capg	Bmp2k	Chst15		Hoxb6	Lrig1
Chst3	Asxl1	Capn2	Bmpr1a	Cidea		Hoxb7	Lrp6
Chuk	Ate1	Capn5	Bnip3	Cldn10		Hpgds	Lrrc16a
Cidea	Atf1	Capn9	Bnip3l	Clec1a		Hs3st3b1	Lrrc4
Ciita	Atf6	Capza2	Bptf	Clec2l		Hsd17b14	Lrrc46
Cited2	Atf7ip	Car5b	Brd3	Clec4a1		Hspa12a	Lrrc67
Cited4	Atg5	Card11	Brpf3	Clec4d		Hspa8	Lrrn4
Clasp2	Atg7	Cartpt	Bst1	Cln8		Hspb1	Ltbp3
Clcn3	Atoh1	Casc1	Btbd6	Clrn3		Htr1b	Ltf
Cldn14	Atoh8	Casp1	Btbd9	Clspn		Htr2a	Ltk
Clec1a	Atp10d	Casp6	Btd	Cmklr1		Ier3	Lzts2
Clec2g	Atp11a	Casp8	Btg1	Cnih3		Ier5l	Macf1
Clec2l	Atp11b	Casr	Btnl9	Cnn1		Ifi205	Macrod1
Clec4a1	Atp11c	Ccbl2	C130039O16Rik	Cnn3		Ifitm1	Macrod2
Clec9a	Atp1a3	Ccbp2	C1qtnf9	Cnot10		Ifngr1	Mafa
Clic4	Atp1b1	Ccdc102a	C1r	Cnot6		Ift81	Mapk11
Clip2	Atp2a3	Ccdc109a	C230055K05Rik	Col13a1		Igf2bp3	Mapk4
Clk3	Atp2b1	Ccdc14	C2cd2	Col19a1		Igfbpl1	Marveld2
Cln8	Atp5a1	Ccdc158	C330007P06Rik	Col27a1		Igsf2	Mbnl3
Cmas	Atp5b	Ccdc19	C5ar1	Col9a2		Il13ra1	Mdga1
Cmklr1	Atp5g3	Ccdc24	C730027P07Rik	Copg2		Il17b	Metrn
Cnih3	Atp6ap1	Ccdc38	C87436	Cops4		Il18rap	Mfhas1
Cnn3	Atp6ap2	Ccdc54	Cabin1	Copz2		Il1f9	Mgll
Col11a2	Atp6v0d2	Ccdc63	Cables1	Coq10a		Il1r1	Mkx
Col19a1	Atp6v0e	Ccdc64b	Cabp2	Coq2		Il1r2	Mmp17
Col27a1	Atp6v1a	Ccdc84	Cabp7	Cox4i1		Il20ra	Mmp9
Col4a2	Atp8a1	Ccl12	Calcrl	Cox4i2		Il28ra	Mns1
Col9a2	Atp8a2	Ccl2	Calm1	Cpne8		Il33	Mogat2
Colq	Atp8b4	Ccl24	Calml3	Cpt1c		Il3ra	Mpp3
Commd7	Atpif1	Ccl3	Camk2g	Cpvl		Il8rb	Mras
Commd9	Atrn	Ccl5	Camkk1	Crim1		Inpp5d	Mreg
Comp	Atxn10	Ccl8	Camp	Crispld2		Ipcef1	Mrpl33
Cops4	Atxn1l	Ccl9	Camta1	Crtam		Iqsec1	Ms4a8a
Coq2	Atxn2	Ccnd1	Cap1	Crybb3		Irgc1	Mtch1
Coro1b	Aurkb	Ccne1	Capn13	Csf2ra		Itga6	Mxd1
Coro1c	Avpr1b	Ccnl1	Capzb	Csf2rb2		Itgb5	Myadm
Coro2a	Axin2	Ccr2	Card10	Csf3r		Jag2	Myh10
Cox4i1	Axl	Ccr3	Cass4	Csrp1		Katnal1	Myo1b
Cox4i2	Azi2	Ccr5	Cbwd1	Csrp2		Kbtbd11	Myo1d
Cpn1	B230118H07Rik	Ccr6	Cbx4	Cstad		Kcnk13	Myo1e
Cpn2	B230120H23Rik	Ccr7	Cbx7	Ctnnb1		Kctd1	Nacc2
Cpne2	B230217C12Rik	Ccrk	Ccdc109a	Ctsc		Kctd14	Nanos3
Cpt1c	B230396O12Rik	Cd163	Ccdc142	Ctsh		Kctd17	Ncam1
Cpvl	B2m	Cd180	Ccdc28a	Cttnbp2nl		Kdm2b	Nckap1
Cradd	B3galnt2	Cd2	Ccdc57	Cux1		Kdr	Ncoa6
Crat	B3gnt2	Cd200r3	Ccdc86	Cxcl1		Kif1a	Ndufb7
Creb3l1	B3gnt5	Cd200r4	Ccdc88b	Cxcl11		Kif5c	Nedd4
Crtam	B3gntl1	Cd22	Ccdc88c	Cxcr3		Klf13	Neo1
Cryba4	B430306N03Rik	Cd244	Ccdc90a	Cxcr5		Klf2	Neto2
Crybb1	B4galt2	Cd24a	Ccl22	Cyp1b1		Klf6	Neurod2
Crybb3	BC002199	Cd2ap	Ccl3	Cyp2r1		Klhdc9	Nfatc4
Crygn	BC003267	Cd300a	Ccl6	Cyp2s1		Klhl5	Nfia
Csf2	BC003885	Cd34	Ccm2	Cyp4v3		Klk8	Nfix
Csf2rb2	BC013529	Cd38	Ccnd3	D10627		Klrb1f	Ngp
Csf3r	BC013712	Cd44	Ccnjl	D10Ertd641e		Klrg2	Nid2
Csgalnact2	BC016579	Cd48	Ccnl1	D14Ertd436e		Kras	Nipa1
Csnk1g3	BC017647	Cd5	Ccnt1	D14Ertd449e		Krt18	Nkd1
Csrp1	BC018473	Cd53	Ccpg1	D14Ertd668e		Kynu	Nkx3-2
Cstad	BC020535	Cd6	Ccrl2	D19Ertd386e		LOC654426	Npepl1
Cstl1	BC023179	Cd69	Ccrn4l	D330028D13Rik		LOC665622	Npr2
Ctla4	BC024582	Cd83	Cd177	D330045A20Rik		Lamc1	Nptxr
Ctnnb1	BC030307	Cd86	Cd200r3	D630039A03Rik		Lat2	Nr3c2
Ctnnd1	BC033915	Cd93	Cd209f	D6Wsu116e		Lbp	Nrbp2
Ctns	BC048403	Cd96	Cd24a	D8Ertd82e		Lgals1	Ntn1
Ctsc	BC048562	Cdc123	Cd2bp2	Dab2		Lilrb4	Ntn4
Ctse	BC049730	Cdc14b	Cd300a	Dad1		Lix1	Nuak1
Ctsg	BC051142	Cdc42	Cd300lb	Dapk2		Lmo4	Nudt17
Ctsh	BC059842	Cdc42bpb	Cd300ld	Dapp1		Lrrc23	Nxnl2
Ctsk	BC064033	Cdca7l	Cd38	Dcaf12		Lrrc8d	Oat
Ctss	BC068157	Cdgap	Cd3d	Dcp1a		Lsr	Olfm1
Cttnbp2nl	BY080835	Cdh1	Cd44	Ddef2		Ltv1	Osbp2
Cuedc1	Bach1	Cdh23	Cd46	Ddhd1		Ly6a	Osbpl1a
Cux1	Bad	Cdh3	Cd55	Ddi2		Ly6e	Osbpl8
Cx3cr1	Bag3	Cdh5	Cd63	Ddx28		Lypd4	Otub2
Cxcl16	Bahcc1	Cdk6	Cd9	Ddx3x		Lypd6b	Otud3
Cxcr6	Bahd1	Cdkn1a	Cdadc1	Defb29		Mamdc2	P2rx1
Cybasc3	Baiap2	Cdkn2a	Cdc25a	Dennd1a		Maml2	Pacsin2
Cybrd1	Bank1	Cds1	Cdc25b	Dennd1b		Mamld1	Paip1
Cycs	Banp	Ceacam16	Cdc2l1	Dennd2a		Mansc1	Paqr9
Cyp27b1	Bat2l	Ceacam19	Cdc2l6	Dennd2d		Map2k6	Pard3b
Cyp2f2	Baz1a	Ceacam9	Cdc42bpg	Dennd4a		Mapk3	Pard6b
Cyp8b1	Bbs12	Cecr5	Cdc42ep2	Dfna5		Matn3	Pard6g
Cytip	Bbs4	Cep152	Cdc42ep3	Dgkg		Mcam	Pcbp3
D10627	Bcar3	Cep290	Cdc42ep4	Dgkh		Mcf2	Pcdh18
D10Ertd641e	Bcat1	Cep76	Cdc6	Dguok		Mcoln2	Pcsk4
D10Wsu52e	Bcdin3d	Cep78	Cdc7	Dhdpsl		Mctp2	Pde3b
D14Abb1e	Bcl2	Cer1	Cdca2	Dhrs2		Mdfi	Pdgfa
D19Ertd386e	Bcl2l1	Cetn4	Cdca7	Dhrs7		Mecom	Pdgfb
D2Ertd750e	Bcl2l11	Ch25h	Cdca7l	Dhx9		Meis1	Pdxp
D430041D05Rik	Bcl2l14	Chchd7	Cdk5r1	Dip2b		Mertk	Peli3
D5Ertd579e	Bdp1	Chd3	Cdk5rap2	Dleu2		Met	Per3
Daam1	Best2	Chd7	Cdk6	Dmkn		Mgl2	Pex12
Dab2	Bfsp1	Chn2	Cdkn1b	Dnaja2		Mgst2	Pftk1
Dab2ip	Bhlhe22	Chrna9	Cdkn2aipnl	Dnajb12		Mid1	Phactr2
Dad1	Bhlhe40	Chst14	Cdkn2d	Dnajc13		Mmp19	Phax
Dagla	Bin3	Chsy1	Cds2	Dnajc22		Mmp8	Pigyl
Dap	Bivm	Cic	Cdyl	Dnase1l3		Mpo	Pik3r1
Dapl1	Blzf1	Cidea	Ceacam1	Dnmbp		Mpzl3	Pilra
Dapp1	Bmp2k	Cited2	Ceacam2	Dock10		Mrgprb5	Pilrb1
Daxx	Bmx	Cited4	Cebpd	Dock2		Ms4a3	Pilrb2
Dck	Bnc2	Clasp2	Cecr6	Dock6		Ms4a4c	Pip5k1b
Ddc	Bnip3l	Clcf1	Cela1	Dok1		Ms4a6b	Pitpnm2
Ddit4	Bpnt1	Clcn1	Cenpj	Dok2		Ms4a6d	Pkdcc
Ddr1	Bptf	Cldn10	Cep164	Dopey1		Ms4a8a	Pknox2
Ddx1	Brd3	Clec12a	Cep192	Dpp4		Mt1	Plcg1
Ddx26b	Brd7	Clec2g	Cep68	Dram1		Mtmr11	Plec1
Ddx28	Bri3	Clec2i	Cep97	Dse		Muc13	Plekhg5
Ddx47	Brip1	Clec4d	Ces3	Dsp		Muc20	Plxna1
Ddx51	Brp44l	Clec4e	Cflar	Dstn		Myadm	Pou2f2
Ddx60	Brpf3	Clec5a	Chchd8	Dtnbp1		Myof	Ppap2b
Defb25	Brsk2	Clec7a	Chd2	Dupd1		Nanos3	Ppara
Defb29	Brunol6	Clip2	Chd4	Dusp1		Nap1l2	Ppp1r9a
Defb36	Bst1	Cln8	Chd6	Dusp22		Nat5	Ppp4r4
Dennd1a	Btaf1	Clnk	Chd7	Dusp6		Nav2	Prdm16
Dennd2a	Btbd9	Clspn	Chfr	Dyx1c1		Nav3	Prdm8
Depdc1b	Btg1	Clstn3	Chi3l1	Dzip1		Ncald	Prg2
Dgkg	Btg3	Cltb	Chmp4b	E2f8		Ncoa7	Prg3
Dgki	Btn1a1	Cmah	Chmp6	E330009J07Rik		Nefl	Prickle1
Dhrs7b	Btnl7	Cmtm7	Chrac1	Edil3		Nespas	Prkaa2
Dhrs7c	Bud31	Cnih3	Chrm1	Eef2k		Nfyb	Prkaca
Dhx9	Bzw1	Cnn3	Chst11	Efhb		Nhsl1	Prkca
Dip2b	C130039O16Rik	Cnnm2	Chst12	Efna1		Nkx6-2	Prkcq
Dirc2	C1galt1	Cno	Chst13	Ehd1		Nkx6-3	Prodh
Dleu2	C1qbp	Cnot6	Chst15	Eif1a		Nlrp3	Prom1
Dlx4	C1qtnf5	Cnot8	Chst3	Eif2a		Nol4	Prosapip1
Dmgdh	C2cd2l	Cobll1	Chsy1	Eif4e		Npm2	Prr7
Dmkn	C5ar1	Col19a1	Cib2	Eif4e3		Npr1	Ptchd1
Dnajb2	C80913	Col4a3bp	Ckap4	Eif5		Nrg1	Ptov1
Dnajc10	C87436	Colq	Cks2	Elk3		Nrg4	Ptp4a3
Dnajc25	Cab39	Commd9	Clcn7	Elovl6		Nrip1	Ptpn12
Dnalc1	Cables1	Comtd1	Clcnka	Eltd1		Nrp2	Ptpn21
Dnase1l3	Cabp2	Copg2	Cldn1	Emilin2		Nsun7	Ptprcap
Dock10	Cabp7	Coro1c	Cldn22	Eml2		Nt5e	Ptprs
Dock2	Cacng6	Coro6	Clec12a	Eml5		Oaf	Pvrl3
Dock5	Calcrl	Cox4i1	Clec16a	Endod1		Oas1g	Pxt1
Dok1	Cald1	Cpne2	Clec2d	Eno2		Oasl1	Rab11fip3
Dok2	Calm1	Cpsf6	Clec3b	Enpp7		Olfr433	Rabac1
Dpp4	Calm3	Cpvl	Clec4b2	Epb4.1l1		Olfr658	Rac3
Dppa3	Calr	Cradd	Clec4e	Epcam		Osbpl3	Rai1
Dr1	Camk2d	Crat	Clic4	Epha2		Osgep	Ralgds
Dscr3	Camk4	Creb1	Clic5	Epm2aip1		Otos	Ranbp17
Dse	Camp	Crim1	Clint1	Eppk1		P2rx7	Rapgefl1
Dstyk	Camta1	Crtc3	Clip1	Eps8l3		P2ry12	Rarb
Dtx4	Cand1	Crybb3	Clk3	Epsti1		P4ha2	Rarg
Dusp10	Cap1	Crybg3	Clptm1l	Ercc6		Pard6b	Rasa2
Dusp2	Capg	Cryga	Clspn	Ermp1		Parp11	Rasgef1a
Dusp22	Capn13	Csf1	Clstn3	Errfi1		Pcbp1	Rasip1
Dusp4	Car14	Csf1r	Cma1	Esd		Pcdhgc3	Rasl11b
Dync1li1	Car4	Csf2	Cmah	Esyt1		Pcp4l1	Rbm15b
Dynlrb2	Card10	Csf2ra	Cmas	Etnk1		Pcyt1b	Rbm24
Dyrk1a	Card9	Csnk1e	Cml1	Etv3		Pdcd2	Rbpms2
Dyrk3	Carhsp1	Csnk1g3	Cmtm8	Etv6		Pde4a	Rela
E030010A14Rik	Carkd	Csrp1	Cnga3	Evpl		Pde7b	Reps2
E030049G20Rik	Cars2	Cstl1	Cnih3	Evx1		Pdgfrb	Rev1
E230025N22Rik	Cask	Ctla2b	Cnih4	Exoc1		Pdgfrl	Rgag4
EG240055	Casp3	Ctla4	Cnnm3	Exoc6		Pebp4	Rgnef
Ear11	Cass4	Ctnnb1	Cnot2	Ext1		Per1	Rhbdf1
Ear5	Cat	Ctnnd1	Cnot8	Extl1		Perp	Rhbdl3
Eef2k	Cbl	Ctns	Cnr2	Eya1		Pex14	Rhobtb1
Efna1	Cbr2	Ctsc	Cog2	Ezr		Pgm1	Rhobtb3
Efr3b	Cbwd1	Ctsg	Col1a1	F11r		Phlpp2	Rhou
Egr2	Ccar1	Ctsh	Col5a1	F13a1		Pick1	Rims2
Ehd4	Ccdc104	Ctsk	Cops7b	F3		Pif1	Rinl
Eif1	Ccdc107	Cttnbp2nl	Coq2	F7		Pigv	Rnase12
Eif1a	Ccdc109a	Cux1	Coq4	Fabp12		Pik3ip1	Rnd1
Eif4e	Ccdc112	Cxcl1	Coq7	Fads2		Pip4k2c	Rnf152
Eif4e3	Ccdc114	Cxcl11	Coro1c	Fam101a		Pip5k1c	Rnf157
Eif5	Ccdc125	Cxcl12	Coro2a	Fam102b		Pkib	Rragd
Elk3	Ccdc126	Cxcl16	Cox4i2	Fam111a		Pkp3	Rras2
Elmo1	Ccdc142	Cxcl2	Cox6b2	Fam120a		Pla2r1	Rspo1
Emb	Ccdc151	Cxcr3	Cpa4	Fam124b		Plekha2	Rtn4r
Eml2	Ccdc37	Cxcr4	Cpb2	Fam125b		Plekhg6	Rxra
Emp1	Ccdc57	Cxcr5	Cpeb4	Fam131a		Plekhh2	Ryk
Enc1	Ccdc64	Cxcr6	Cplx1	Fam134b		Plekhm3	S100a9
Endod1	Ccdc8	Cxxc5	Cpne2	Fam162a		Plg	Sall3
Eng	Ccdc88a	Cyb5	Cpsf4l	Fam166b		Pls3	Samd1
Enpp7	Ccdc88c	Cycs	Creb3l2	Fam188a		Plxnc1	Samd14
Enthd1	Ccdc90b	Cyp27a1	Creb3l3	Fam189b		Pnmal2	Sat2
Entpd3	Ccdc96	Cyp39a1	Crispld2	Fam46b		Pnp1	Scap
Entpd8	Ccdc97	Cyp46a1	Crtc1	Fam48a		Pou2f1	Scarf2
Ep300	Ccdc99	Cyp4f16	Crtc3	Fam49a		Pou4f1	Schip1
Epgn	Ccl25	Cyp8b1	Cryba4	Fam55d		Pparg	Scrib
Epha2	Ccnd3	Cyth3	Csf1	Far1		Ppm1j	Sdk1
Eri3	Ccnj	Cytip	Csf3	Fbxl2		Ppp1r15b	Sec31b
Ern1	Ccnjl	D10Bwg1379e	Csf3r	Fbxl4		Ppp1r3g	Sema3f
Erp27	Ccnl1	D14Ertd436e	Csk	Fbxo28		Ppp2ca	Sema4b
Esyt1	Ccpg1	D14Ertd668e	Csnk1e	Fbxo34		Ppp3ca	Sema6c
Etv6	Ccrl2	D17Wsu92e	Cspg5	Fbxo4		Prkacb	Sema6d
Evl	Ccrn4l	D19Ertd386e	Csrnp1	Fbxo43		Prkar2b	Sema7a
Exoc6	Cct6b	D2Ertd391e	Cst7	Fbxo48		Prkcc	Sep1
Ext1	Cd177	D2Ertd750e	Cstf1	Fbxw4		Procr	Sep5
Extl3	Cd200r1	D330028D13Rik	Ctbp1	Fcgr1		Pros1	Sep8
Ezr	Cd200r3	D330045A20Rik	Ctcf	Fcgr3		Prrg4	Sep9
F11r	Cd2ap	D330050I23Rik	Ctcfl	Fchsd2		Prss16	Serpine2
F13a1	Cd300a	D630039A03Rik	Ctdsp1	Fcrls		Psd2	Setbp1
F7	Cd300lb	Dab2	Ctsd	Fgd2		Psmb9	Sh3rf1
Fabp7	Cd300ld	Dab2ip	Ctsh	Fgd3		Ptgfr	Siglec5
Fads3	Cd37	Dad1	Cul4b	Fgd5		Ptpn1	Sirt1
Fam102a	Cd52	Dap	Cux1	Fgf1		Pvr	Six5
Fam102b	Cd55	Dapk2	Cx3cr1	Fgf2		Pxn	Slc12a5
Fam107b	Cd80	Dapl1	Cxadr	Fgf23		Pyhin1	Slc1a1
Fam110b	Cd9	Dapp1	Cxcl11	Fgfbp1		Qpct	Slc22a17
Fam111a	Cdc14a	Daxx	Cxcl17	Fgfr1		Rabgap1l	Slc22a23
Fam125b	Cdc25a	Dbi	Cxcl9	Fgfr1op		Rapgef2	Slc25a21
Fam129b	Cdc26	Dck	Cxcr4	Fggy		Rasgrp1	Slc27a3
Fam131a	Cdc2a	Ddhd1	Cxcr5	Fgl2		Rasl2-9	Slc2a13
Fam131b	Cdc2l6	Ddr1	Cyb5r4	Fhad1		Rbm38	Slc2a3
Fam134b	Cdc42	Ddx26b	Cyba	Filip1		Rbm47	Slc40a1
Fam178b	Cdc42ep3	Ddx28	Cybb	Filip1l		Rbm9	Slc4a11
Fam188a	Cdc6	Ddx51	Cyfip2	Fkbp1a		Rbpjl	Slc6a15
Fam18a	Cdc7	Dedd2	Cyhr1	Flnb		Rcn3	Slc9a3r2
Fam23a	Cdc73	Defb29	Cyld	Flt1		Rd3	Slco4c1
Fam46a	Cdca4	Dem1	Cyp26a1	Fnbp1		Rem2	Smpd4
Fam49a	Cdca7	Dennd1a	Cyp26b1	Fndc3a		Rgmb	Smyd2
Fam49b	Cdca7l	Dennd2a	Cyp2ab1	Folr2		Rgs7bp	Sncaip
Fam54a	Cdipt	Dennd2d	Cyp4f14	Fos		Rhoj	Sned1
Fam72a	Cdk5r1	Depdc1b	Cyp4f16	Foxa3		Rnf220	Snn
Fam83a	Cdk6	Depdc7	Cys1	Foxk1		Rnf43	Sox13
Fam96a	Cdkl1	Dgkd	Cyth1	Foxr1		Rnu1b2	Sox6
Fap	Cdkl4	Dguok	Cyth4	Fpr1		Rpgrip1	Spire2
Fasl	Cdkl5	Dhrs2	Cytip	Fry		Rpp21	Spnb1
Fbp1	Cdkn1a	Dhrs3	D10Jhu81e	Frzb		Rrad	Spns2
Fbxl2	Cdkn1b	Dhrs7b	D10Wsu102e	Fstl1		Rrm2b	Spry4
Fbxl4	Cdkn2aipnl	Dhx15	D14Ertd436e	Fth1		Rtkn	Ssbp3
Fbxo28	Cdkn2d	Dhx40	D16Ertd472e	Fuca2		Rtn4rl2	Ssr2
Fbxo32	Cdv3	Dhx9	D17Wsu92e	Fut8		Rusc2	St3gal3
Fbxo42	Ceacam1	Diap3	D19Wsu162e	Fyb		S1pr1	St3gal5
Fcgr1	Ceacam10	Dio2	D1Bwg0212e	Fyn		S1pr3	Stard10
Fcgrt	Ceacam18	Dip2b	D1Ertd622e	G3bp2		Samd12	Stau2
Fchsd2	Ceacam2	Dirc2	D2Ertd750e	Gab1		Sbno2	Stk32c
Fcrla	Cebpd	Dleu2	D2hgdh	Gabbr1		Scarf1	Stk39
Ffar3	Cebpe	Dmkn	D330012F22Rik	Gabpb2		Scml4	Stox1
Fgd6	Cenpf	Dmtf1	D630042F21Rik	Galnt1		Scn2b	Stxbp5
Fgf1	Cenpj	Dnajb12	D730040F13Rik	Gata2		Scpep1	Supt4h1
Fgfr1op	Cenpo	Dnm2	D930015E06Rik	Gbp5		Sdc1	Syk
Fhad1	Centb1	Dnm3os	Dach1	Gbx2		Sec16b	Syne1
Fhdc1	Cep290	Dnmbp	Dapp1	Gca		Sec22c	Syngr1
Filip1l	Cep55	Dnmt3a	Dars	Gclm		Sell	Synrg
Flrt2	Cep63	Dock10	Dbx1	Gcm1		Selp	Sytl1
Flt3	Cep68	Dock2	Dcaf4	Gcm2		Sema6b	Tanc2
Fndc7	Cep72	Dock5	Dcaf7	Gcnt2		Sept7	Tcf7
Fnta	Cerk	Dok1	Dclre1b	Gda		Serp2	Tcfap2a
Folr2	Ces3	Dopey2	Dcp2	Gdap2		Serpinb8	Tdrkh
Fos	Cfdp1	Doxl2	Dctn4	Gdpd2		Sfrp2	Tead3
Foxn4	Cgref1	Dpep2	Dcun1d1	Gfi1		Sgip1	Tesc
Foxo3	Chchd8	Dpp4	Dcun1d2	Gfi1b		Sgk1	Tfdp2
Foxp1	Chd1	Dppa3	Ddc8	Gfpt2		Sh2d1b1	Thrb
Foxr1	Chd2	Dpy19l1	Ddit4	Ggt5		Sh3bgrl2	Timp2
Foxs1	Chd6	Dpy19l4	Ddx11	Ghrl		Sh3pxd2a	Tinagl1
Fpgs	Chd7	Dscr3	Ddx25	Gins1		Shisa2	Tjp1
Fpr2	Chi3l1	Dse	Ddx47	Gja10		Shroom1	Tmem150
Frzb	Chid1	Dstn	Ddx6	Glcci1		Slamf6	Tmem151a
Fstl1	Chit1	Dtl	Dedd2	Glce		Slc16a10	Tmem198
Fth1	Chka	Dtx2	Defb40	Glis2		Slc28a2	Tmem43
Fut8	Chmp2b	Dtx4	Degs1	Glis3		Slc2a6	Tmem44
Fxyd1	Chmp4b	Dupd1	Degs2	Glt8d2		Slc35d3	Tmem60
Fxyd3	Chrac1	Dusp10	Dennd2a	Gltscr1		Slc36a3	Tmem98
Fyb	Chrm1	Dusp12	Dennd2d	Gm1008		Slc37a3	Tmod1
Fyco1	Chst11	Dusp18	Dennd3	Gm11202		Slc38a2	Tnfsf12-tnfsf13
Fyn	Chst12	Dusp2	Dennd4a	Gm11346		Slc39a10	Tnk2
Fzd4	Chst13	Dusp22	Dfna5	Gm13271		Slc44a3	Tox
Fzd7	Chst15	Dync1i2	Dgcr14	Gm14137		Slc46a2	Tox3
G6pc3	Chsy1	Dync1li1	Dgkd	Gm1661		Slco5a1	Tpbg
Galnt1	Churc1	Dynll2	Dgkg	Gm1968		Smug1	Tpm2
Galnt12	Cib2	Dynlrb2	Dgkh	Gm3414		Snhg10	Tppp
Galnt3	Cirh1a	Dyrk3	Dgkz	Gm4763		Snph	Traf4
Galnt9	Cisd2	E030049G20Rik	Dhrs3	Gm4951		Snrpf	Trib2
Gata2	Cish	E230025N22Rik	Dhrs7	Gm5069		Soat2	Trim12
Gbp5	Cit	EG240055	Dhrs7b	Gm5115		Socs3	Trim14
Gbx2	Cited2	EG627782	Dhrs9	Gm5148		Socs5	Trim32
Gclc	Ckap4	Ear5	Dhx16	Gm525		Sox4	Tshr
Gclm	Cklf	Ebpl	Dhx29	Gm5464		Spats1	Tspan33
Gcm1	Cldn1	Edil3	Dhx40	Gm5465		Spink2	Tspan9
Gcnt1	Cldnd1	Ednrb	Dip2b	Gm572		Spon1	Ttc7b
Gcnt2	Clec12a	Eef1a1	Diras2	Gm6251		Spry1	Tuba8
Gcom1	Clec2d	Efcab5	Dlec1	Gm6578		Spsb2	Tyro3
Gda	Clec2i	Efhb	Dlgap1	Gm766		Sptlc2	Ube2e1
Gdf9	Clec3b	Efna1	Dmrtb1	Gm8369		Srcrb4d	Ube2e2
Gfra2	Clec4a2	Eftud1	Dmxl2	Gm8884		Ss18	Ugt8a
Ggnbp1	Clec4a3	Egfl7	Dnaja2	Gm9199		Ssr1	Unkl
Ggta1	Clic1	Egr2	Dnajb12	Gm9785		Sstr4	Usp14
Gimap4	Clic4	Ehd4	Dnajb14	Gm9904		St6galnac2	Usp31
Glipr1	Clint1	Ehf	Dnajb6	Gmpr		St7	Usp42
Glis3	Clip1	Ehhadh	Dnajb8	Gna14		Stac2	Vegfa
Glt1d1	Cmklr1	Eif1a	Dnajc13	Gnaq		Stat5b	Vegfb
Gltscr1	Cml1	Eif2c4	Dnajc28	Gng12		Ston1	Vegfc
Gm1008	Cmtm7	Eif4e	Dnajc6	Gng8		Sub1	Vgll4
Gm10565	Cndp1	Eif4e3	Dnajc8	Gnl2		Sulf2	Vipr2
Gm11428	Cndp2	Elf2	Dnajc9	Gnl3l		Syk	Vps37d
Gm12528	Cnfn	Elk3	Dnali1	Gpbp1		Syn3	Wdr60
Gm13271	Cnga3	Elmo1	Dner	Gpr110		Syt11	Wnk2
Gm13889	Cnih4	Elovl6	Dnm2	Gpr114		T2	Wwp1
Gm1568	Cnnm3	Elovl7	Dnmt1	Gpr124		Tal2	Ybx2
Gm1587	Cnot6l	Eltd1	Dnmt3a	Gpr132		Tas2r138	Yes1
Gm1968	Cnot8	Emb	Dock1	Gpr157		Tbc1d7	Zbtb10
Gm266	Cnpy1	Emilin2	Dock11	Gpr162		Tbc1d9	Zbtb46
Gm2a	Cnpy3	Emp1	Dock5	Gpr171		Tbxas1	Zbtb7c
Gm347	Cntd1	Emr4	Dock9	Gpr183		Tceanc	Zc3h14
Gm410	Cog7	Endod1	Dph5	Gpr31c		Tcfec	Zc3hav1l
Gm5077	Col13a1	Eng	Dppa3	Gpr35		Tctex1d1	Zdhhc15
Gm525	Col23a1	Enpp6	Dram1	Gpr85		Tdrd7	Zdhhc2
Gm5544	Col4a5	Entpd3	Dscaml1	Gpr97		Tessp2	Zdhhc23
Gm572	Col5a1	Ep300	Dstn	Gpsm2		Tgif1	Zdhhc8
Gm6251	Col8a2	Epb4.1	Dtl	Gpx5		Tgtp2	Zfhx3
Gm6534	Commd1	Epc2	Dtnbp1	Grhl3		Thsd1	Zfhx4
Gm71	Comp	Epha2	Dtx2	Grtp1		Tifab	Zfp105
Gm8369	Comtd1	Epm2aip1	Dtx4	Grxcr1		Tjp2	Zfp2
Gm8883	Copb2	Ercc5	Dusp1	Gsdma		Tlr1	Zfp30
Gm8884	Cops8	Ercc6	Dusp10	Gstm4		Tlr12	Zfp318
Gm8909	Coq10b	Ern1	Dusp6	Gtf2i		Tlr13	Zfp362
Gm9733	Coq4	Ero1lb	Dym	Gtf3c3		Tlr5	Zfp382
Gm9785	Coq6	Erp27	Dync1li2	Gtf3c5		Tmeff2	Zfp395
Gm9904	Coq7	Errfi1	Dynll1	Guca1a		Tmem100	Zfp507
Gmpr	Coro2a	Esam	Dysf	H13		Tmem176a	Zfp692
Gna12	Cotl1	Esd	E2f1	H2-Ab1		Tmem2	Zfp704
Gna14	Cox4i2	Etnk1	E2f3	H2-DMb1		Tmem211	Zfp868
Gnb5	Cox6b2	Etv1	E2f7	H2afz		Tmem37	Zfpm1
Gne	Cpa2	Etv3	Eaf1	H3f3a		Tmem51	Zmym4
Gng10	Cpeb2	Etv6	Ebna1bp2	Haao		Tmie	Zswim5
Gng12	Cpeb4	Evl	Echdc3	Habp2		Tnfaip3	Zxda
Gng2	Cpne2	Evpl	Edn1	Havcr2		Tnfaip6	Zxdc
Gnpda1	Cpsf6	Exoc1	Ednra	Hax1		Tnfaip8l3
Gnptab	Crbn	Exoc6	Eepd1	Hbp1		Tnfrsf23
Golga5	Creb1	Ext1	Efcab4b	Hcfc1		Tnfsf15
Golph3	Creb3l2	Extl3	Efhd2	Hcrt		Tnfsf4
Gp49a	Creb3l3	Eya1	Egln3	Hebp1		Tnfsf8
Gpr110	Crebl2	Ezh1	Egr2	Herpud1		Tnfsf9
Gpr124	Cript	Ezr	Egr3	Hexb		Tnip1
Gpr132	Crispld2	F13a1	Eif2a	Hfe		Tnni1
Gpr155	Crk	F2rl1	Eif2ak3	Hhex		Tob1
Gpr162	Crls1	F7	Eif2c2	Hiatl1		Tpcn1
Gpr18	Crot	F9	Eif3g	Hic1		Tpd52
Gpr183	Crtc3	Fabp4	Eif4ebp1	Hif1a		Tppp3
Gpr35	Cry1	Fabp5	Eif5	Hint1		Tpt1
Gpr4	Cryaa	Fam102a	Ela2a	Hip1		Traf3ip2
Gpr55	Csda	Fam102b	Elac1	Hipk2		Traf3ip3
Gpr84	Csf1	Fam107b	Elf2	Hist1h4h		Trem2
Gprc5c	Csf3	Fam110b	Elk1	Hivep3		Trim2
Gpsm2	Csf3r	Fam111a	Ell	Hk1		Trim6
Gpt2	Csgalnact2	Fam117a	Elmo1	Hk2		Trpm4
Gpx8	Csk	Fam120b	Elovl3	Hmbox1		Ttbk1
Gramd3	Csnk1g3	Fam125b	Elovl5	Hmgb1		Ttc8
Gramd4	Csnk2a2	Fam134b	Elovl7	Hmgn3		Tyrobp
Grhl3	Cspg5	Fam135a	Emid1	Hnrnpa3		Ubc
Grtp1	Csrnp1	Fam164a	Emr1	Hnrnpd		Ube2d1
Gse1	Cstf1	Fam164c	Entpd1	Hopx		Ubtf
Gsg1	Ctage5	Fam166b	Entpd3	Hoxa10		Ugt1a6a
Gsn	Ctbp1	Fam174a	Epb4.1	Hoxa6		Upp1
Gstm6	Ctbp2	Fam174b	Epm2a	Hoxa9		Usp44
Gtf2e2	Ctcfl	Fam188a	Eps8l3	Hoxb5		Utp6
Gtf2f1	Ctdsp2	Fam188b	Ercc1	Hoxb7		Vrk1
Gtf3c5	Ctdspl	Fam23a	Ergic1	Hpgds		Vwf
Gucy2e	Ctnna3	Fam26f	Erich1	Hpn		Wdr63
H13	Ctnnbl1	Fam40b	Ermp1	Hs1bp3		Wdr67
H1foo	Ctnnd1	Fam46a	Ero1l	Hs3st3b1		Wdr86
H2-Aa	Ctsd	Fam48a	Ero1lb	Hs6st1		Wfdc2
H2-D1	Ctse	Fam49a	Etfb	Hsd11b1		Wsb1
H2-M5	Ctsf	Fam49b	Etnk2	Hsd17b12		Xist
H2afy	Ctsl	Fam54a	Ets1	Hsd17b4		Xrcc6bp1
Haao	Ctsz	Fam82a1	Ets2	Hsd3b7		Zfhx3
Habp2	Cugbp1	Fam83a	Exoc1	Hspa8		Zfp13
Has1	Cuta	Fancl	Exoc6	Hspa9		Zfp184
Haus6	Cux1	Fars2	Eya3	Hspb7		Zfp213
Hbegf	Cx3cr1	Fbxl2	Ezr	Htr1b		Zfp238
Hebp1	Cxadr	Fbxl20	F2rl2	Htr2a		Zfp281
Heg1	Cxcl10	Fbxl22	F2rl3	Htra3		Zfp36l1
Herpud1	Cxcl17	Fbxl4	F3	Hunk		Zfp575
Hhat	Cxcr4	Fbxo43	F5	Ica1l		Zfp580
Hmbox1	Cxcr5	Fbxo48	F830045P16Rik	Ict1		Zfp781
Hmcn1	Cxxc4	Fbxw11	Fadd	Ier3		Zfp791
Hmga2	Cyb561	Fcgr1	Fam107b	Ier5		Zmynd8
Hmgb2	Cyb5r4	Fchsd2	Fam108c	Ier5l
Hmgcr	Cyfip2	Fcrl1	Fam110c	Ifi204
Hnrnph1	Cyp17a1	Fcrlb	Fam117a	Ifi205
Hopx	Cyp26a1	Fdps	Fam120b	Ifi44
Hoxa10	Cyp2ab1	Fgd4	Fam122a	Ifih1
Hoxa6	Cyp4f18	Fgd6	Fam123a	Ifit2
Hoxa7	Cyp4f39	Fgf1	Fam125b	Ifit3
Hoxa9	Cyp51	Fgfbp1	Fam132a	Ifitm1
Hoxb7	Cyth1	Fgfr1op	Fam134b	Ifna1
Hrc	Cyth4	Fhad1	Fam148a	Ifnar1
Hs3st3b1	Cytip	Fignl1	Fam148b	Ifng
Hsd3b7	D0H4S114	Filip1	Fam149b	Ifnk
Hsp90aa1	D10Jhu81e	Filip1l	Fam154b	Igf1
Hspa9	D10Wsu102e	Fkbp1a	Fam160b1	Igf2bp3
Hspb1	D10Wsu52e	Flnb	Fam162b	Igfbp7
Hspbp1	D11Wsu99e	Flywch1	Fam164b	Igsf10
Hsph1	D16Ertd472e	Flywch2	Fam167b	Igsf2
Htr1b	D18Ertd653e	Fnbp1l	Fam170a	Igsf3
Htr6	D19Wsu162e	Fndc3b	Fam174a	Ihh
Htra3	D1Ertd622e	Fndc7	Fam176b	Iigp1
Ibtk	D2Ertd750e	Folr2	Fam178b	Il10
Icosl	D2hgdh	Fos	Fam3c	Il12a
Id3	D630003M21Rik	Fosl1	Fam46c	Il13ra1
Ier3	D730040F13Rik	Foxj2	Fam49b	Il15
Ier5	D930015E06Rik	Foxk2	Fam53b	Il17b
Ifi205	Dab2ip	Foxn2	Fam54b	Il18rap
Ifi35	Dapk2	Foxn4	Fam55b	Il1b
Ifitm1	Dazap1	Foxo1	Fam55c	Il1r2
Ifnar1	Dbx1	Foxo3	Fam69a	Il2
Ifnar2	Dcaf12	Foxp1	Fam71a	Il20ra
Ifnb1	Dcaf4	Foxs1	Fam83d	Il21r
Ifngr1	Dcaf5	Fpr2	Farsa	Il33
Ift81	Dclk3	Freq	Fasl	Il6st
Igf2bp2	Dclre1a	Fry	Fblim1	Il8rb
Igf2bp3	Dcp2	Fsip1	Fbln1	Ildr1
Igsf2	Dct	Fstl1	Fbln2	Impa2
Ikbkb	Dctd	Fth1	Fbxo10	Ing3
Ikzf2	Dctn1	Fut8	Fbxo17	Inpp5a
Il10	Dcun1d1	Fuz	Fbxo27	Inpp5d
Il10ra	Dcun1d3	Fxr1	Fbxo31	Ip6k3
Il10rb	Dcxr	Fxyd3	Fbxo34	Ipcef1
Il12a	Ddit4l	Fyn	Fbxo9	Iqsec1
Il16	Ddx20	Fzd4	Fbxw11	Irf8
Il17b	Ddx23	Fzd7	Fcgr2b	Irgm2
Il1r1	Ddx31	G3bp2	Fcgr3	Irs2
Il1rn	Ddx58	Gab2	Fcgr4	Itfg3
Il2	Ddx6	Galm	Fchsd2	Itga1
Il20ra	Def6	Galnt12	Fcnb	Itga8
Il21r	Degs1	Galnt3	Ffar2	Itgb7
Il28ra	Degs2	Galnt6	Fgd3	Itprip
Il2ra	Dennd2a	Galnt9	Fgd5	Jag2
Il31	Dennd2d	Gan	Fgf16	Jak2
Il6st	Dennd3	Gas7	Fgf21	Jakmip1
Il7r	Dennd4a	Gata2	Fhdc1	Jdp2
Il9	Dennd5a	Gatsl2	Fhl3	Jhdm1d
Ildr1	Depdc1b	Gbp2	Fignl1	Kat5
Impa2	Depdc6	Gbp5	Fli1	Katnal1
Impdh1	Dfna5	Gbx2	Flt3l	Kbtbd10
Incenp	Dgat2	Gcc1	Fmnl3	Kbtbd11
Ino80	Dgcr2	Gcm1	Fmo5	Kcna2
Ino80c	Dgkh	Gcnt2	Fnbp1	Kcne3
Inpp5j	Dgkz	Gda	Fnbp1l	Kcnj10
Ip6k3	Dguok	Gdpd2	Fndc3b	Kcnj2
Iqgap1	Dhcr24	Gfi1	Fnip1	Kcnk10
Irf4	Dhcr7	Gfpt2	Fnip2	Kcnk13
Irf8	Dhrs13	Ggnbp1	Foxd4	Kctd10
Irs2	Dhrs7	Ggta1	Foxi1	Kctd12b
Itfg3	Dhrs7b	Ghrl	Foxj3	Kctd14
Itga1	Dhx15	Gipc2	Foxn3	Kdm5c
Itga2	Dhx29	Gja1	Foxo3	Kdm6b
Itga5	Dio1	Glcci1	Foxo4	Khdrbs1
Itga6	Dip2b	Glce	Foxp1	Kif23
Itgae	Diras2	Glipr1	Foxp4	Kif5c
Itgam	Dirc2	Glipr2	Foxred2	Klf13
Itgb5	Dis3l2	Glis3	Fpr1	Klf7
Itgb7	Dlat	Glrp1	Frat1	Klhl5
Itk	Dlec1	Gltscr1	Frat2	Klhl8
Itpr1	Dleu2	Gm10565	Fryl	Klrb1c
Jak2	Dlgap1	Gm11202	Fst	Klrb1f
Jakmip1	Dlgap3	Gm13271	Fuk	Klrg2
Jarid2	Dlgap5	Gm13547	Furin	Klrk1
Jhdm1d	Dmrt1	Gm13889	Fusip1	Kmo
Katnal1	Dmrtb1	Gm266	G0s2	Krt18
Kbtbd11	Dmrtc2	Gm2a	G3bp1	Krtcap2
Kbtbd7	Dnahc2	Gm3414	Gabbr1	Krtcap3
Kcmf1	Dnaja2	Gm347	Gabbr2	L1cam
Kcna2	Dnajb12	Gm4951	Gabrr2	Lactb
Kcne3	Dnajb14	Gm5	Gadd45a	Lamc1
Kcng1	Dnajb6	Gm5069	Gadd45b	Lamp1
Kcnj15	Dnajb7	Gm5148	Gadd45g	Laptm4a
Kcnk10	Dnajb8	Gm525	Gal	Larp1
Kcnk13	Dnajb9	Gm5464	Galm	Larp6
Kctd1	Dnajc13	Gm5468	Galnt10	Lass2
Kctd10	Dnajc16	Gm5544	Galnt11	Lbp
Kctd17	Dnajc28	Gm6251	Galnt4	Lbr
Kctd18	Dnajc5	Gm6320	Gapvd1	Lcn2
Kdm2b	Dnajc6	Gm648	Garnl4	Ldlrad3
Khdrbs1	Dnajc8	Gm6498	Gart	Lemd2
Kif1b	Dnali1	Gm6994	Gas7	Leprotl1
Kif3c	Dner	Gm71	Gbe1	Lgals3bp
Klhl2	Dnm2	Gm815	Gcc1	Lhx2
Klhl25	Dnmt3a	Gm826	Gclc	Lifr
Klhl5	Dock11	Gm885	Gcnt2	Lime1
Klhl9	Dock5	Gm8883	Gda	Limk2
Klk8	Dock8	Gm8884	Gdi1	Lipn
Klra2	Dock9	Gm9199	Gemin7	Litaf
Klrb1b	Dph5	Gm9897	Gfi1	Lix1
Klrb1c	Dpy19l3	Gm9904	Gfod1	Lmo2
Klri1	Dpy19l4	Gmppa	Gfpt1	Lmo4
Klrk1	Drd2	Gna13	Gga2	Lonp2
Kmo	Drd4	Gna14	Ggta1	Lox
Kpnb1	Dscam	Gna15	Ghrl	Lpar3
Krt28	Dscaml1	Gnaq	Gimap9	Lphn2
Krt8	Dstn	Gng12	Gja1	Lrba
Ksr1	Dtl	Gnpda1	Gjb3	Lrch1
Lag3	Dtnbp1	Gnptab	Gk5	Lrg1
Lair1	Dtx4	Golm1	Glcci1	Lrmp
Larp6	Dus2l	Gorasp2	Glipr2	Lrp1
Lat2	Dusp1	Got2	Glrx	Lrp2
Lcmt1	Dusp10	Gp1ba	Glul	Lrp4
Lcp2	Dusp16	Gphn	Gm10941	Lrp5
Leo1	Dusp19	Gpr110	Gm11346	Lrrc8c
Letmd1	Dusp23	Gpr124	Gm12166	Lrrc8d
Lgals1	Dut	Gpr126	Gm13271	Lrrfip1
Lgmn	Dync1h1	Gpr141	Gm13298	Lrrfip2
Lhx2	Dync1li2	Gpr155	Gm13749	Lrrn4
Lif	Dynlrb1	Gpr171	Gm166	Lta4h
Lifr	Dyrk1a	Gpr18	Gm2a	Ltbp2
Lima1	Dyrk3	Gpr55	Gm3417	Ly6a
Lime1	E130203B14Rik	Gpr56	Gm3604	Ly6c1
Lin54	E130308A19Rik	Gpr85	Gm4371	Ly6c2
Lmna	E2f1	Gpr87	Gm4878	Ly6g6e
Lmnb1	E2f3	Gpr97	Gm5150	Lypd4
Lmo2	E2f5	Gpsm2	Gm527	Lyrm1
Lmod3	E2f7	Gpx5	Gm5465	Lyst
Lnpep	E2f8	Gramd3	Gm561	Lyz1
Lonrf2	EG547347	Gramd4	Gm5627	Lyzl4
Lox	Ebi3	Grb7	Gm6578	Mafb
Lpar3	Ebna1bp2	Grhl2	Gm711	Maff
Lpar5	Ech1	Grhl3	Gm815	Mageh1
Lpcat2	Echdc3	Grm4	Gm8817	Mamdc2
Lpin2	Ect2	Grn	Gm885	Man1a
Lrch1	Ednra	Grxcr1	Gm9294	Map2k6
Lrp2	Eea1	Gsg1	Gmip	Map3k13
Lrrc17	Eef1a1	Gstm4	Gna12	Map3k14
Lrrc33	Efcab4b	Gstm6	Gnai3	Map3k6
Lrrc8b	Efha2	Gsto1	Gnaq	Mapk7
Lrrc8c	Eftud1	Gstt2	Gnat2	Mapk8
Lrrc8d	Egln3	Gtf2i	Gng12	Mapkapk2
Lrrfip1	Egr3	Gtf2ird1	Gng7	Mar7
Lrrk2	Ehd1	Gtpbp4	Gnpda2	Masp1
Lsm14a	Eid3	Gvin1	Gnptab	Matn2
Lta4h	Eif1a	Gykl1	Gnrh1	Mbnl1
Ltbp1	Eif2a	Gys1	Gns	Mboat1
Ltbp2	Eif2ak1	H13	Golga7b	Mbp
Ltv1	Eif2ak3	H2-M10.1	Golph3	Mc2r
Ly6a	Eif2c2	H2-Oa	Got1	Mccc2
Ly6c1	Eif3b	H2-Q1	Gp9	Mcf2
Ly6c2	Eif3j	H2-Q6	Gpc1	Mcoln2
Ly6e	Eif4a2	H2afy2	Gpc3	Mcoln3
Ly86	Eif4ebp1	H2afz	Gphb5	Mctp2
Ly9	Eif6	H6pd	Gpld1	Mcts1
Lypd4	Elf2	Habp2	Gpr107	Mdfi
Lypd6b	Elfn2	Has1	Gpr110	Mdm1
Lyst	Elk3	Haus6	Gpr160	Mdm2
Lyz1	Ell	Hcn4	Gpr183	Meaf6
Mab21l1	Elmo1	Hebp1	Gpr65	Med13l
Mak	Elmo2	Hectd1	Gpr68	Med18
Maml3	Elmo3	Hectd2	Gpr77	Med29
Man1a2	Elmod3	Helb	Gramd1a	Med9
Map2k6	Elovl1	Hes6	Gramd1b	Mef2c
Map3k7	Elovl3	Hes7	Gramd2	Mefv
Map4k1	Elovl5	Hesx1	Grap2	Megf9
Map4k4	Elovl6	Hexb	Grasp	Meis1
Mapk14	Emb	Hic1	Grb2	Meox1
Mapk1ip1l	Eml1	Hif1a	Grhl1	Mertk
Mapre2	Eml5	Hint1	Grina	Met
Mark3	Eno1	Hist1h4h	Grk4	Mex3a
Masp1	Enpp4	Hist2h2be	Gsn	Mfge8
Matn3	Enpp5	Hivep1	Gsr	Mfsd6
Mboat1	Entpd1	Hivep2	Gtf2a1	Mgat5
Mcam	Epb4.1	Hivep3	Gtpbp1	Mgst2
Mccc2	Epb4.1l2	Hlcs	Gtsf1l	Micall2
Mcf2l	Epc1	Hmbox1	Gucy2f	Mink1
Mcoln2	Epor	Hmgb2	H19	Minpp1
Mcph1	Eps15l1	Hmgn1	H1f0	Mipep
Mdfic	Eps8l2	Hmgn2	H2-Aa	Mitf
Mdm1	Epx	Hmgn3	H2-Ab1	Mlh1
Mdm2	Erap1	Hnrnpa3	H2-DMb1	Mlxipl
Med9	Ercc1	Homer3	H2-Ea	Mmp12
Mef2d	Erf	Hopx	H2-Eb1	Mmp14
Meis1	Erg	Hormad2	H2-M10.4	Mmp19
Meox1	Ergic1	Hoxa1	H2-T23	Morn3
Mertk	Erh	Hoxa6	H3f3a	Mospd4
Mesdc1	Erich1	Hoxa7	Hace1	Mpeg1
Met	Erlin1	Hoxa9	Hamp	Mpnd
Mfsd2	Ern1	Hoxb7	Has1	Mprip
Mfsd4	Ero1l	Hs3st3b1	Has2	Mpzl3
Mfsd6	Esco2	Hsd17b12	Haus7	Mrgprb5
Mfsd7c	Esd	Hsd17b14	Havcr2	Mrpl1
Mgat4a	Esf1	Hsd17b3	Hax1	Mrpl16
Mgat5	Esyt1	Hsd3b7	Hccs	Mrps23
Mgst2	Etnk2	Hspa8	Hcfc2	Mrps26
Micall2	Ets1	Htr1b	Hck	Ms4a3
Mink1	Ets2	Htr2a	Hcls1	Ms4a4c
Minpp1	Evi2b	Htr7	Hcrtr1	Ms4a6c
Mitf	Evl	Htra1	Hdac10	Ms4a6d
Mkrn1	Evpl	Ibtk	Hdac4	Ms4a7
Mmd	Evx2	Icam2	Hdc	Ms4a8a
Mmp12	Exd2	Ier3	Heatr1	Msr1
Mmp14	Exoc1	Iffo2	Heca	Mta3
Mmp25	Exoc3	Ifi203	Hectd3	Mtap
Mnt	Exoc4	Ifi204	Heg1	Mtap9
Morc3	Exoc6	Ifi205	Helt	Mtf2
Morn3	Exosc7	Ifi27l2a	Hemgn	Mthfs
Mosc1	Ext1	Ifi44	Herc4	Mtmr11
Mpeg1	Eya1	Ifih1	Herpud2	Mtmr3
Mprip	Eya3	Ifitm1	Hexa	Mtus1
Mrc1	Ezr	Ifitm3	Hfe2	Muc13
Mrpl1	F2rl3	Ifitm6	Hgf	Murc
Mrpl33	F3	Ifna1	Hibch	Musk
Mrpl4	F5	Ifnar1	Hic2	Mx1
Mrps26	Fa2h	Ifnb1	Hif1an	Mxi1
Mrvi1	Fabp12	Ifngr1	Hip1r	Myb
Ms4a1	Fam107b	Igf1	Hipk1	Mybph
Ms4a3	Fam108b	Igf2bp2	Hipk2	Myc
Ms4a4b	Fam108c	Igf2bp3	Hist1h4m	Mycbp2
Ms4a4c	Fam110a	Igj	Hist2h3c1	Myct1
Ms4a4d	Fam110c	Igsf2	Hist2h3c2	Myd88
Ms4a6c	Fam114a1	Igsf8	Hjurp	Myl12b
Ms4a6d	Fam120b	Iigp1	Hk2	Myo18a
Ms4a8a	Fam122a	Il10rb	Hk3	Myo18b
Msgn1	Fam122b	Il12b	Hlx	Myo5c
Mst1r	Fam123a	Il16	Hmbs	Myof
Mta3	Fam123b	Il17b	Hmgn2	N4bp1
Mtap	Fam148a	Il18r1	Hmha1	Naip1
Mtap1a	Fam148b	Il1b	Hopx	Naip2
Mtmr11	Fam149b	Il1f9	Hrh2	Nanos3
Mtmr6	Fam154b	Il1r1	Hrsp12	Nars
Muc1	Fam160b1	Il2	Hs1bp3	Nat5
Muc13	Fam162a	Il20ra	Hsdl2	Nav2
Mx1	Fam164a	Il21	Hsf2bp	Ncald
Mx2	Fam167b	Il21r	Hsp90ab1	Ncf4
Myadm	Fam168b	Il28ra	Hspa8	Ncoa7
Myb	Fam169b	Il2rb	Hspb1	Ndufa8
Myc	Fam173b	Il31ra	Hspb11	Ndufb6
Myd88	Fam179b	Il33	Hunk	Neb
Myl10	Fam19a4	Il6	Ica1	Negr1
Mylk	Fam33a	Il6st	Ict1	Nek7
Myo1b	Fam35a	Il7	Id2	Neurl1a
Myof	Fam3a	Impa2	Ier2	Nfe2l2
N4bp1	Fam3c	Ina	Ier5	Nhlrc1
N6amt2	Fam46c	Incenp	Ifit3	Nhlrc3
Narg1l	Fam49b	Ing2	Ifitm3	Nhsl1
Nars	Fam53b	Inpp5f	Ifitm5	Nipbl
Nav1	Fam54b	Inppl1	Ifitm6	Nkrf
Nav2	Fam55c	Ip6k3	Ifnar2	Nkx2-2
Nbeal1	Fam69b	Iqsec1	Ifngr1	Nkx6-2
Nceh1	Fam71b	Iqsec2	Igf1r	Nkx6-3
Ncoa1	Fam72a	Irak1bp1	Igf2r	Nlrc5
Ncoa3	Fam73a	Irak4	Igfbp7	Nlrp10
Ncoa7	Fam83c	Irf4	Ikbkb	Nlrp1a
Ndst1	Fam83d	Irf8	Ikbkg	Nlrp3
Ndufa8	Fam83f	Irg1	Ikzf1	Nostrin
Ndufb3	Fam98a	Irs2	Il10ra	Noxa1
Necap1	Fance	Isg15	Il12a	Nr1d2
Nedd4l	Fancm	Itfg3	Il17ra	Nr1i3
Nedd9	Far1	Itga1	Il18bp	Nr2c1
Nek2	Farsb	Itga4	Il18r1	Nr2c2
Nek6	Fbln1	Itga5	Il1a	Nr4a1
Neu3	Fbln2	Itga6	Il1b	Nrarp
Neurl1a	Fbxl14	Itga8	Il1r1	Nras
Nfatc2	Fbxl17	Itgam	Il1r2	Nrd1
Nfatc4	Fbxl18	Itgb1	Il1rn	Nrf1
Nfe2l2	Fbxo10	Itgb5	Il22ra2	Nrip1
Ng23	Fbxo31	Itgb7	Il3ra	Nrp2
Nhlrc1	Fbxo40	Itm2c	Il5ra	Nrtn
Nlrc3	Fbxo43	Itpr1	Il8rb	Nsun3
Nlrc5	Fbxo48	Jag2	Impa2	Nt5c2
Nlrp1b	Fbxo5	Jakmip1	Ing2	Nup107
Nlrp3	Fbxo7	Jam2	Inhba	Nup160
Notch2	Fcgr3	Jdp2	Ino80d	Nup210l
Notch4	Fcho2	Jhdm1d	Inpp1	Nup98
Noxa1	Fchsd1	Josd2	Inpp4a	Nupr1
Nr1i3	Fcnb	Jph4	Inpp5a	Nxph3
Nr2c1	Fcrla	Kazald1	Insr	OTTMUSG00000005523
Nr3c1	Fdft1	Kbtbd10	Ints9	Oaf
Nrarp	Fdx1	Kbtbd11	Ipcef1	Oas1g
Nrd1	Fdxr	Kcmf1	Iqgap1	Oas2
Nrf1	Fem1a	Kcna3	Iqgap2	Odf1
Nrg1	Fermt2	Kcnc1	Iqsec1	Olfr1423
Nrg4	Fert2	Kcne3	Irf1	Olfr234
Nrip1	Ffar2	Kcnip2	Irf2	Olfr272
Nrp1	Fgd3	Kcnj2	Irg1	Olfr283
Nrp2	Fgd5	Kcnk10	Irgc1	Olfr460
Nsmaf	Fgf21	Kcnmb1	Irgm2	Olr1
Nsmce1	Fgr	Kcnq5	Irs2	Optc
Nsun7	Fhdc1	Kctd1	Isyna1	Oraov1
Nt5e	Fignl1	Kctd12	Itga4	Osbpl8
Nt5m	Filip1	Kctd14	Itgal	Oscar
Nubp1	Fkbp4	Kctd21	Itgax	Osgep
Nudt1	Fkbp5	Kdelc2	Itgb2	Ostm1
Nup160	Fkbp9	Kdm2b	Itgb2l	Oxr1
Nupr1	Fli1	Khdrbs1	Itgb6	P2rx3
Oaf	Flna	Kif13a	Itih3	P2rx7
Oas1g	Flywch1	Kif1a	Itih5	P2ry10
Oasl1	Fmnl3	Kif1b	Itk	P2ry13
Oasl2	Fmo5	Kif1c	Itpk1	P2ry14
Oaz2	Fnbp1	Kif21b	Itpkb	P4ha2
Odf1	Fosb	Kif23	Itpr2	Pacsin2
Olfr1423	Fosl2	Kif26b	Itprip	Padi1
Olfr234	Foxa1	Kif2c	Itsn2	Panx1
Olfr272	Foxj3	Kif3c	Jag1	Pard6b
Olfr283	Foxk1	Klf4	Jak1	Parp1
Olfr460	Foxn2	Klhl18	Jdp2	Parp2
Olfr694	Foxo3	Klhl2	Jmy	Parp9
Ophn1	Foxo6	Klhl5	Josd1	Parvb
Orai3	Foxred2	Klk12	Kbtbd7	Parvg
Osbpl11	Frat2	Klraq1	Kcnj12	Pax8
Osbpl3	Frg1	Klrb1b	Kcnj2	Pcgf5
Osbpl8	Frmd8	Klrb1f	Kcnmb4	Pcnx
Osbpl9	Frrs1	Klrg2	Kcnq2	Pcp4l1
Ostm1	Frs2	Klri1	Kcnq3	Pcyt1b
Otor	Fryl	Klrk1	Kcns3	Pdcd4
Otud7b	Fuca2	Kmo	Kdelr2	Pde4c
P2rx3	Fuk	Kpna2	Kdm4b	Pde6a
P2rx4	Furin	Krcc1	Kdm4c	Pdgfb
P2ry1	Fus	Kremen2	Kdm6b	Pdik1l
P2ry14	Fuz	Krt18	Khk	Pdk1
P2ry2	Fxr1	Krt78	Kidins220	Pdp2
P4ha1	Fyn	Krt8	Kif14	Pdpn
P4ha2	Fyttd1	Krt80	Kif20b	Pdrg1
Pabpc1	Fzd8	Krtcap3	Kif21b	Pdzd2
Pacs2	G0s2	Kynu	Kif23	Pebp4
Padi2	Gabarapl1	L3mbtl3	Kif3b	Pelp1
Pag1	Gabbr2	LOC654426	Kif5b	Pepd
Pak4	Gadd45a	LOC665622	Kifc1	Perp
Pam	Gadd45g	Lactb	Klb	Pex3
Papss2	Galk2	Lama4	Klf10	Pfpl
Parp11	Galnt10	Lamc1	Klf2	Pgap1
Parp12	Galnt11	Lamp1	Klf3	Phldb2
Parp8	Galnt2	Large	Klf5	Phlpp2
Parp9	Ganab	Lat2	Klf7	Phyhd1
Parvb	Gapdh	Layn	Klhdc4	Pigv
Patl1	Gapt	Lbh	Klhl5	Pik3ca
Patz1	Gapvd1	Lbxcor1	Klhl6	Pik3cb
Pax8	Gart	Lcmt1	Klrb1b	Pik3cd
Pbp2	Gas1	Lcp1	Klrb1f	Pik3r1
Pcdh1	Gatad1	Ldhb	Kpna2	Pim1
Pcdh17	Gatsl3	Ldoc1l	Kpna4	Pip4k2c
Pcdhgc5	Gbe1	Lect2	Kri1	Pip5kl1
Pcnx	Gbf1	Letmd1	Krr1	Pitpna
Pcp4l1	Gbx1	Lgals3	Krt86	Piwil4
Pdcd1	Gca	Lgals3bp	Ksr1	Pkd1l2
Pde3b	Gclc	Lgr4	Lair1	Pkib
Pde4a	Gde1	Lgtn	Lamb3	Pkn3
Pde6a	Gdf11	Lif	Lamp1	Plac8
Pde6b	Gdf15	Lifr	Lamp2	Plcg2
Pde6d	Gem	Lilrb4	Lao1	Plek2
Pde7a	Gfap	Lime1	Laptm4b	Plekha2
Pde7b	Gfi1	Lipa	Laptm5	Plekhf2
Pde9a	Gfpt1	Lipc	Larp1	Plekhg4
Pdgfb	Gfra4	Lipn	Larp5	Plekhh2
Pdgfra	Gga2	Litaf	Lasp1	Plekhh3
Pdgfrb	Ggta1	Lix1	Lats2	Plekhm3
Pdik1l	Ghr	Lmnb1	Lcn4	Plekho2
Pdp2	Gins1	Lmo1	Lcorl	Plg
Pdpn	Git2	Lmo2	Lcp1	Pln
Pdrg1	Gja4	Lmo4	Lcp2	Pls3
Pdxk	Gja5	Lnpep	Lct	Plxdc1
Pfkfb4	Gjb2	Lonrf2	Ldha	Plxnb2
Pfkm	Gjb3	Lpar3	Ldhc	Plxnd1
Pfpl	Gk5	Lpcat1	Ldlrap1	Pmaip1
Phc2	Glb1	Lpin2	Leo1	Pnmal2
Phgdh	Glcci1	Lrba	Lep	Pold4
Pias1	Gli3	Lrch1	Leprot	Polk
Pigc	Glipr1	Lrig2	Lfng	Pomp
Pigl	Glipr2	Lrp1	Lgals3	Ppap2c
Pigz	Glrx	Lrp12	Lgals6	Ppapdc1b
Pih1d1	Glrx3	Lrp4	Lgals8	Ppard
Pik3ip1	Glt8d2	Lrrc39	Lig1	Ppcdc
Pik3r5	Glt8d3	Lrrc40	Lig3	Ppib
Pik3r6	Glud1	Lrrc58	Lig4	Ppm1h
Pim1	Gm1019	Lrrc6	Lilrb3	Ppm2c
Pip4k2a	Gm10941	Lrrc8b	Lilrb4	Ppp1cb
Pip5kl1	Gm12166	Lrrc8c	Lima1	Ppp1r15b
Pipox	Gm12528	Lrrc8d	Lime1	Ppp1r3b
Pira3	Gm13011	Lrrfip1	Limk2	Ppp3ca
Pisd	Gm13271	Lsr	Lims1	Ppp3cc
Pisd-ps3	Gm1337	Lta4h	Lin28	Prdm9
Piwil4	Gm13547	Ltbp2	Lipe	Prdx1
Pkd1l2	Gm14137	Ly6a	Litaf	Prex1
Pkib	Gm14203	Ly6c1	Llph	Prhoxnb
Pkig	Gm166	Ly6e	Lmnb1	Prkag2
Pkn3	Gm4925	Ly86	Lmo1	Prkar2b
Pla2g4b	Gm5069	Lypd4	Lmo2	Prkcb
Plac8	Gm5334	Lypd6b	Lmo4	Prkcc
Plb1	Gm5627	Lyrm1	Lnp	Prkd3
Pld1	Gm6042	Lyrm4	Lnx1	Prkra
Pld4	Gm608	Lyz1	Lonp2	Prkrip1
Plec1	Gm6498	Maged1	Lonrf1	Prkx
Plek2	Gm7092	Mamdc2	Lox	Prnd
Plekha2	Gm766	Maml2	Lpgat1	Prph
Plekhf2	Gm815	Man1a	Lpin2	Prr5
Plekhg4	Gm8783	Map2k6	Lpl	Prtg
Plekhh2	Gm885	Map3k13	Lrmp	Psap
Plekho1	Gm8884	Map3k7	Lrp8	Psd2
Plekho2	Gm9790	Map3k9	Lrrc1	Psen2
Plg	Gm9907	Map4k4	Lrrc33	Psma6
Pltp	Gmppa	Mapk13	Lrrc4	Psmc6
Plxna1	Gna12	Mapk1ip1l	Lrrc50	Psmd9
Plxnb2	Gna13	Mapk7	Lrrc58	Ptafr
Plxnc1	Gnao1	Mapk8	Lrrc6	Ptchd1
Podn	Gnaq	Mapkapk2	Lrrc67	Ptf1a
Polb	Gnat2	Mar7	Lrrfip1	Ptger3
Polk	Gng10	Mare	Lrrk2	Ptgfrn
Polr1e	Gng7	Mark3	Lrrn4	Pth1r
Pomp	Gnpat	Matn2	Lsm6	Ptms
Pou2f1	Gnptab	Matn3	Lta4h	Ptp4a1
Pou2f2	Gnrh1	Mbnl2	Ltf	Ptpn18
Pparg	Gns	Mboat1	Ly6c1	Ptpn3
Ppargc1b	Golga7b	Mc2r	Ly75	Ptpra
Ppia	Golm1	Mccc1	Lyl1	Ptprj
Ppifos	Golph3	Mcf2l	Lyn	Ptprr
Ppm1j	Gosr2	Mcm6	Lyrm2	Pvr
Ppm2c	Got1	Mcoln2	Lyrm4	Pvrl1
Ppp1r16b	Gpatch3	Mcph1	Lyst	Pwwp2b
Ppp1r1c	Gpatch4	Mdfic	Lyve1	Pxn
Ppp1r3b	Gpbp1	Mdm2	Lyz1	Pyhin1
Ppp3cc	Gpc1	Med18	Lyz2	Rab11fip5
Prdm1	Gpi1	Med9	Maea	Rab17
Prex1	Gpkow	Mef2a	Mag	Rab31
Prg3	Gpld1	Mef2c	Magix	Rab36
Prhoxnb	Gpn2	Meis1	Mak10	Rab3il1
Prickle2	Gpr107	Men1	Mall	Rab3ip
Prkar2b	Gpr110	Meox1	Man1c1	Rab40c
Prkcc	Gpr157	Mepe	Man2a1	Rabep1
Prkch	Gpr160	Mertk	Map2k4	Rabgap1l
Prkcq	Gpr177	Mesdc1	Map3k3	Rad17
Prkd3	Gpr182	Met	Map3k7ip3	Rad18
Prkra	Gpr27	Mfsd1	Map3k9	Rad23b
Prosc	Gpr39	Mgat4a	Mapk3	Raet1a
Prpf38b	Gpr61	Mgat5	Mapkapk2	Raet1d
Prpsap1	Gpr65	Mgst2	Mapkapk3	Raet1e
Prr5	Gpr68	Micall2	Mapksp1	Raf1
Prr5l	Gpr77	Mid1	Mar4	Rag2
Prrg4	Gpr81	Mier3	Mar8	Rai14
Prss16	Gpsm1	Mink1	Marcks	Ranbp9
Prss22	Gpx3	Minpp1	Marveld2	Rap1a
Psap	Gramd1a	Mitf	Mat2b	Rap1b
Psd2	Gramd2	Mkrn1	Max	Rapgef2
Psmb7	Grap	Mlh1	Mblac1	Rasa3
Pstpip1	Grap2	Mllt3	Mbnl1	Rasgef1b
Ptger2	Grb14	Mllt6	Mbnl2	Rasgrp1
Ptgs1	Grb2	Mmachc	Mbp	Rassf8
Pth2	Gria3	Mmd	Mcam	Rbl1
Ptk2	Grip1	Mmp12	Mcee	Rbm38
Ptma	Gripap1	Mmp19	Mcl1	Rbm47
Ptms	Grk5	Mmp8	Mcm5	Rbm7
Ptp4a2	Gsc2	Mnda	Mcm6	Rbm9
Ptplad2	Gsdmd	Moap1	Mdm4	Rbp7
Ptpn1	Gse1	Mobkl2b	Med30	Rbpj
Ptpn3	Gsg1l	Morc3	Meg3	Rbpjl
Ptpn5	Gsg2	Morn3	Metrnl	Rcbtb2
Ptprs	Gsk3b	Moxd2	Mettl9	Refbp2
Ptprv	Gsr	Mpa2l	Mfap1b	Relt
Ptrf	Gtf2a1	Mpo	Mfsd9	Rem2
Pura	Gtf3c4	Mprip	Mgat1	Rerg
Pus10	Gtpbp1	Mpzl3	Mgat5	Rest
Qk	Gtpbp8	Mr1	Mgll	Retn
R3hdm2	Gtse1	Mrc1	Mgrn1	Rftn1
Rab14	Gtsf1l	Mrpl14	Mgst2	Rfwd2
Rab19	Guca1a	Mrpl4	Mier3	Rgmb
Rab33b	Gucy2c	Mrps26	Mina	Rgs2
Rab36	Gyg	Ms4a1	Mipep	Rgs3
Rab3a	Gzmm	Ms4a3	Mki67	Rgs9
Rab40c	H19	Ms4a4b	Mkl1	Rhbdl3
Rab7	H2-Ea	Ms4a4c	Mknk1	Rheb
Rab8b	H2-Oa	Ms4a6d	Mlana	Rhoq
Rabep1	H2-Ob	Ms4a7	Mlec	Rhou
Racgap1	H2-Q10	Msn	Mlf1ip	Rims3
Rad17	H2-T10	Msr1	Mlh3	Rin2
Rad18	H2-T23	Msrb3	Mmp25	Ripk2
Rad23b	H2-T24	Mst1r	Mmp27	Rnasel
Rad9b	H2-T9	Mtap	Mmp28	Rnf125
Rag2	H2-gs10	Mtap6	Mmp9	Rnf144a
Rai14	H2afx	Mtap9	Mns1	Rnf145
Ralgds	H3f3a	Mtf2	Mnt	Rnf169
Ralgps2	H47	Mthfd1l	Mobkl1b	Rnf217
Rap1a	Has3	Mthfd2l	Mobkl2c	Rngtt
Raph1	Havcr2	Mtmr10	Mocs1	Rpia
Rasa4	Hc	Mtmr11	Mocs2	Rpl21
Rasal2	Hck	Mtmr6	Mogat2	Rpl6
Rasgef1b	Hcls1	Mto1	Mon2	Rpp21
Rasgrf1	Hcrtr1	Mtpn	Morn1	Rps26
Rasgrp3	Hdac11	Muc1	Mospd1	Rrm1
Rassf4	Hdac4	Muc13	Mospd4	Rrm2
Rassf6	Hdac6	Mul1	Mpo	Rrp12
Rbbp6	Hdc	Musk	Mpp7	Rspo1
Rbks	Heatr1	Mx2	Mppe1	Rtn2
Rbm38	Heatr2	Myadm	Mpzl3	Rtn4rl2
Rbm47	Hells	Myb	Mreg	Runx1
Rbm7	Hemgn	Mybpc1	Mrfap1	Runx2
Rbm9	Hemk1	Mybph	Mrgpra1	Rusc2
Rbp7	Herpud1	Mycl1	Mrpl15	Rxrg
Rbpj	Hexa	Myct1	Mrpl19	S100a10
Rbpms	Hexim1	Myef2	Mrpl33	S100b
Rcn3	Hgf	Myl10	Mrpl48	S1pr3
Rd3	Hgfac	Myl12b	Mrps10	Samd4
Relt	Hiatl1	Mylk	Mrps18c	Sap30
Rem2	Hibadh	Myo18b	Mrps21	Saps2
Rest	Hibch	Myo5a	Mrps23	Sash1
Rftn1	Hic1	Myof	Mrps33	Satb1
Rfwd2	Hif1an	Myst2	Mrps35	Scand1
Rfx2	Hif3a	N4bp1	Mrps9	Scel
Rgl1	Hip1r	N6amt2	Mrrf	Scgb1a1
Rgmb	Hipk1	Naip1	Mrvi1	Scn8a
Rgs16	Hipk2	Nanos3	Ms4a8a	Scpep1
Rgs2	Hist1h2bj	Nap1l2	Msh6	Scrn2
Rgs3	Hist1h2bl	Narg1l	Msl3	Sctr
Rgs8	Hist1h2bm	Narg2	Msmp	Sdad1
Rhbdd2	Hist1h2bp	Nars	Msra	Sdc1
Rhobtb1	Hist1h3d	Nav1	Msrb2	Sdc3
Rhoq	Hist1h4b	Nav2	Mtap6	Sec14l2
Rilpl1	Hist1h4h	Nav3	Mterfd2	Sec16b
Rin2	Hist1h4k	Ncald	Mterfd3	Selp
Rnasel	Hist4h4	Ncapg2	Mtfr1	Selplg
Rnf149	Hivep1	Nceh1	Mtg1	Sema3f
Rnf157	Hjurp	Nck2	Mthfs	Sema4a
Rnf169	Hk1	Ncoa2	Mtif3	Sema4b
Rnf19b	Hk2	Ncoa3	Mtmr12	Sema4c
Rnf24	Hk3	Ncoa7	Mtr	Sept15
Rnu1b2	Hlx	Ndfip2	Mtss1	Sergef
Rpa1	Hmga2	Ndufa8	Mtus1	Serinc2
Rpgrip1	Hmgb1	Neb	Mustn1	Serpinh1
Rpl11	Hmgn2	Nedd4l	Mxd1	Sertad2
Rpl29	Hnrnpab	Nefl	Mxi1	Sfrp2
Rpusd4	Hnrnpf	Nek10	Myadm	Sfrs2ip
Rreb1	Hnrnpl	Nek2	Myb	Sfrs7
Rrm2	Hnrnpul1	Nek6	Mycl1	Sgip1
Rrp1	Hopx	Nek7	Myh9	Sgms1
Rrp1b	Hormad2	Neu1	Myl10	Sgms2
Rrp7a	Hoxb1	Neu3	Myl2	Sh2d1b1
Rtp4	Hoxd12	Neurl1a	Myl4	Sh3bgrl
Runx1	Hp1bp3	Nf1	Mylk3	Sh3bp4
Runx2	Hps3	Nf2	Myo1d	Sh3pxd2a
Rxra	Hps5	Nfatc2	Myo1f	Shb
Rybp	Hr	Nfe2l2	Myo9b	Shisa2
S100a10	Hrh2	Nfyb	Myst3	Sigmar1
S100a3	Hrh3	Nhlrc1	N4bp1	Sipa1l1
S100a8	Hrsp12	Nhsl1	Nacad	Sipa1l2
S100b	Hsd11b1	Ninj1	Naglu	Sirpa
S1pr1	Hsd11b2	Nlrc5	Naif1	Ski
S1pr3	Hsf2	Nlrp10	Naip2	Slamf1
Saa3	Hsf2bp	Nlrp1b	Naip5	Slc11a1
Samd12	Hsp90ab1	Nlrp3	Nampt	Slc16a1
Samd4	Hspa8	Nnmt	Napepld	Slc16a10
Sash1	Hsph1	Nol4	Narfl	Slc16a7
Sbpl	Htr2a	Nos1ap	Narg1	Slc18a1
Sc5d	Hus1	Nostrin	Nbeal2	Slc1a7
Scamp2	Huwe1	Notch1	Ncam1	Slc20a1
Scand1	Hvcn1	Notch2	Nceh1	Slc22a18
Scarb1	Hyal1	Npc1	Ncf2	Slc23a2
Scd2	Hyi	Npvf	Ncoa3	Slc24a1
Scd3	Ibtk	Nr1i3	Ncoa6	Slc25a12
Scd4	Ica1	Nr2c1	Ndst1	Slc25a19
Scel	Ick	Nr2f6	Ndufa6	Slc25a28
Scgb1a1	Id2	Nr3c1	Ndufb3	Slc25a29
Scn3b	Idh2	Nrarp	Ndufb7	Slc25a3
Sdc3	Idh3a	Nrbf2	Ndufb9	Slc25a37
Sdc4	Ier2	Nrf1	Ndufs4	Slc25a38
Sdhb	Ifnar2	Nrg1	Ndufv3	Slc25a43
Sdr16c5	Ifng	Nrg4	Nedd4	Slc28a2
Sec16b	Ift80	Nrip1	Nedd4l	Slc2a4
Sec24b	Igbp1	Nrp1	Nedd9	Slc30a1
Sec24d	Igdcc4	Nrp2	Neil3	Slc30a4
Selp	Igf1r	Nrxn2	Nek6	Slc30a5
Sema3c	Igf2r	Nsd1	Nek9	Slc31a1
Sema3g	Igsf2	Nsmaf	Neto2	Slc31a2
Sema4b	Igsf6	Nsmce1	Neu3	Slc32a1
Sema4c	Ikzf1	Nsun3	Nfatc1	Slc35f2
Sema4d	Ikzf2	Nsun7	Nfatc3	Slc36a3
Sema7a	Il13ra1	Nt5e	Nfe2l2	Slc37a1
Sept15	Il18bp	Nt5m	Nfkbia	Slc37a3
Sept9	Il1b	Nup160	Nfkbiz	Slc38a7
Serpina3f	Il1r2	Nxph3	Nfu1	Slc41a3
Serpina3h	Il1rn	Oaf	Ngp	Slc44a2
Serpinb1c	Il20rb	Oas1g	Nid2	Slc44a3
Serpinb8	Il6st	Oasl1	Nin	Slc44a5
Serping1	Il8rb	Oasl2	Ninj2	Slc45a1
Sesn3	Ilvbl	Oaz2	Nipal4	Slc46a3
Sestd1	Impa1	Obfc1	Nisch	Slc4a8
Sfmbt2	Ina	Odf1	Nit2	Slc9a7
Sfrs7	Inhbb	Ogt	Nkain1	Slc9a9
Sgip1	Ino80d	Olfr1423	Nlk	Sltm
Sgk1	Inpp1	Olfr1509	Nlrp1a	Smad1
Sgk3	Inpp4a	Olfr283	Nme5	Smad6
Sgms1	Inpp5a	Olfr432	Nmur1	Smarca2
Sgpp1	Inpp5b	Olfr433	Nnt	Smndc1
Sh2d4a	Insr	Optc	Nod1	Smtnl1
Sh3bp4	Ints5	Os9	Nod2	Smu1
Sh3d20	Ints9	Osbp	Nos1ap	Smug1
Sh3glb1	Intu	Osbpl11	Nostrin	Snora3
Sh3pxd2a	Invs	Osbpl3	Notch2	Snord72
Sh3pxd2b	Ipmk	Osbpl8	Npas1	Snph
Shisa2	Ipp	Osbpl9	Npepps	Snrnp35
Shisa4	Iqcf4	Oscar	Nphp1	Snx1
Siglec1	Iqch	Ostm1	Npr2	Snx18
Sigmar1	Iqgap1	Otos	Nr1h2	Snx2
Sim2	Iqgap2	Ovol2	Nr4a1	Snx24
Skap1	Iqgap3	Oxr1	Nr4a3	Socs3
Slamf1	Iqsec1	P2rx4	Nrg1	Socs7
Slamf6	Iqsec2	P2ry1	Nsmaf	Sod1
Slamf7	Irak1bp1	P2ry14	Nsmce2	Solh
Slamf8	Irf1	P4ha1	Nt5c2	Sorl1
Slc11a1	Irf2	P4ha2	Nt5c3	Sos1
Slc12a7	Irf2bp1	Padi2	Nt5dc3	Sos2
Slc12a8	Irs1	Pank1	Ntng2	Sox6
Slc16a8	Isca1	Pank3	Nuak1	Spcs2
Slc1a2	Isoc2a	Panx1	Nucb2	Spink2
Slc1a3	Itga1	Papss1	Nudt4	Spire2
Slc1a7	Itga6	Parp11	Nudt7	Spns2
Slc22a18	Itgb1	Parp12	Numb	Spon1
Slc24a3	Itgb1bp1	Parp8	Nup153	Spp1
Slc25a12	Itgb2	Parvb	Nup210	Spry1
Slc25a18	Itgb2l	Patl1	Oasl2	Spry2
Slc25a24	Itgb3	Pbp2	Oat	Spsb2
Slc25a38	Itgb6	Pbx4	Oaz2	Sptlc2
Slc28a2	Itih3	Pcdh1	Obfc1	Srfbp1
Slc29a3	Itk	Pcdhgc5	Oca2	Srgn
Slc2a5	Itm2a	Pcgf3	Ogdh	Ssr1
Slc2a7	Itm2b	Pcp4l1	Ogfrl1	Ssr3
Slc30a1	Itpk1	Pdcd1lg2	Ogn	St3gal5
Slc30a2	Itpripl2	Pdcd4	Olfm1	St6galnac1
Slc30a4	Itsn1	Pde4a	Olfml2a	St8sia1
Slc35f2	Itsn2	Pde5a	Olfml2b	St8sia4
Slc36a3	Jak1	Pde6a	Olfr373	Stambpl1
Slc37a1	Jdp2	Pde6d	Olfr556	Stat5b
Slc38a1	Josd1	Pde7b	Olfr692	Stat6
Slc38a11	Jph3	Pde8a	Olfr695	Steap3
Slc38a6	Jun	Pdk1	Opn1mw	Stk33
Slc39a10	Kank1	Pdlim1	Opn3	Stk39
Slc39a14	Katnal1	Pdrg1	Optn	Ston1
Slc43a1	Kbtbd7	Pdzd2	Orai2	Ston2
Slc44a1	Kbtbd8	Pea15a	Orm1	Stox2
Slc44a2	Kcnc3	Pea15b	Osbp	Stx11
Slc44a3	Kcnh2	Pebp4	Osbpl11	Stx1a
Slc45a1	Kcnj11	Pet112l	Osbpl8	Stxbp3a
Slc46a3	Kcnj6	Pex5	Oscp1	Sub1
Slc6a4	Kcnk6	Pfkm	Ostc	Suclg1
Slfn10	Kcnk7	Pfkp	Ostf1	Sugt1
Slfn5	Kcnmb1	Pgap1	Oxct2a	Sulf2
Slu7	Kcnn3	Pgm1	Oxnad1	Susd2
Smad1	Kcnq2	Pgm2l1	P2rx3	Suz12
Smc3	Kcnq3	Pgrmc2	P2ry13	Syk
Smn1	Kcnq4	Phactr4	Pacs1	Syn3
Smox	Kcns3	Phf11	Pacsin2	Sys1
Smpdl3a	Kcp	Phf21a	Padi4	T2
Smu1	Kdelr2	Phgdh	Paf1	Taf1b
Smurf2	Kdm4a	Phtf2	Pak1ip1	Tagap
Smyd2	Kdm4b	Pi15	Pak2	Tanc1
Snapc3	Kdsr	Pias1	Palld	Taok3
Snora3	Khdrbs3	Pigc	Palmd	Tas2r138
Snord83b	Kif13a	Pigm	Pam	Tbata
Snrpf	Kif17	Pigz	Pan3	Tbc1d14
Snw1	Kif18b	Pik3ca	Pank1	Tbc1d23
Snx18	Kif1b	Pik3cg	Papss2	Tbcc
Snx2	Kif20b	Pik3r1	Parp16	Tbl1xr1
Snx25	Kif21b	Pim1	Parp9	Tceanc
Snx30	Kif23	Pip4k2a	Parvg	Tcf4
Snx5	Kif26a	Pip4k2c	Pask	Tcfap4
Snx9	Kif27	Pipox	Patz1	Tcfec
Socs3	Kif2a	Pisd	Pcbp1	Tctex1d1
Sod1	Kif3b	Pisd-ps2	Pcmt1	Tekt3
Sod3	Kit	Piwil2	Pcmtd1	Tenc1
Sox17	Klb	Piwil4	Pcnt	Tep1
Sox6	Klc4	Pkd1l2	Pcnx	Terc
Sox7	Klf1	Pkib	Pctk2	Tfdp1
Sparc	Klf10	Pkn3	Pcx	Tgfbi
Spats2	Klf13	Pla2g12a	Pcyt1a	Tgif1
Sphk1	Klf2	Pla2g3	Pdcd2l	Tgtp2
Spink2	Klf4	Pla2g4b	Pde1a	Thbs1
Spire1	Klf5	Pla2g4e	Pde2a	Thra
Spns2	Klf6	Pla2r1	Pde3b	Thy1
Spns3	Klf7	Plac1l	Pde4a	Tiam1
Spock2	Klhdc2	Plac8	Pde8a	Ticam1
Spon1	Klhdc3	Plau	Pdpk1	Tifab
Spred1	Klhdc4	Plcb1	Pdss2	Tigd2
Spry1	Klhdc9	Plcg2	Pdzd8	Tigd4
Sptlc2	Klhl17	Plcl2	Pecam1	Timeless
Sqle	Klhl2	Pld2	Peg13	Timp1
Srgap2	Klhl25	Pld4	Peli2	Timp3
Srgap3	Klhl36	Plec1	Per2	Tiparp
Ssbp3	Klhl5	Plek2	Per3	Tjp2
Ssfa2	Klk1	Plekha2	Pfdn5	Tle3
Ssr3	Klraq1	Plekha4	Pfkfb3	Tlr12
Sstr4	Klrb1c	Plekhf2	Pfkfb4	Tlx1
St3gal1	Kntc1	Plekhg4	Pfkp	Tm4sf20
St6galnac3	Kpna4	Plekhg6	Pglyrp1	Tm4sf5
Stac2	Kras	Plekhh2	Phactr2	Tmbim6
Stambp	Kremen1	Plekhm1	Phb	Tmc3
Stard5	Krr1	Plekhm3	Phf1	Tmco7
Stau1	Krt86	Plg	Phf17	Tmeff1
Stk30	L3mbtl	Pllp	Phlda1	Tmeff2
Stk33	Lactb2	Pln	Phospho1	Tmem131
Stk39	Lag3	Plxna1	Pi4ka	Tmem154
Stom	Lamb3	Plxnb2	Pigb	Tmem162
Ston1	Lamp2	Plxnd1	Pigu	Tmem170b
Ston2	Larp1	Pmaip1	Pigyl	Tmem171
Stra8	Larp5	Pml	Pik3ap1	Tmem176a
Stx19	Lars2	Pmp2	Pik3c2a	Tmem194
Stx3	Lasp1	Pnmal2	Pik3c3	Tmem211
Sub1	Lass2	Polb	Pik3cd	Tmem214
Sulf2	Lass5	Pold4	Pik3ip1	Tmem30a
Sumf1	Lass6	Polk	Pik3r1	Tmem30b
Svil	Lats2	Polr1a	Pik3r5	Tmem38b
Swap70	Lax1	Polr1e	Pilra	Tmem40
Sycp3	Lbp	Polr2b	Pilrb1	Tmem50b
Syf2	Lbr	Polr3b	Pilrb2	Tmem55a
Syn3	Lbx2	Polr3gl	Pink1	Tmem66
Syngr2	Lcn2	Pomc	Pip4k2b	Tmie
Synpo	Lcn4	Pou2f1	Pip5k1b	Tmigd1
Sys1	Lcp1	Pparg	Pira3	Tmod3
T2	Lcp2	Ppargc1a	Pisd-ps1	Tmpo
Tacc1	Lct	Ppargc1b	Pitpnc1	Tmprss4
Tanc1	Lctl	Ppfibp1	Pknox1	Tmsb10
Taok1	Ldhc	Ppig	Pla1a	Tnfaip6
Taok3	Ldhd	Ppm1m	Pla2g15	Tnfaip8l3
Tbc1d1	Ldlr	Ppm2c	Pla2g16	Tnfrsf11a
Tbc1d10a	Lefty2	Ppp1r1c	Pla2g7	Tnfrsf21
Tbc1d22a	Lemd2	Ppp2ca	Plac8	Tnfrsf26
Tbc1d5	Leng8	Ppp2r5a	Plac8l1	Tnfsf10
Tbpl1	Leo1	Ppp2r5c	Plb1	Tnfsf15
Tbx3	Lep	Ppp3ca	Plbd1	Tnfsf18
Tbxas1	Leprotl1	Ppp4r2	Plcl2	Tnfsf4
Tcf7l2	Lgals2	Prdx1	Pld3	Tnfsf8
Tcfeb	Lgals3	Prdx6-rs1	Plec1	Tnip1
Tctex1d1	Lgals4	Prex1	Plekha1	Tnni1
Tekt3	Lgals6	Prg2	Plekha2	Tnrc6a
Tep1	Lgtn	Prg4	Plekhb2	Tns4
Tex2	Lhfpl4	Prhoxnb	Plekhg1	Tnxb
Tgfbr1	Lig3	Prkag2	Plekhg3	Tomm40
Tgfbr3	Lilrb4	Prkar2b	Plekhg6	Top3a
Tgif1	Lime1	Prkcq	Plekhm1	Tor1b
Tgm2	Limk2	Prkd3	Plekho2	Tpd52
Thrsp	Lims1	Prkra	Plk4	Tpk1
Thy1	Lin28	Prkx	Plod1	Tpst1
Tia1	Lin54	Prnd	Plscr1	Tpst2
Tifab	Lins2	Procr	Plxnc1	Tpt1
Timm8a2	Lipe	Pros1	Pmvk	Traf3ip2
Tle3	Litaf	Prrg4	Pnpla1	Traf3ip3
Tlr12	Lmf1	Prss12	Pnpla6	Trafd1
Tlr3	Lmln	Prss16	Pnpla8	Tram1
Tlr5	Lmnb1	Prss21	Podn	Trappc9
Tlr9	Lmo1	Psap	Pofut1	Treh
Tlx1	Lmo2	Psca	Pogz	Trem1
Tm7sf4	Lmo4	Psd2	Pola2	Trem2
Tm9sf4	Lmtk2	Psen2	Pold3	Trerf1
Tmbim6	Lonrf1	Psmc6	Poli	Trim13
Tmcc2	Lonrf2	Ptch1	Polr3b	Trim2
Tmcc3	Lpar5	Ptgdr	Polr3gl	Trim45
Tmco3	Lpar6	Ptger2	Pop1	Trim55
Tmed10	Lpcat1	Ptgfrn	Por	Trim72
Tmed8	Lpcat3	Ptk2	Pp11r	Trim8
Tmeff2	Lpgat1	Ptk7	Ppa2	Trmt12
Tmem106c	Lpin3	Ptp4a2	Ppapdc2	Trpm4
Tmem131	Lpl	Ptpn18	Ppia	Trps1
Tmem132a	Lrfn1	Ptpn2	Ppp1cb	Trpv4
Tmem162	Lrfn3	Ptpn3	Ppp1r12a	Tsc22d3
Tmem168	Lrmp	Ptpn5	Ppp1r16a	Tsp50
Tmem171	Lrp5	Ptpra	Ppp2cb	Tspan13
Tmem176a	Lrp8	Ptprc	Ppp2r1b	Tspan3
Tmem176b	Lrrc1	Ptrf	Ppp2r5a	Tssc1
Tmem178	Lrrc4	Pvr	Ppp2r5c	Ttbk1
Tmem211	Lrrc50	Pvt1	Pppde2	Ttc39c
Tmem214	Lrrc58	Pyhin1	Ppt2	Ttf2
Tmem38b	Lrrc6	Qpct	Prdm1	Ttk
Tmem51	Lrrfip1	Rab11fip5	Prdm10	Tulp4
Tmem55a	Lrrfip2	Rab14	Prdm2	Txk
Tmem72	Lrrk2	Rab17	Prdx3	Txndc2
Tmem87b	Lrrn2	Rab36	Prdx6	Txnrd1
Tmigd1	Lrrn4	Rab37	Prg2	Tyk2
Tmpo	Lsm11	Rab3gap2	Prickle3	Tyw1
Tmprss13	Lsm2	Rab7	Prim1	Uaca
Tmprss4	Lsm6	Rab8b	Prkab1	Ubap1
Tmsb10	Lta4h	Rabl5	Prkaca	Ubc
Tnfaip3	Ltf	Rad18	Prkar2b	Ube2h
Tnfaip8	Ly6c2	Rad23b	Prkcb	Ube2k
Tnfaip8l3	Ly6e	Rag2	Prkce	Ube2l3
Tnfrsf10b	Ly6g5b	Rai14	Prkch	Ube2n
Tnfrsf11a	Lyn	Ralgps2	Prkd2	Ubl3
Tnfrsf13c	Lyrm1	Ramp1	Prkrip1	Uchl1
Tnfrsf21	Lyve1	Rap1b	Proca1	Ugt1a6b
Tnfrsf23	Lyz1	Rap2b	Prodh	Ulk4
Tnfsf11	Lyz2	Rapgef2	Prok2	Unc13a
Tnfsf15	M6prbp1	Raph1	Prom1	Unc45b
Tnfsf18	Mad2l1bp	Rasa4	Prox2	Upk3b
Tnfsf4	Maea	Rasal2	Proz	Upp1
Tnfsf8	Maf	Rasd1	Prpf40b	Usp12
Tnfsf9	Malat1	Rasgef1b	Prps1l1	Usp32
Tnip1	Mall	Rasgrf1	Prr11	Usp40
Tnip3	Man1a2	Rasgrp1	Prr5l	Usp47
Tnni1	Man2a1	Rassf6	Prr8	Usp6nl
Tnpo1	Manba	Rassf8	Prss2	Usp7
Tnrc4	Maoa	Rbbp6	Psat1	Utf1
Tnrc6a	Map2k4	Rbbp7	Psd3	Utp14a
Tns3	Map3k1	Rbm38	Psd4	Utp14b
Tns4	Map3k4	Rbm47	Psen2	Uvrag
Tom1l2	Map3k8	Rbm7	Psma6	Vamp4
Tomm70a	Map3k9	Rbm9	Psmb7	Vangl2
Tpd52	Map4k1	Rbp7	Psmd9	Vav3
Tpra1	Map4k2	Rbpj	Psmg1	Vax2os1
Tpst1	Map4k4	Rbpjl	Pstpip2	Vbp1
Tram2	Mapk13	Rbpms	Ptafr	Vdac1
Treh	Mapk14	Rcn3	Ptch1	Vdr
Trem2	Mapk8ip1	Rd3	Ptchd3	Vmn2r27
Treml2	Mapksp1	Reck	Ptgdr	Vprbp
Treml4	Mapre2	Reep1	Ptgds	Vps37c
Trerf1	Mar4	Reep3	Ptges2	Vps54
Trhr2	Mar6	Refbp2	Ptgir	Vrk1
Trim30	Mar7	Rem2	Ptgs1	Wdr13
Trim45	Mark1	Rest	Pth1r	Wdr19
Trim6	Mark2	Rftn1	Ptk2b	Wdr59
Trim69	Max	Rfx2	Ptma	Wdr67
Trim72	Mbd2	Rfx5	Ptov1	Wdr89
Trit1	Mbnl2	Rgmb	Ptp4a3	Wdsub1
Trp53i11	Mbp	Rgs7bp	Ptplb	Wdtc1
Trp53rk	Mc5r	Rgs8	Ptpn11	Wee2
Trpm4	Mcee	Rgs9	Ptpn12	Wfdc2
Trpv4	Mcrs1	Rhoj	Ptpn2	Whrn
Tsen2	Mdfi	Rhoq	Ptpre	Wipi1
Tspan13	Mdh1	Rictor	Ptprj	Wnk2
Tspyl1	Mdh2	Rin2	Ptrh2	Wnt10a
Ttbk1	Mdm4	Ripk2	Pts	Wnt11
Ttc39a	Mecr	Ripk4	Pusl1	Wsb1
Ttc39c	Med11	Rnasel	Pvrl1	Xbp1
Ttf2	Med17	Rnf112	Pwp1	Xdh
Ttll11	Med22	Rnf135	Pwwp2b	Xist
Ttll12	Med25	Rnf141	Pxk	Xkrx
Tuba4a	Med30	Rnf150	Pxn	Xrcc6bp1
Tubb4	Med4	Rnf157	Pygl	Xylt1
Tubd1	Mef2b	Rnf169	Qsox1	Yeats4
Tubgcp5	Mef2c	Rnf217	R3hcc1	Zbed3
Tulp4	Meg3	Rnf220	R74862	Zbtb17
Txk	Megf6	Rnf43	Rab10	Zbtb32
Txlnb	Megf9	Rngtt	Rab11fip1	Zbtb39
Txndc2	Memo1	Rnls	Rab11fip4	Zbtb8a
Txndc5	Mett10d	Robo4	Rab13	Zbtb9
Txnrd3	Mettl10	Rock2	Rab14	Zc3h12a
Ubac1	Mettl2	Rpgrip1	Rab21	Zc3h12c
Ubash3b	Mettl8	Rpl6	Rab23	Zc3hav1
Ube2h	Mettl9	Rpn1	Rab27a	Zc4h2
Ube2l6	Mfap4	Rps6ka3	Rab2a	Zcchc24
Ube2q1	Mfn2	Rps6ka4	Rab31	Zcchc6
Ube2q2	Mfrp	Rps6ka5	Rab37	Zdhhc18
Ube2r2	Mfsd9	Rpusd4	Rab8a	Zdhhc20
Ubl3	Mgat5	Rrad	Rab8b	Zdhhc23
Uck2	Mgea5	Rraga	Rabepk	Zfand3
Ucp3	Mgl2	Rrm2	Rabgap1l	Zfhx3
Ugt1a6a	Mgll	Rrp7a	Rabif	Zfp182
Umps	Mgrn1	Rsad2	Rac2	Zfp184
Upb1	Mgst2	Rtkn	Rad52	Zfp213
Upk3b	Mib1	Rtkn2	Ralb	Zfp238
Uqcrfs1	Mical2	Rtn1	Ramp1	Zfp273
Urb2	Mier1	Rtn4	Ranbp9	Zfp281
Usp18	Mipol1	Rtn4ip1	Rap1b	Zfp3
Usp44	Mki67	Rtp4	Rapgef2	Zfp335
Usp47	Mkrn1	Runx1	Rapgef6	Zfp366
Utp14b	Mkrn2	Rusc2	Rasa2	Zfp36l2
Uts2d	Mkx	S100a10	Rasa3	Zfp398
Vamp4	Mlana	S100a3	Rasgrp4	Zfp438
Vamp8	Mlec	S100a4	Rasl11b	Zfp449
Vapa	Mlf1ip	S100b	Rassf2	Zfp503
Vash1	Mllt10	S1pr1	Rassf3	Zfp516
Vav3	Mlx	S1pr3	Raver1	Zfp521
Vdr	Mlxip	Saal1	Rbm12b	Zfp560
Vhl	Mmadhc	Samsn1	Rbm17	Zfp566
Vrk1	Mmp15	Sash1	Rbm19	Zfp580
Vwf	Mmp2	Scamp1	Rbm25	Zfp715
Wasf2	Mmp24	Scd2	Rbm34	Zfp777
Wbp2	Mmp28	Scd3	Rbm38	Zfp800
Wdfy2	Mmp9	Scgb1a1	Rbm43	Zfp87
Wdr19	Mms19	Scml4	Rbm47	Zfyve16
Wdr26	Mnd1	Scpep1	Rcbtb2	Zfyve28
Wdr37	Mns1	Sctr	Rcn1	Zmiz1
Wdr59	Mnt	Sdc3	Rcsd1	Znfx1
Wdr63	Mocs2	Sdcbp2	Rdh12	Znrf2
Wdr67	Mogat2	Sdhb	Rdm1	Zscan2
Wdr89	Mon2	Sdr16c5	Rell1	Zscan22
Wee1	Morn1	Sdr9c7	Retn	a
Wfdc2	Mpeg1	Sec14l2	Retnlb
Wfikkn2	Mpp4	Sec22c	Retnlg
Whrn	Mpp6	Sec24d	Rev1
Wipf1	Mpp7	Selk	Rfc1
Wnk2	Mppe1	Sell	Rffl
Wnt11	Mpzl1	Selp	Rfwd2
Wnt16	Mrap	Sema3f	Rfx4
Wnt2b	Mreg	Sema4c	Rgag4
Wnt9b	Mrgprb5	Senp7	Rgs2
Wsb1	Mrpl10	Sepw1	Rgs5
Xbp1	Mrpl14	Serpina3b	Rhcg
Xylt2	Mrpl15	Serpina3h	Rhobtb2
Ythdf2	Mrpl18	Serpinb10	Rhoh
Ywhae	Mrpl19	Serpinb11	Rhou
Ywhag	Mrpl33	Serpinb13	Rictor
Ywhaq	Mrpl44	Serpinb1a	Rimbp3
Ywhaz	Mrpl47	Serpinb1b	Rin3
Zap70	Mrpl49	Serpinb8	Rinl
Zbed3	Mrpl50	Serpini2	Rint1
Zbed4	Mrps10	Sestd1	Riok3
Zbtb32	Mrps11	Setd4	Ripply3
Zbtb33	Mrps15	Sfmbt2	Rltpr
Zbtb44	Mrps18c	Sfrs2ip	Rn4.5s
Zbtb46	Mrps21	Sfxn5	Rnaset2b
Zc3h12c	Mrps35	Sgip1	Rnf11
Zc3h3	Mrps6	Sgk1	Rnf115
Zcchc24	Mrps9	Sgk3	Rnf130
Zdhhc12	Mrrf	Sgms1	Rnf145
Zdhhc13	Ms4a3	Sh3bp4	Rnf157
Zdhhc21	Ms4a8a	Sh3d20	Rnf180
Zdhhc23	Msh6	Sh3glb1	Rnf186
Zeb2	Msi1	Sh3pxd2a	Rnf24
Zfp3	Msi2	Sh3pxd2b	Rnf7
Zfp366	Msl2	Shb	Rngtt
Zfp36l1	Msra	Shisa2	Rnmtl1
Zfp385a	Msrb2	Shroom3	Rnpepl1
Zfp503	Mtap6	Siah1a	Rogdi
Zfp516	Mtap7d3	Siglec1	Ropn1l
Zfp580	Mtap9	Sik2	Rpe
Zfp652	Mterfd2	Sil1	Rpl6
Zfp69	Mtf1	Sim2	Rplp0
Zfp777	Mtfr1	Sirpa	Rpn1
Zfpm1	Mtl5	Sirpb1	Rpp21
Zfyve28	Mtmr12	Ski	Rps17
Zmiz1	Mtmr14	Slamf6	Rps20
Znrf2	Mtrr	Slc13a3	Rps4y2
Znrf3	Mtss1l	Slc14a1	Rps6ka1
	Mtus1	Slc16a7	Rps6ka2
	Muc20	Slc16a9	Rps6ka5
	Mustn1	Slc17a2	Rps6kc1
	Mxi1	Slc1a2	Rreb1
	Mxra8	Slc1a7	Rrm2b
	Myb	Slc22a16	Rrp15
	Mybpc3	Slc22a4	Rrp1b
	Myc	Slc23a2	Rtf1
	Myh9	Slc25a19	Rtkn2
	Myl10	Slc25a3	Rtn4r
	Myl4	Slc25a37	Rtp3
	Myog	Slc2a1	Runx1
	Mypn	Slc30a1	Runx2
	Myrip	Slc30a5	Rxfp2
	Myst1	Slc35c1	Rxra
	Mzf1	Slc35e4	Rybp
	N4bp1	Slc36a3	Ryr1
	N4bp2	Slc37a1	S100a11
	N4bp2l1	Slc38a1	S100a6
	Naaladl1	Slc38a11	S100a7a
	Nab2	Slc38a2	S100a8
	Naca	Slc38a6	S100a9
	Nacad	Slc38a9	Samhd1
	Nadk	Slc39a10	Samsn1
	Naf1	Slc39a14	Sap30
	Naglu	Slc39a8	Saps3
	Naip2	Slc41a2	Sash3
	Naip5	Slc44a3	Sbk1
	Nampt	Slc45a1	Sbno1
	Nanogpd	Slc46a2	Sc5d
	Nanos2	Slc46a3	Scand1
	Napepld	Slc4a11	Scarb2
	Narg1	Slc4a8	Scel
	Ncam1	Slc6a20a	Scfd2
	Ncam2	Slc7a8	Scml4
	Ncapg	Slc8a1	Scp2
	Ncbp1	Slc9a7	Scrg1
	Nceh1	Slc9a9	Scube2
	Ncf1	Slfn10	Sdcbp
	Ncf2	Slfnl1	Sdccag8
	Ncf4	Slk	Sec61b
	Ncl	Slpi	Secisbp2l
	Ncoa3	Sltm	Sel1l
	Ncoa4	Smad1	Selenbp1
	Ncor2	Smad6	Selp
	Ndc80	Smad7	Sema3g
	Ndel1	Smap2	Sema4b
	Ndufa7	Smarca2	Sema4d
	Ndufb7	Smc3	Sema7a
	Ndufv3	Smc5	Senp6
	Nedd4	Smchd1	Sepn1
	Nedd9	Smcr7l	Sepp1
	Neil3	Smndc1	Sep1
	Nek10	Sms	Sep5
	Nek6	Snapc3	Sep9
	Nek9	Snord72	Serpina10
	Net1	Snph	Serpina11
	Neu3	Snrpf	Serpinb1a
	Nfam1	Sntb1	Serpine2
	Nfasc	Snx13	Sertad1
	Nfatc3	Snx18	Setd2
	Nfe2	Snx24	Sft2d1
	Nfe2l2	Snx25	Sftpb
	Nfil3	Snx30	Sgms1
	Nfix	Snx9	Sgms2
	Nfkb1	Socs3	Sh2d1b1
	Nfkb2	Socs6	Sh2d3c
	Nfkbia	Sod1	Sh3bp2
	Nfkbil1	Sord	Sh3tc1
	Nfkbiz	Sost	Shisa3
	Nfu1	Sox12	Shisa5
	Nfx1	Sox4	Siglecg
	Nfxl1	Spaca4	Sik1
	Nfya	Spag9	Sipa1l1
	Nfyb	Sparc	Sipa1l2
	Ngdn	Spats2	Sipa1l3
	Ngp	Spcs2	Siva1
	Niacr1	Spesp1	Ski
	Nin	Spink2	Skil
	Nipal4	Spire1	Skp2
	Nipsnap3a	Spon1	Sla
	Nkain1	Spp1	Slain2
	Nkd2	Spred1	Slamf9
	Nlrx1	Spred3	Slc10a3
	Nme1	Spry1	Slc12a3
	Nme5	Spry2	Slc12a6
	Nmt1	Spsb2	Slc16a10
	Nol7	Spsb4	Slc16a3
	Nolc1	Sptlc2	Slc17a1
	Nos1ap	Sqle	Slc17a9
	Nos2	Srebf1	Slc18a2
	Nostrin	Ssfa2	Slc19a2
	Notch2	Ssr1	Slc20a1
	Npas1	Ssr3	Slc22a15
	Npas3	St14	Slc22a3
	Npc2	St7	Slc25a24
	Npepps	St8sia1	Slc25a28
	Nphp1	St8sia4	Slc25a37
	Npm1	Stab1	Slc25a44
	Npr2	Stac3	Slc26a11
	Nptx1	Stard13	Slc26a9
	Nr0b2	Stard3nl	Slc28a2
	Nr1d2	Stard5	Slc28a3
	Nr2c2	Stk30	Slc2a3
	Nr2f1	Stk39	Slc2a9
	Nr2f2	Ston2	Slc31a2
	Nr3c1	Stox2	Slc35a3
	Nr6a1	Stx3	Slc35a5
	Nrg1	Stx7	Slc36a4
	Nrip1	Stxbp6	Slc37a1
	Nsmaf	Sub1	Slc38a10
	Nt5c3	Suclg1	Slc38a2
	Nt5e	Sugt1	Slc39a11
	Ntng1	Sulf2	Slc39a3
	Ntng2	Sult1a1	Slc40a1
	Nuak1	Susd2	Slc41a3
	Nucb2	Suz12	Slc44a2
	Nudcd2	Swap70	Slc45a4
	Nudt12	Sycp3	Slc48a1
	Nudt17	Syn3	Slc4a1
	Nudt18	Synj2	Slc6a12
	Nudt21	Synpo2	Slc6a6
	Nudt3	Sypl	Slc7a1
	Nudt4	Tagap	Slc7a11
	Nudt7	Tagln2	Slc7a13
	Nufip1	Tal1	Slc9a1
	Numb	Tal2	Slc9a2
	Nup133	Tanc1	Slc9a3r2
	Nup155	Tapt1	Slc9a6
	Nup210	Tas2r126	Slco3a1
	Nup214	Tas2r138	Slco4a1
	Nupl1	Tax1bp1	Slco4c1
	ORF19	Tbc1d1	Slfn2
	ORF63	Tbc1d14	Slk
	OTTMUSG00000016789	Tbc1d2	Slpi
	Oas1d	Tbc1d23	Smad3
	Oasl2	Tbc1d5	Smarcd1
	Oaz2	Tbc1d9	Smchd1
	Ociad1	Tbcc	Smn1
	Ociad2	Tbxas1	Smndc1
	Odf1	Tceanc	Smox
	Ogfrl1	Tcf7l2	Smpd1
	Ogg1	Tcfec	Smtn
	Olfm1	Tcp11	Smu1
	Olfml2a	Tcp11l1	Smurf1
	Olfml2b	Tctex1d1	Snap23
	Olfr1373	Tdrd7	Sncaip
	Olfr1423	Tex2	Snd1
	Olfr372	Tgfbr1	Snhg7
	Olfr373	Thbs1	Snrk
	Olfr462	Thrsp	Snrnp35
	Olfr692	Thsd1	Snx10
	Olfr750	Thsd4	Snx11
	Olig2	Thy1	Snx13
	Onecut1	Tia1	Snx31
	Opa1	Ticam1	Snx4
	Orai2	Tifab	Snx5
	Orc4l	Tigd2	Snx6
	Orm1	Timm22	Soat1
	Orm2	Timm8a2	Sod2
	Orm3	Tinf2	Sorl1
	Osbp	Tiparp	Sox13
	Osbpl11	Tjp2	Sp100
	Osbpl2	Tkt	Sp140
	Osbpl8	Tlr1	Sp3
	Oscp1	Tlr3	Spatc1
	Osgin2	Tlr4	Spcs2
	Osr2	Tlr5	Spen
	Osta	Tm4sf20	Spin1
	Ostc	Tm4sf5	Spint1
	Ostf1	Tm6sf1	Spn
	Otub1	Tm9sf4	Spnb2
	Otud3	Tmbim1	Spocd1
	Oxct2a	Tmcc3	Spock2
	Oxct2b	Tmed10	Spryd4
	P2rx1	Tmeff1	Sptlc1
	P2ry12	Tmeff2	Sptlc2
	Pa2g4	Tmem108	Sqrdl
	Pabpc1l	Tmem109	Srd5a3
	Pabpn1	Tmem120b	Srebf2
	Padi4	Tmem131	Srgap3
	Paf1	Tmem144	Srgn
	Pag1	Tmem171	Srp54c
	Paics	Tmem176a	Srpk2
	Paip1	Tmem176b	Srprb
	Pak6	Tmem184b	Ssh2
	Palld	Tmem211	Ssr1
	Pan3	Tmem37	Ssr2
	Pank1	Tmem43	Ssr3
	Papd4	Tmem50b	Sstr2
	Paqr7	Tmem51	St3gal2
	Pax2	Tmem66	St3gal3
	Pbrm1	Tmem72	St3gal5
	Pbx1	Tmem87b	St3gal6
	Pcbd1	Tmigd1	St6galnac1
	Pcbd2	Tmpo	Stambpl1
	Pcbp1	Tmprss4	Stap1
	Pcmtd1	Tmprss8	Stard7
	Pcnx	Tmsb10	Stard8
	Pctk3	Tnfaip8l3	Stat3
	Pcyt1a	Tnfrsf11a	Stat4
	Pdcd10	Tnfrsf13b	Stau1
	Pdcd2	Tnfrsf17	Steap3
	Pdcd6ip	Tnfrsf23	Stim1
	Pde1a	Tnfsf15	Stim2
	Pde1b	Tnfsf18	Stk10
	Pde2a	Tnfsf8	Stk11
	Pde6a	Tnfsf9	Stk32c
	Pde6g	Tnip1	Stk38
	Pde6h	Tnip3	Stk38l
	Pde8a	Tnpo1	Stk4
	Pdia6	Tnrc6a	Stom
	Pdss2	Tns4	Stoml1
	Pdzd8	Tnxb	Ston2
	Pecam1	Tpm4	Strn
	Pecr	Tppp3	Stt3b
	Pef1	Tpra1	Stx11
	Peg13	Tpst1	Stx17
	Pelp1	Tpst2	Stx2
	Penk	Traf3ip2	Stx4a
	Perp	Tram1	Stxbp5
	Pex11c	Tram2	Suclg1
	Pfkfb3	Trcg1	Sufu
	Pgbd5	Trdmt1	Sugt1
	Pgd	Treh	Supt4h1
	Pgk1	Trem2	Suv420h1
	Pglyrp1	Trex1	Svip
	Pglyrp2	Trim12	Syap1
	Pgm2	Trim30	Syk
	Phactr2	Trim34	Syne1
	Phax	Trim58	Syngr2
	Phb	Trim6	Synj2
	Phc3	Trim69	Synrg
	Phf10	Trit1	Syp
	Phf19	Trmt12	Sypl
	Phkg2	Trp53	Syt8
	Phlda1	Trp53i11	Sytl1
	Phlpp2	Trp53rk	Sytl3
	Phospho1	Trpd52l3	Tacc2
	Pi4k2a	Tsc22d1	Tagap
	Pi4kb	Tslp	Tagln
	Pigb	Tspan13	Tal2
	Pigk	Tspyl4	Tank
	Pigm	Ttc1	Tarsl2
	Pigu	Ttc21b	Tatdn2
	Pigyl	Ttc25	Tbata
	Pik3c2a	Ttc39a	Tbc1d14
	Pik3cb	Ttc39c	Tbc1d15
	Pik3cd	Ttf2	Tbc1d22a
	Pik3cg	Ttk	Tbc1d24
	Pik3r1	Ttll11	Tbc1d2b
	Pilra	Ttll8	Tbc1d8
	Pip4k2a	Ttpal	Tbc1d9b
	Pip4k2b	Ttyh1	Tbca
	Pip5k1b	Tubb2a	Tbcd
	Pira6	Tubb4	Tbcel
	Pitpna	Tubb6	Tbk1
	Pitpnc1	Tubd1	Tbl1xr1
	Pkd1	Tubgcp3	Tbrg3
	Pkd2l1	Tulp4	Tbrg4
	Pkm2	Twsg1	Tceal8
	Pkn1	Txk	Tceanc
	Pknox1	Txlnb	Tceb3
	Pknox2	Txndc3	Tcfeb
	Pla1a	Txndc5	Tcp11l2
	Pla2g16	Txnrd1	Tdrd1
	Pla2g7	Tyk2	Tec
	Plac8	Ubac2	Tesc
	Plau	Ube2d1	Tex2
	Plaur	Ube2h	Tfdp1
	Plb1	Ube2n	Tfdp2
	Plbd1	Ube2q2	Tff3
	Plcb1	Ubl3	Tfpi2
	Plcg2	Ubr1	Tgds
	Plek2	Ubr2	Tgfbi
	Plekha1	Uck2	Tgfbr1
	Plekha6	Ugcg	Tgfbr2
	Plekhg3	Ugp2	Tgif2
	Plekhg6	Ugt1a6a	Tgm2
	Plekhm1	Ugt1a7c	Tgm4
	Plekho2	Uhrf1bp1l	Tgoln1
	Pllp	Uimc1	Th
	Plod3	Ulk4	Thada
	Pls1	Umps	Thap4
	Plscr1	Unc13d	Thbs4
	Plxna3	Upp1	Thoc3
	Plxnc1	Uso1	Tie1
	Plxnd1	Usp12	Tigd2
	Pm20d1	Usp44	Timm8a2
	Pmaip1	Usp47	Tinagl1
	Pml	Utf1	Tirap
	Pnpla5	Utp6	Tkt
	Pnpo	Uxs1	Tle3
	Podn	Vamp8	Tle4
	Podxl	Vash1	Tlr1
	Pofut1	Vav3	Tm2d3
	Pola2	Vps33a	Tm4sf19
	Pold1	Vps45	Tm6sf1
	Pold3	Vps54	Tm9sf3
	Poldip3	Vrk1	Tmbim1
	Pole2	Vrk2	Tmbim6
	Poli	Vsig2	Tmco7
	Polr1b	Vsig4	Tmed8
	Polr2j	Vwf	Tmem104
	Polr3e	Wasf2	Tmem119
	Polr3gl	Wdr1	Tmem123
	Pols	Wdr19	Tmem131
	Pon1	Wdr26	Tmem135
	Pop1	Wdr37	Tmem138
	Pop4	Wdr59	Tmem14c
	Porcn	Wdr63	Tmem154
	Ppan	Wdr67	Tmem170b
	Ppap2b	Wdr89	Tmem178
	Ppard	Wdsub1	Tmem182
	Ppfia1	Wee1	Tmem189
	Ppic	Wfdc2	Tmem2
	Ppil3	Wfs1	Tmem224
	Ppm1f	Whrn	Tmem40
	Ppm1g	Wif1	Tmem65
	Ppm1h	Wipf1	Tmem71
	Ppm2c	Wnt11	Tmem77
	Ppp1cb	Xaf1	Tmem8
	Ppp1cc	Xbp1	Tmem86a
	Ppp1r12a	Xist	Tmprss3
	Ppp1r15b	Xpo1	Tmsb4x
	Ppp1r1b	Xrcc2	Tnfaip3
	Ppp2cb	Xylt1	Tnfaip8
	Ppp2r1a	Xylt2	Tnfrsf10b
	Ppp2r1b	Ydjc	Tnfrsf14
	Ppp2r3c	Yipf6	Tnfrsf1b
	Ppp2r5a	Ywhag	Tnfrsf21
	Ppp2r5c	Ywhaq	Tnfrsf26
	Ppp3ca	Ywhaz	Tnfsf13b
	Ppp4r2	Zbed3	Tnip1
	Pppde2	Zbed4	Tnk2
	Pprc1	Zbtb32	Tnnc1
	Ppt1	Zbtb33	Tnnt1
	Pqlc1	Zbtb44	Tnpo1
	Pqlc2	Zbtb8os	Tnrc6b
	Prdm16	Zc3h12c	Tnrc6c
	Prdm9	Zc3h12d	Tns3
	Prdx6	Zc3h3	Tob2
	Prg2	Zcchc13	Toe1
	Prickle3	Zcchc24	Tollip
	Prim1	Zcchc4	Tom1
	Prkaa1	Zdhhc12	Tor1aip1
	Prkaa2	Zdhhc17	Tor1b
	Prkab1	Zdhhc21	Tpcn2
	Prkag1	Zdhhc23	Tpp1
	Prkar2b	Zfhx3	Tppp
	Prkcb	Zfp184	Tpst2
	Prkce	Zfp213	Traf1
	Prkci	Zfp238	Traf3
	Prkd2	Zfp239	Traf4
	Prkd3	Zfp248	Trak1
	Prmt10	Zfp263	Trak2
	Prnd	Zfp281	Tram1
	Proc	Zfp287	Trappc10
	Prodh	Zfp3	Trat1
	Prok2	Zfp326	Trem1
	Prom1	Zfp329	Trem3
[truncated: 894 more rows]
