# Supplementary material for: Histone demethylase Lsd1 represses hematopoietic stem and progenitor cell signatures during blood cell maturation
Source: eLife. 2013 Jun 18;2:e00633. doi: 10.7554/eLife.00633 (PMC3687337; doi:10.7554/eLife.00633)
Supplement: Figure 6—source data 2. — DOI: http://dx.doi.org/10.7554/eLife.00633.019 [file elife00633s006.xlsx]

## Sheet: Fig.6-Source 2
Figure 6-Source data 2: Target genes of Lsd1 in 32D cells (distal; promoter; distal&promoter)
Lsd1 promoter associated	Lsd1 distal associated	Lsd1 distal&promoter	Lsd1 promoter unique	Lsd1 distal unique
number of genes: 3547	number of genes: 7142	number of genes: 1935	number of genes: 1612	number of genes: 5207
0610007P14Rik	0610007L01Rik	0610008F07Rik	0610007P14Rik	0610007L01Rik
0610008F07Rik	0610008F07Rik	0610037L13Rik	0610010K14Rik	0610009B22Rik
0610010K14Rik	0610009B22Rik	1110002B05Rik	0610011F06Rik	0610009D07Rik
0610011F06Rik	0610009D07Rik	1110002N22Rik	0610030E20Rik	0610010F05Rik
0610030E20Rik	0610010F05Rik	1110007A13Rik	0610039K10Rik	0610010O12Rik
0610037L13Rik	0610010O12Rik	1110007C09Rik	0910001L09Rik	0610037P05Rik
0610039K10Rik	0610037L13Rik	1110008F13Rik	1110012L19Rik	0610038B21Rik
0910001L09Rik	0610037P05Rik	1110008L16Rik	1110028C15Rik	1100001G20Rik
1110002B05Rik	0610038B21Rik	1110021J02Rik	1110038B12Rik	1110003E01Rik
1110002N22Rik	1100001G20Rik	1110034G24Rik	1190007I07Rik	1110004E09Rik
1110007A13Rik	1110002B05Rik	1110049F12Rik	1200014M14Rik	1110018G07Rik
1110007C09Rik	1110002N22Rik	1110054O05Rik	1500010J02Rik	1110018J18Rik
1110008F13Rik	1110003E01Rik	1110057K04Rik	1500011H22Rik	1110020G09Rik
1110008L16Rik	1110004E09Rik	1110059E24Rik	1500011K16Rik	1110020P15Rik
1110012L19Rik	1110007A13Rik	1190002N15Rik	1500035H01Rik	1110021L09Rik
1110021J02Rik	1110007C09Rik	1190005I06Rik	1700001C19Rik	1110032A13Rik
1110028C15Rik	1110008F13Rik	1500003O03Rik	1700016D06Rik	1110034A24Rik
1110034G24Rik	1110008L16Rik	1600014C10Rik	1700018A14Rik	1110038D17Rik
1110038B12Rik	1110018G07Rik	1700008J07Rik	1700020I14Rik	1110038F14Rik
1110049F12Rik	1110018J18Rik	1700018F24Rik	1700025E21Rik	1110049B09Rik
1110054O05Rik	1110020G09Rik	1700019O17Rik	1700034F02Rik	1110065P20Rik
1110057K04Rik	1110020P15Rik	1700020C11Rik	1700034I23Rik	1110067D22Rik
1110059E24Rik	1110021J02Rik	1700020O03Rik	1700049G17Rik	1190002H23Rik
1190002N15Rik	1110021L09Rik	1700047M11Rik	1700066B19Rik	1190003M12Rik
1190005I06Rik	1110032A13Rik	1700049K14Rik	1700088E04Rik	1190005F20Rik
1190007I07Rik	1110034A24Rik	1700061J05Rik	1700108F19Rik	1200009O22Rik
1200014M14Rik	1110034G24Rik	1700081L11Rik	1700112E06Rik	1200016B10Rik
1500003O03Rik	1110038D17Rik	1700108M19Rik	1700113O17Rik	1300001I01Rik
1500010J02Rik	1110038F14Rik	1810007M14Rik	1810029B16Rik	1500001M20Rik
1500011H22Rik	1110049B09Rik	1810011H11Rik	1810032O08Rik	1500002O20Rik
1500011K16Rik	1110049F12Rik	1810012P15Rik	1810064F22Rik	1500015O10Rik
1500035H01Rik	1110054O05Rik	1810033B17Rik	1810074P20Rik	1500031L02Rik
1600014C10Rik	1110057K04Rik	1810048J11Rik	2010012O05Rik	1600012F09Rik
1700001C19Rik	1110059E24Rik	1810055G02Rik	2010321M09Rik	1600027N09Rik
1700008J07Rik	1110065P20Rik	1810063B07Rik	2310002J21Rik	1700001J03Rik
1700016D06Rik	1110067D22Rik	2010002N04Rik	2310004N24Rik	1700003F12Rik
1700018A14Rik	1190002H23Rik	2010005J08Rik	2310022A10Rik	1700003M02Rik
1700018F24Rik	1190002N15Rik	2010007H12Rik	2310033E01Rik	1700008P20Rik
1700019O17Rik	1190003M12Rik	2010106G01Rik	2310044H10Rik	1700009P17Rik
1700020C11Rik	1190005F20Rik	2310008H04Rik	2310061N02Rik	1700011E24Rik
1700020I14Rik	1190005I06Rik	2310014H01Rik	2310068J16Rik	1700012A16Rik
1700020O03Rik	1200009O22Rik	2310035K24Rik	2310076L09Rik	1700012B07Rik
1700025E21Rik	1200016B10Rik	2310047B19Rik	2400001E08Rik	1700013F07Rik
1700034F02Rik	1300001I01Rik	2310061F22Rik	2410001C21Rik	1700013N18Rik
1700034I23Rik	1500001M20Rik	2410004B18Rik	2410015M20Rik	1700016C15Rik
1700047M11Rik	1500002O20Rik	2410016O06Rik	2410091C18Rik	1700016H13Rik
1700049G17Rik	1500003O03Rik	2410017P07Rik	2510048L02Rik	1700017B05Rik
1700049K14Rik	1500015O10Rik	2410042D21Rik	2510049I19Rik	1700018C11Rik
1700061J05Rik	1500031L02Rik	2410131K14Rik	2610001J05Rik	1700018L24Rik
1700066B19Rik	1600012F09Rik	2510039O18Rik	2610002M06Rik	1700019D03Rik
1700081L11Rik	1600014C10Rik	2510049J12Rik	2610028H24Rik	1700019G17Rik
1700088E04Rik	1600027N09Rik	2700029M09Rik	2610036L11Rik	1700021C14Rik
1700108F19Rik	1700001J03Rik	2810006K23Rik	2610209A20Rik	1700022A21Rik
1700108M19Rik	1700003F12Rik	2810021B07Rik	2610306M01Rik	1700023A16Rik
1700112E06Rik	1700003M02Rik	2810453I06Rik	2700062C07Rik	1700023D19Rik
1700113O17Rik	1700008J07Rik	2810474O19Rik	2700089E24Rik	1700024P04Rik
1810007M14Rik	1700008P20Rik	2900010J23Rik	2700094K13Rik	1700025G04Rik
1810011H11Rik	1700009P17Rik	2900026A02Rik	2810004N23Rik	1700026D08Rik
1810012P15Rik	1700011E24Rik	3200002M19Rik	2810046L04Rik	1700026D11Rik
1810029B16Rik	1700012A16Rik	3830408C21Rik	2810417H13Rik	1700028K03Rik
1810032O08Rik	1700012B07Rik	4632415L05Rik	2900006K08Rik	1700028P14Rik
1810033B17Rik	1700013F07Rik	4632428N05Rik	2900097C17Rik	1700029F12Rik
1810048J11Rik	1700013N18Rik	4831426I19Rik	3010026O09Rik	1700029G01Rik
1810055G02Rik	1700016C15Rik	4833442J19Rik	3110040N11Rik	1700029H14Rik
1810063B07Rik	1700016H13Rik	4922502D21Rik	3110043O21Rik	1700029J11Rik
1810064F22Rik	1700017B05Rik	4930422G04Rik	3110048L19Rik	1700039E15Rik
1810074P20Rik	1700018C11Rik	4930422I07Rik	3110057O12Rik	1700040I03Rik
2010002N04Rik	1700018F24Rik	4930429B21Rik	3110062M04Rik	1700042B14Rik
2010005J08Rik	1700018L24Rik	4930441O14Rik	3300002I08Rik	1700052N19Rik
2010007H12Rik	1700019D03Rik	4930473A06Rik	4833439L19Rik	1700054K19Rik
2010012O05Rik	1700019G17Rik	4930503B20Rik	4921506M07Rik	1700065D16Rik
2010106G01Rik	1700019O17Rik	4930519F16Rik	4921517L17Rik	1700065I17Rik
2010321M09Rik	1700020C11Rik	4930578N16Rik	4921520G13Rik	1700073E17Rik
2310002J21Rik	1700020O03Rik	4930579G22Rik	4930402E16Rik	1700094D03Rik
2310004N24Rik	1700021C14Rik	4930594C11Rik	4930432K21Rik	1700102P08Rik
2310008H04Rik	1700022A21Rik	4931414P19Rik	4930432O21Rik	1700106N22Rik
2310014H01Rik	1700023A16Rik	4932417I16Rik	4930515G01Rik	1700108J01Rik
2310022A10Rik	1700023D19Rik	4933407C03Rik	4931408C20Rik	1700109H08Rik
2310033E01Rik	1700024P04Rik	4933411G11Rik	4931440P22Rik	1700123K08Rik
2310035K24Rik	1700025G04Rik	4933411K16Rik	4932415G12Rik	1700125D06Rik
2310044H10Rik	1700026D08Rik	4933426M11Rik	4933422H20Rik	1700125H20Rik
2310047B19Rik	1700026D11Rik	4933437F05Rik	5033411D12Rik	1810008A18Rik
2310061F22Rik	1700028K03Rik	5031439G07Rik	5133401N09Rik	1810010H24Rik
2310061N02Rik	1700028P14Rik	5330431N19Rik	5430405H02Rik	1810013L24Rik
2310068J16Rik	1700029F12Rik	5330437I02Rik	5730427N09Rik	1810037I17Rik
2310076L09Rik	1700029G01Rik	5430427O19Rik	5730437N04Rik	1810041L15Rik
2400001E08Rik	1700029H14Rik	5730455O13Rik	5730455P16Rik	1810046K07Rik
2410001C21Rik	1700029J11Rik	5730470L24Rik	5830417I10Rik	1810058I24Rik
2410004B18Rik	1700039E15Rik	5730494M16Rik	6230427J02Rik	1810063B05Rik
2410015M20Rik	1700040I03Rik	5830405N20Rik	6330416L07Rik	2010001E11Rik
2410016O06Rik	1700042B14Rik	5830418K08Rik	6330549D23Rik	2010003K11Rik
2410017P07Rik	1700047M11Rik	5830432E09Rik	6530418L21Rik	2010107E04Rik
2410042D21Rik	1700049K14Rik	6330416G13Rik	8430408G22Rik	2010107G12Rik
2410091C18Rik	1700052N19Rik	6330442E10Rik	9030607L17Rik	2010109K11Rik
2410131K14Rik	1700054K19Rik	6330577E15Rik	9030625A04Rik	2010110P09Rik
2510039O18Rik	1700061J05Rik	8430410A17Rik	9130011E15Rik	2010111I01Rik
2510048L02Rik	1700065D16Rik	8430427H17Rik	9230105E10Rik	2010305A19Rik
2510049I19Rik	1700065I17Rik	9030617O03Rik	9530068E07Rik	2200002K05Rik
2510049J12Rik	1700073E17Rik	9230104L09Rik	9930012K11Rik	2210009G21Rik
2610001J05Rik	1700081L11Rik	9430015G10Rik	9930021D14Rik	2210010C17Rik
2610002M06Rik	1700094D03Rik	9530048O09Rik	A130022J15Rik	2210016F16Rik
2610028H24Rik	1700102P08Rik	9530096D07Rik	A230051G13Rik	2210020M01Rik
2610036L11Rik	1700106N22Rik	9630033F20Rik	A230069A22Rik	2210408I21Rik
2610209A20Rik	1700108J01Rik	A230046K03Rik	A530054K11Rik	2210417A02Rik
2610306M01Rik	1700108M19Rik	A430078G23Rik	A530057A03Rik	2300002M23Rik
2700029M09Rik	1700109H08Rik	A430107D22Rik	AB124611	2310001K24Rik
2700062C07Rik	1700123K08Rik	A4galt	AI987944	2310003H01Rik
2700089E24Rik	1700125D06Rik	AI314180	AV249152	2310003L22Rik
2700094K13Rik	1700125H20Rik	AI316807	AW146154	2310004I24Rik
2810004N23Rik	1810007M14Rik	AW146242	AW549877	2310007A19Rik
2810006K23Rik	1810008A18Rik	Aagab	AW554918	2310028H24Rik
2810021B07Rik	1810010H24Rik	Aak1	AY074887	2310028O11Rik
2810046L04Rik	1810011H11Rik	Abcb1b	Aars2	2310030N02Rik
2810417H13Rik	1810012P15Rik	Abcc1	Abca13	2310035C23Rik
2810453I06Rik	1810013L24Rik	Abcc10	Abca2	2310037I24Rik
2810474O19Rik	1810033B17Rik	Abcc3	Abcb6	2310044G17Rik
2900006K08Rik	1810037I17Rik	Abcc4	Abcc8	2310046K01Rik
2900010J23Rik	1810041L15Rik	Abcd3	Abhd13	2310061C15Rik
2900026A02Rik	1810046K07Rik	Abhd2	Abp1	2310065K24Rik
2900097C17Rik	1810048J11Rik	Abi1	Acot3	2310079N02Rik
3010026O09Rik	1810055G02Rik	Ablim1	Acot8	2400003C14Rik
3110040N11Rik	1810058I24Rik	Abt1	Acta2	2410003K15Rik
3110043O21Rik	1810063B05Rik	Acbd5	Actr10	2410004A20Rik
3110048L19Rik	1810063B07Rik	Acbd6	Actr1a	2410025L10Rik
3110057O12Rik	2010001E11Rik	Acot11	Actr8	2410089E03Rik
3110062M04Rik	2010002N04Rik	Acot2	Acy3	2410127L17Rik
3200002M19Rik	2010003K11Rik	Acot7	Adat3	2510003E04Rik
3300002I08Rik	2010005J08Rik	Acox3	Adcy3	2510027J23Rik
3830408C21Rik	2010007H12Rik	Acp1	Aebp1	2610002D18Rik
4632415L05Rik	2010106G01Rik	Acp5	Agap2	2610018G03Rik
4632428N05Rik	2010107E04Rik	Acsl1	Agbl5	2610019F03Rik
4831426I19Rik	2010107G12Rik	Actr2	Agk	2610020H08Rik
4833439L19Rik	2010109K11Rik	Adam10	Aifm1	2610021K21Rik
4833442J19Rik	2010110P09Rik	Adamts10	Ak1	2610024G14Rik
4921506M07Rik	2010111I01Rik	Adamts14	Akap7	2610028A01Rik
4921517L17Rik	2010305A19Rik	Adar	Akirin2	2610029G23Rik
4921520G13Rik	2200002K05Rik	Adck5	Aldh3a2	2610029I01Rik
4922502D21Rik	2210009G21Rik	Adcy7	Aldh3b1	2610039C10Rik
4930402E16Rik	2210010C17Rik	Add1	Aldh7a1	2610044O15Rik
4930422G04Rik	2210016F16Rik	Add2	Alg14	2610101N10Rik
4930422I07Rik	2210020M01Rik	Adfp	Aloxe3	2610109H07Rik
4930429B21Rik	2210408I21Rik	Adipoq	Amac1	2610110G12Rik
4930432K21Rik	2210417A02Rik	Adipor1	Amacr	2610301B20Rik
4930432O21Rik	2300002M23Rik	Adk	Amd1	2610301G19Rik
4930441O14Rik	2310001K24Rik	Adnp	Amd2	2610528E23Rik
4930473A06Rik	2310003H01Rik	Adora3	Amdhd1	2610528J11Rik
4930503B20Rik	2310003L22Rik	Aes	Angel2	2700049A03Rik
4930515G01Rik	2310004I24Rik	Agfg2	Ankrd13a	2700060E02Rik
4930519F16Rik	2310007A19Rik	Agps	Ankrd22	2700078E11Rik
4930578N16Rik	2310008H04Rik	Agtpbp1	Ankrd24	2700078K21Rik
4930579G22Rik	2310014H01Rik	Ahcyl2	Ankrd45	2700097O09Rik
4930594C11Rik	2310028H24Rik	Ahi1	Ankrd52	2700099C18Rik
4931408C20Rik	2310028O11Rik	Aim2	Ankzf1	2810008D09Rik
4931414P19Rik	2310030N02Rik	Akap1	Ano9	2810422O20Rik
4931440P22Rik	2310035C23Rik	Akap13	Anxa9	2810459M11Rik
4932415G12Rik	2310035K24Rik	Akirin1	Aoah	2900060B14Rik
4932417I16Rik	2310037I24Rik	Akr1a4	Aox1	2900064A13Rik
4933407C03Rik	2310044G17Rik	Akr1c13	Ap1s2	2900083I11Rik
4933411G11Rik	2310046K01Rik	Akt1	Ap3m1	3110001D03Rik
4933411K16Rik	2310047B19Rik	Akt2	Ap4e1	3110002H16Rik
4933422H20Rik	2310061C15Rik	Aktip	Apex2	3110003A17Rik
4933426M11Rik	2310061F22Rik	Aldh18a1	Aph1a	3110082I17Rik
4933437F05Rik	2310065K24Rik	Aldh2	Apip	3830402I07Rik
5031439G07Rik	2310079N02Rik	Alms1	Apitd1	3930401K13Rik
5033411D12Rik	2400003C14Rik	Alox5	Apob48r	4732418C07Rik
5133401N09Rik	2410003K15Rik	Alox5ap	Apol10b	4732471D19Rik
5330431N19Rik	2410004A20Rik	Ambra1	Apol6	4833422F24Rik
5330437I02Rik	2410004B18Rik	Ammecr1l	Apoo	4921513D23Rik
5430405H02Rik	2410016O06Rik	Amz2	Arhgap4	4921515J06Rik
5430427O19Rik	2410017P07Rik	Ang	Arhgdib	4921524J17Rik
5730427N09Rik	2410025L10Rik	Angpt1	Arhgef1	4930402H24Rik
5730437N04Rik	2410042D21Rik	Ankrd33	Arhgef6	4930404A10Rik
5730455O13Rik	2410089E03Rik	Anp32b	Arl5a	4930404H21Rik
5730455P16Rik	2410127L17Rik	Anubl1	Arl6ip1	4930408O21Rik
5730470L24Rik	2410131K14Rik	Anxa1	Arl6ip5	4930417G10Rik
5730494M16Rik	2510003E04Rik	Anxa2	Armc6	4930417O13Rik
5830405N20Rik	2510027J23Rik	Anxa3	Armc7	4930420K17Rik
5830417I10Rik	2510039O18Rik	Anxa6	Armcx5	4930427A07Rik
5830418K08Rik	2510049J12Rik	Ap1m2	Arnt	4930453N24Rik
5830432E09Rik	2610002D18Rik	Ap2a2	As3mt	4930455C21Rik
6230427J02Rik	2610018G03Rik	Ap2s1	Asb16	4930471G03Rik
6330416G13Rik	2610019F03Rik	Ap3b1	Ash2l	4930471M23Rik
6330416L07Rik	2610020H08Rik	Ap3m2	Asl	4930481A15Rik
6330442E10Rik	2610021K21Rik	Apbb1ip	Atad4	4930483J18Rik
6330549D23Rik	2610024G14Rik	Apc	Atad5	4930503L19Rik
6330577E15Rik	2610028A01Rik	Apoo-ps	Atg12	4930511I11Rik
6530418L21Rik	2610029G23Rik	Apool	Atg16l2	4930511M11Rik
8430408G22Rik	2610029I01Rik	Appl2	Atg2b	4930523C07Rik
8430410A17Rik	2610039C10Rik	Aptx	Atg4b	4930528F23Rik
8430427H17Rik	2610044O15Rik	Aqp9	Athl1	4930529M08Rik
9030607L17Rik	2610101N10Rik	Arap1	Atl2	4930534B04Rik
9030617O03Rik	2610109H07Rik	Arap3	Atmin	4930539E08Rik
9030625A04Rik	2610110G12Rik	Arcn1	Atn1	4930549C01Rik
9130011E15Rik	2610301B20Rik	Arf1	Atp1a3	4930555I21Rik
9230104L09Rik	2610301G19Rik	Arf2	Atp5c1	4930578I06Rik
9230105E10Rik	2610528E23Rik	Arf4	Atp5f1	4930579G24Rik
9430015G10Rik	2610528J11Rik	Arg2	Atp6ap1	4930579J09Rik
9530048O09Rik	2700029M09Rik	Arhgap12	Atp6v1f	4930583H14Rik
9530068E07Rik	2700049A03Rik	Arhgap15	Atp6v1g2	4930583K01Rik
9530096D07Rik	2700060E02Rik	Arhgap19	Atp8b1	4930588N13Rik
9630033F20Rik	2700078E11Rik	Arhgap25	Atpbd3	4930590J08Rik
9930012K11Rik	2700078K21Rik	Arhgap28	Atpbd4	4931406C07Rik
9930021D14Rik	2700097O09Rik	Arhgap30	Aurkb	4931406H21Rik
A130022J15Rik	2700099C18Rik	Arhgap6	Avil	4931406P16Rik
A230046K03Rik	2810006K23Rik	Arhgdia	Avpi1	4931408A02Rik
A230051G13Rik	2810008D09Rik	Arhgef18	Awat2	4931440L10Rik
A230069A22Rik	2810021B07Rik	Arid1b	Axin2	4932438A13Rik
A430078G23Rik	2810422O20Rik	Arid3a	Azi2	4932438H23Rik
A430107D22Rik	2810453I06Rik	Arid5b	B230118H07Rik	4932441B19Rik
A4galt	2810459M11Rik	Arl11	B230312A22Rik	4932441K18Rik
A530054K11Rik	2810474O19Rik	Arl4d	B230315N10Rik	4933400C05Rik
A530057A03Rik	2900010J23Rik	Arl6	B230339M05Rik	4933403F05Rik
AB124611	2900026A02Rik	Arl8b	B430203M17Rik	4933407P14Rik
AI314180	2900060B14Rik	Arpc1a	B4galnt1	4933408B17Rik
AI316807	2900064A13Rik	Arpc5	B9d2	4933411K20Rik
AI987944	2900083I11Rik	Arrb1	BC005764	4933413G19Rik
AV249152	3110001D03Rik	Arrb2	BC006779	4933424B01Rik
AW146154	3110002H16Rik	Arrdc3	BC011426	4933427D06Rik
AW146242	3110003A17Rik	Arsb	BC023829	4933428G20Rik
AW549877	3110082I17Rik	Arsg	BC024479	4933429F08Rik
AW554918	3200002M19Rik	Arvcf	BC028528	4933432I09Rik
AY074887	3830402I07Rik	Asah2	BC031781	5031414D18Rik
Aagab	3830408C21Rik	Asf1a	BC037032	5033414D02Rik
Aak1	3930401K13Rik	Asph	BC062109	5330417C22Rik
Aars2	4632415L05Rik	Atad1	BC067068	5430405G05Rik
Abca13	4632428N05Rik	Ate1	Bbs7	5430407P10Rik
Abca2	4732418C07Rik	Atf1	Bco2	5730403B10Rik
Abcb1b	4732471D19Rik	Atf6	Bcs1l	5730419I09Rik
Abcb6	4831426I19Rik	Atg10	Best1	5730469M10Rik
Abcc1	4833422F24Rik	Atg4c	Birc5	5730494N06Rik
Abcc10	4833442J19Rik	Atl1	Bola1	5730508B09Rik
Abcc3	4921513D23Rik	Atp10a	Bpi	5730528L13Rik
Abcc4	4921515J06Rik	Atp11b	Brca2	5730577I03Rik
Abcc8	4921524J17Rik	Atp13a2	Bri3bp	5830403L16Rik
Abcd3	4922502D21Rik	Atp13a3	Brpf1	5830411N06Rik
Abhd13	4930402H24Rik	Atp1a1	Brwd3	5830415L20Rik
Abhd2	4930404A10Rik	Atp2a3	Bspry	6030419C18Rik
Abi1	4930404H21Rik	Atp2b1	Btbd12	6030446N20Rik
Ablim1	4930408O21Rik	Atp5o	Btnl1	6030458C11Rik
Abp1	4930417G10Rik	Atp6v0a1	Btnl2	6330403A02Rik
Abt1	4930417O13Rik	Atp6v1c1	Bxdc5	6330403K07Rik
Acbd5	4930420K17Rik	Atp7a	C030016D13Rik	6330406I15Rik
Acbd6	4930422G04Rik	Atp8a1	C030039L03Rik	6330407A03Rik
Acot11	4930422I07Rik	Atp8b4	C130050O18Rik	6330409N04Rik
Acot2	4930427A07Rik	Atp9b	C1galt1c1	6330512M04Rik
Acot3	4930429B21Rik	Atrnl1	C1qc	6330578E17Rik
Acot7	4930441O14Rik	Atrx	C1qtnf3	6430527G18Rik
Acot8	4930453N24Rik	Atxn2	C2cd2l	6430531B16Rik
Acox3	4930455C21Rik	Atxn3	C3	6430548M08Rik
Acp1	4930471G03Rik	Atxn7l3	C330023M02Rik	6430571L13Rik
Acp5	4930471M23Rik	Azin1	C330027C09Rik	6430598A04Rik
Acsl1	4930473A06Rik	B130006D01Rik	C430048L16Rik	6530401N04Rik
Acta2	4930481A15Rik	B230120H23Rik	C4a	6720401G13Rik
Actr10	4930483J18Rik	B230206H07Rik	C630043F03Rik	6720460F02Rik
Actr1a	4930503B20Rik	B230219D22Rik	C920016K16Rik	8030462N17Rik
Actr2	4930503L19Rik	B2m	Cables2	8430406I07Rik
Actr8	4930511I11Rik	B3gnt6	Cabp1	8430426H19Rik
Acy3	4930511M11Rik	B3gnt7	Cacng2	9130008F23Rik
Adam10	4930519F16Rik	B3gntl1	Calr	9130011J15Rik
Adamts10	4930523C07Rik	B4galt3	Camk2n2	9130014G24Rik
Adamts14	4930528F23Rik	B4galt5	Card6	9130017N09Rik
Adar	4930529M08Rik	B4galt6	Caskin2	9130019O22Rik
Adat3	4930534B04Rik	B630005N14Rik	Casp1	9130221D24Rik
Adck5	4930539E08Rik	BC002199	Casp12	9130230L23Rik
Adcy3	4930549C01Rik	BC003885	Casp7	9130401M01Rik
Adcy7	4930555I21Rik	BC016495	Casp9	9430016H08Rik
Add1	4930578I06Rik	BC017647	Cav2	9430023L20Rik
Add2	4930578N16Rik	BC021614	Cc2d1b	9430070O13Rik
Adfp	4930579G22Rik	BC023882	Ccdc102a	9630058J23Rik
Adipoq	4930579G24Rik	BC024582	Ccdc11	9830107B12Rik
Adipor1	4930579J09Rik	BC024814	Ccdc122	9930104L06Rik
Adk	4930583H14Rik	BC030307	Ccdc124	A030009H04Rik
Adnp	4930583K01Rik	BC030867	Ccdc126	A130042E20Rik
Adora3	4930588N13Rik	BC032203	Ccdc28a	A230020J21Rik
Aebp1	4930590J08Rik	BC033915	Ccdc38	A230050P20Rik
Aes	4930594C11Rik	BC037112	Ccdc58	A230067G21Rik
Agap2	4931406C07Rik	BC043301	Ccdc59	A430084P05Rik
Agbl5	4931406H21Rik	BC048644	Ccdc73	A430107O13Rik
Agfg2	4931406P16Rik	BC050092	Ccdc76	A430110N23Rik
Agk	4931408A02Rik	BC055004	Ccdc77	A530016L24Rik
Agps	4931414P19Rik	BC068281	Ccdc84	A530023O14Rik
Agtpbp1	4931440L10Rik	Bahcc1	Ccnh	A530032D15Rik
Ahcyl2	4932417I16Rik	Bank1	Ccnt1	A530082C11Rik
Ahi1	4932438A13Rik	Bard1	Ccnyl1	A530099J19Rik
Aifm1	4932438H23Rik	Bat2l	Cd19	A630005I04Rik
Aim2	4932441B19Rik	Bax	Cd274	A630007B06Rik
Ak1	4932441K18Rik	Bbc3	Cd48	A630055G03Rik
Akap1	4933400C05Rik	Bbs10	Cd6	A830080D01Rik
Akap13	4933403F05Rik	Bbs5	Cd68	A930001N09Rik
Akap7	4933407C03Rik	Bcas2	Cd72	A930003A15Rik
Akirin1	4933407P14Rik	Bccip	Cda	A930005H10Rik
Akirin2	4933408B17Rik	Bcl2	Cdc23	A930005I04Rik
Akr1a4	4933411G11Rik	Bcl3	Cdc2l1	A930013F10Rik
Akr1c13	4933411K16Rik	Bcl6	Cdc42se1	A930041I02Rik
Akt1	4933411K20Rik	Bcl7c	Cdk2ap2	AA408296
Akt2	4933413G19Rik	Bcr	Cdk9	AA467197
Aktip	4933424B01Rik	Bex6	Cdkn2a	AA986860
Aldh18a1	4933426M11Rik	Bhlha9	Cdr2l	AI314976
Aldh2	4933427D06Rik	Bhlhe40	Ceacam15	AI413582
Aldh3a2	4933428G20Rik	Bid	Ceacam2	AI467606
Aldh3b1	4933429F08Rik	Bin3	Cebpz	AI480653
Aldh7a1	4933432I09Rik	Birc2	Cenpc1	AI646023
Alg14	4933437F05Rik	Birc3	Cenph	AI662270
Alms1	5031414D18Rik	Birc6	Cenpv	AI846148
Alox5	5031439G07Rik	Blcap	Cfp	AI847670
Alox5ap	5033414D02Rik	Blvrb	Chaf1a	AI848100
Aloxe3	5330417C22Rik	Bmpr2	Chd1l	AI894139
Amac1	5330431N19Rik	Bnip2	Chek2	AU017455
Amacr	5330437I02Rik	Bod1l	Chgb	AU019823
Ambra1	5430405G05Rik	Bpgm	Chid1	AU021034
Amd1	5430407P10Rik	Bpil2	Cib4	AU022870
Amd2	5430427O19Rik	Bptf	Cideb	AU040320
Amdhd1	5730403B10Rik	Braf	Clcn4-2	AW146020
Ammecr1l	5730419I09Rik	Brd1	Clcn5	AW555464
Amz2	5730455O13Rik	Brd4	Clcnkb	AY358078
Ang	5730469M10Rik	Brd7	Cldn11	Aacs
Angel2	5730470L24Rik	Bre	Cldn6	Aasdhppt
Angpt1	5730494M16Rik	Bri3	Clec2i	Aatf
Ankrd13a	5730494N06Rik	Brwd2	Clec4n	Aatk
Ankrd22	5730508B09Rik	Btf3l4	Clic1	Abat
Ankrd24	5730528L13Rik	Btn1a1	Clk2	Abca17
Ankrd33	5730577I03Rik	C1rl	Clm3	Abcb10
Ankrd45	5830403L16Rik	C330007P06Rik	Cln3	Abcb4
Ankrd52	5830405N20Rik	C3ar1	Cln6	Abcb7
Ankzf1	5830411N06Rik	C5ar1	Clp1	Abcc2
Ano9	5830415L20Rik	Cab39l	Clpb	Abcc6
Anp32b	5830418K08Rik	Cacng3	Cltb	Abce1
Anubl1	5830432E09Rik	Calhm2	Cml1	Abcg1
Anxa1	6030419C18Rik	Calm3	Cndp2	Abcg2
Anxa2	6030446N20Rik	Calr3	Cnn1	Abcg3
Anxa3	6030458C11Rik	Camk1d	Cnnm3	Abhd12
Anxa6	6330403A02Rik	Cand2	Cnot8	Abhd15
Anxa9	6330403K07Rik	Cap1	Cnpy3	Abhd3
Aoah	6330406I15Rik	Capg	Cntnap1	Abhd6
Aox1	6330407A03Rik	Capn2	Cog3	Abi2
Ap1m2	6330409N04Rik	Capza2	Colec11	Abl1
Ap1s2	6330416G13Rik	Cars2	Commd1	Ablim2
Ap2a2	6330442E10Rik	Casp3	Cops7a	Abr
Ap2s1	6330512M04Rik	Casp6	Coq10a	Abra
Ap3b1	6330577E15Rik	Casp8	Coq4	Abtb1
Ap3m1	6330578E17Rik	Cass4	Cp	Abtb2
Ap3m2	6430527G18Rik	Cbfa2t2	Cplx3	Acaca
Ap4e1	6430531B16Rik	Cbfa2t3	Cpne7	Acacb
Apbb1ip	6430548M08Rik	Cbwd1	Cpsf3	Acad10
Apc	6430571L13Rik	Ccbl2	Crb2	Acadl
Apex2	6430598A04Rik	Ccdc111	Crb3	Acads
Aph1a	6530401N04Rik	Ccdc112	Creb3	Acadsb
Apip	6720401G13Rik	Ccdc12	Creld2	Acan
Apitd1	6720460F02Rik	Ccdc130	Crkrs	Acap2
Apob48r	8030462N17Rik	Ccdc138	Crlf1	Acat1
Apol10b	8430406I07Rik	Ccdc19	Cry2	Acbd3
Apol6	8430410A17Rik	Ccdc32	Cryl1	Accn2
Apoo	8430426H19Rik	Ccdc41	Cryz	Accn5
Apoo-ps	8430427H17Rik	Ccdc50	Csad	Acer2
Apool	9030617O03Rik	Ccdc57	Csde1	Acer3
Appl2	9130008F23Rik	Ccdc6	Cse1l	Acly
Aptx	9130011J15Rik	Ccdc64	Cst3	Aco2
Aqp9	9130014G24Rik	Ccdc88a	Cst7	Acot1
Arap1	9130017N09Rik	Ccdc88b	Cstad	Acot12
Arap3	9130019O22Rik	Ccdc88c	Cstf2	Acot4
Arcn1	9130221D24Rik	Ccdc91	Ctbs	Acot5
Arf1	9130230L23Rik	Ccdc97	Ctdsp1	Acot6
Arf2	9130401M01Rik	Ccl24	Ctdspl2	Acox1
Arf4	9230104L09Rik	Ccl3	Ctf1	Acoxl
Arg2	9430015G10Rik	Ccl5	Ctla2a	Acpl2
Arhgap12	9430016H08Rik	Ccl6	Ctla2b	Acpp
Arhgap15	9430023L20Rik	Ccl9	Ctnna3	Acsbg2
Arhgap19	9430070O13Rik	Ccnd3	Ctxn2	Acsf3
Arhgap25	9530048O09Rik	Ccny	Cuedc2	Acsl3
Arhgap28	9530096D07Rik	Ccr1	Cxcl10	Acsl4
Arhgap30	9630033F20Rik	Ccr2	Cxcl15	Acsl5
Arhgap4	9630058J23Rik	Ccr3	Cyhr1	Acsm3
Arhgap6	9830107B12Rik	Ccr4	Cyp21a1	Acss1
Arhgdia	9930104L06Rik	Ccr7	Cyp4f16	Acss2
Arhgdib	A030009H04Rik	Ccrl2	D10Wsu52e	Actb
Arhgef1	A130042E20Rik	Ccrn4l	D11Wsu47e	Actg1
Arhgef18	A230020J21Rik	Cct6b	D16H22S680E	Actl6a
Arhgef6	A230046K03Rik	Cd180	D19Bwg1357e	Actn1
Arid1b	A230050P20Rik	Cd244	D230037D09Rik	Actn4
Arid3a	A230067G21Rik	Cd276	D330022A01Rik	Actr1b
Arid5b	A430078G23Rik	Cd2ap	D4Ertd22e	Actr3
Arl11	A430084P05Rik	Cd300lf	D4Wsu53e	Acvr1b
Arl4d	A430107D22Rik	Cd47	D8Ertd738e	Acvr2b
Arl5a	A430107O13Rik	Cd52	Dact3	Acvrl1
Arl6	A430110N23Rik	Cd53	Dag1	Ada
Arl6ip1	A4galt	Cd63	Dand5	Adal
Arl6ip5	A530016L24Rik	Cd69	Dao	Adam11
Arl8b	A530023O14Rik	Cd7	Dap3	Adam17
Armc6	A530032D15Rik	Cd80	Dbt	Adam19
Armc7	A530082C11Rik	Cd82	Dcp1b	Adam2
Armcx5	A530099J19Rik	Cd97	Dctpp1	Adam23
Arnt	A630005I04Rik	Cdc123	Ddhd1	Adam32
Arpc1a	A630007B06Rik	Cdc14a	Ddrgk1	Adam4
Arpc5	A630055G03Rik	Cdc2l6	Ddx11	Adam6a
Arrb1	A830080D01Rik	Cdk5rap2	Ddx19b	Adam8
Arrb2	A930001N09Rik	Cdkal1	Ddx24	Adam9
Arrdc3	A930003A15Rik	Cdkn2d	Ddx27	Adamts16
Arsb	A930005H10Rik	Cds2	Ddx56	Adamtsl1
Arsg	A930005I04Rik	Cebpb	Deb1	Adamtsl4
Arvcf	A930013F10Rik	Cebpd	Decr2	Adap1
As3mt	A930041I02Rik	Cebpe	Defb12	Adap2
Asah2	AA408296	Cebpg	Defb21	Adat1
Asb16	AA467197	Cela3b	Defb25	Adck1
Asf1a	AA986860	Cep110	Defb29	Adcy10
Ash2l	AI314180	Cep135	Depdc1a	Adcy5
Asl	AI314976	Cep152	Dffa	Adcy9
Asph	AI316807	Cep164	Dgcr8	Add3
Atad1	AI413582	Cep250	Dhdds	Adipor2
Atad4	AI467606	Cep55	Dhx16	Adm
Atad5	AI480653	Cep70	Diablo	Adnp2
Ate1	AI646023	Cep78	Dlgap3	Adora2a
Atf1	AI662270	Cep97	Dlx1as	Adora2b
Atf6	AI846148	Cflar	Dmkn	Adpgk
Atg10	AI847670	Chd2	Dmpk	Adprhl2
Atg12	AI848100	Chd3	Dmwd	Adra2a
Atg16l2	AI894139	Chd9	Dna2	Adra2b
Atg2b	AU017455	Chic2	Dnahc8	Adrb1
Atg4b	AU019823	Chmp1b	Dnaic2	Adrb2
Atg4c	AU021034	Chordc1	Dnaja1	Adrbk1
Athl1	AU022870	Chrna9	Dnajb4	Adss
Atl1	AU040320	Cisd2	Dnajb5	Afap1l1
Atl2	AW146020	Cish	Dnajc16	Afap1l2
Atmin	AW146242	Cited2	Dnajc19	Aff1
Atn1	AW555464	Ckb	Dnajc2	Aff3
Atp10a	AY358078	Ckmt1	Dnajc27	Aff4
Atp11b	Aacs	Clasp1	Dnajc5g	Afg3l2
Atp13a2	Aagab	Clcn3	Dnajc7	Afp
Atp13a3	Aak1	Clec12a	Dnali1	Aftph
Atp1a1	Aasdhppt	Clec16a	Dnase2b	Agbl2
Atp1a3	Aatf	Clec2d	Dnm1l	Agbl3
Atp2a3	Aatk	Clec2e	Dohh	Agfg1
Atp2b1	Abat	Clec2g	Dok3	Aggf1
Atp5c1	Abca17	Clec4d	Dpf2	Agl
Atp5f1	Abcb10	Clec4e	Dpf3	Agpat3
Atp5o	Abcb1b	Clip1	Dph2	Agpat5
Atp6ap1	Abcb4	Clnk	Dpp8	Agpat6
Atp6v0a1	Abcb7	Clptm1l	Dpy19l4	Agpat9
Atp6v1c1	Abcc1	Clrn3	Dtx2	Agtrap
Atp6v1f	Abcc10	Clybl	Dus1l	Agxt2l2
Atp6v1g2	Abcc2	Cmah	Dus2l	Ahctf1
Atp7a	Abcc3	Cmc1	Dus3l	Ahcy
Atp8a1	Abcc4	Cmklr1	Dusp13	Ahcyl1
Atp8b1	Abcc6	Cml2	Dusp19	Ahdc1
Atp8b4	Abcd3	Cmtm7	Dvl1	Ahnak
Atp9b	Abce1	Cnih	Dvl2	Ahsa1
Atpbd3	Abcg1	Cnot6l	E130120F12Rik	Aicda
Atpbd4	Abcg2	Cnr2	E2f1	Aif1l
Atrnl1	Abcg3	Copz1	E330016A19Rik	Aifm2
Atrx	Abhd12	Coq2	Eapp	Aim1
Atxn2	Abhd15	Coro1c	Ebag9	Aipl1
Atxn3	Abhd2	Coro6	Ebf4	Airn
Atxn7l3	Abhd3	Cox15	Echdc1	Ak2
Aurkb	Abhd6	Cox18	Eea1	Ak3l1
Avil	Abi1	Cox6a1	Efcab6	Ak7
Avpi1	Abi2	Cox6c	Efhb	Akap10
Awat2	Abl1	Cpa3	Egfl8	Akap2
Axin2	Ablim1	Cpb2	Ehbp1l1	Akap5
Azi2	Ablim2	Cpd	Ehd4	Akap6
Azin1	Abr	Cpeb2	Ehmt2	Akap8
B130006D01Rik	Abra	Cpne2	Eid2	Akap8l
B230118H07Rik	Abt1	Cpt1a	Eif2ak2	Akap9
B230120H23Rik	Abtb1	Creb3l3	Eif2b1	Akr1d1
B230206H07Rik	Abtb2	Creb5	Eif3l	Akt3
B230219D22Rik	Acaca	Crebl2	Eif4enif1	Alas1
B230312A22Rik	Acacb	Crem	Emid1	Alas2
B230315N10Rik	Acad10	Crispld2	Eml2	Aldh1l2
B230339M05Rik	Acadl	Crlf2	Emp3	Aldh4a1
B2m	Acads	Crlf3	Enc1	Aldh6a1
B3gnt6	Acadsb	Crot	Eno1	Aldh8a1
B3gnt7	Acan	Csf2ra	Enpp3	Aldh9a1
B3gntl1	Acap2	Csf2rb	Enthd1	Aldoart2
B430203M17Rik	Acat1	Csf2rb2	Epb4.2	Alg12
B4galnt1	Acbd3	Csgalnact2	Epm2a	Alg6
B4galt3	Acbd5	Csk	Eps15l1	Alg9
B4galt5	Acbd6	Csnk1e	Ercc6l	Alkbh1
B4galt6	Accn2	Csrnp1	Erh	Alkbh3
B630005N14Rik	Accn5	Cstf2t	Erlin2	Alkbh4
B9d2	Acer2	Cstf3	Ero1l	Alkbh5
BC002199	Acer3	Cstl1	Exd1	Alox12
BC003885	Acly	Ctage5	Exd2	Alox12e
BC005764	Aco2	Ctbp1	Exoc2	Alox15
BC006779	Acot1	Ctdp1	Exoc3	Alox8
BC011426	Acot11	Ctnnb1	Exoc5	Alpi
BC016495	Acot12	Ctss	Exog	Alpk2
BC017647	Acot2	Cutc	Exosc4	Alpk3
BC021614	Acot4	Cux1	Extl2	Als2cr12
BC023829	Acot5	Cux2	F630110N24Rik	Alx3
BC023882	Acot6	Cwf19l2	Fam109b	Amelx
BC024479	Acot7	Cxcl2	Fam113a	Ammecr1
BC024582	Acox1	Cxcr3	Fam120b	Amn
BC024814	Acox3	Cxcr5	Fam125a	Amn1
BC028528	Acoxl	Cxxc5	Fam158a	Amotl1
BC030307	Acp1	Cyb5	Fam162a	Amz1
BC030867	Acp5	Cyb561	Fam171b	Anapc1
BC031781	Acpl2	Cyb561d1	Fam178a	Anapc5
BC032203	Acpp	Cyb5r4	Fam36a	Angpt2
BC033915	Acsbg2	Cybrd1	Fam46d	Angptl1
BC037032	Acsf3	Cyfip2	Fam53a	Angptl2
BC037112	Acsl1	Cyp11a1	Fam55d	Ank
BC043301	Acsl3	Cyp4f18	Fam57b	Ank1
BC048644	Acsl4	Cyp51	Fam69b	Ankfy1
BC050092	Acsl5	Cyp8b1	Fam71e1	Ankhd1
BC055004	Acsm3	Cyth1	Fam73b	Ankib1
BC062109	Acss1	Cyth4	Fam83e	Ankra2
BC067068	Acss2	Cytip	Fam86	Ankrd1
BC068281	Actb	D030056L22Rik	Fastkd1	Ankrd11
Bahcc1	Actg1	D15Wsu169e	Fastkd5	Ankrd12
Bank1	Actl6a	D16Ertd472e	Fbf1	Ankrd13c
Bard1	Actn1	D17Wsu92e	Fbp2	Ankrd13d
Bat2l	Actn4	D1Bwg0212e	Fbxl18	Ankrd16
Bax	Actr1b	D1Ertd622e	Fbxl19	Ankrd17
Bbc3	Actr2	D5Wsu178e	Fbxo27	Ankrd2
Bbs10	Actr3	D730040F13Rik	Fbxo3	Ankrd28
Bbs5	Acvr1b	D930015E06Rik	Fbxo4	Ankrd33b
Bbs7	Acvr2b	Dbi	Fbxo43	Ankrd34b
Bcas2	Acvrl1	Dcaf12	Fbxw10	Ankrd36
Bccip	Ada	Dcakd	Fcer1g	Ankrd43
Bcl2	Adal	Dck	Fcgrt	Ankrd44
Bcl3	Adam10	Dclre1c	Fcrl1	Ankrd46
Bcl6	Adam11	Dctn4	Fdps	Ankrd54
Bcl7c	Adam17	Dcun1d3	Fermt3	Ankrd56
Bco2	Adam19	Ddb2	Ffar1	Ankrd6
Bcr	Adam2	Ddx19a	Fh1	Ankrd9
Bcs1l	Adam23	Ddx25	Fkbp14	Anks3
Best1	Adam32	Ddx26b	Fkbp6	Anln
Bex6	Adam4	Degs1	Fkbp7	Ano1
Bhlha9	Adam6a	Dek	Fktn	Ano6
Bhlhe40	Adam8	Dennd1b	Flot1	Anp32a
Bid	Adam9	Dennd2d	Flt3l	Anp32e
Bin3	Adamts10	Dennd3	Flywch1	Anpep
Birc2	Adamts14	Dennd5a	Foxa3	Antxr2
Birc3	Adamts16	Depdc1b	Foxn4	Anxa11
Birc5	Adamtsl1	Depdc6	Fpgt	Anxa13
Birc6	Adamtsl4	Derl1	Frs3	Anxa4
Blcap	Adap1	Dexi	Fstl3	Anxa5
Blvrb	Adap2	Dfna5	Ftl1	Anxa8
Bmpr2	Adar	Dgkg	Fuca2	Aox3l1
Bnip2	Adat1	Dgkz	Fut7	Aox4
Bod1l	Adck1	Dhcr24	Fxyd1	Ap1b1
Bola1	Adck5	Dhrs3	Fyco1	Ap1g1
Bpgm	Adcy10	Dhrs7	Fzd6	Ap1m1
Bpi	Adcy5	Dhrs7b	Fzr1	Ap1s3
Bpil2	Adcy7	Dhrs9	G6pc3	Ap2a1
Bptf	Adcy9	Dhx34	Gabarapl2	Ap2b1
Braf	Add1	Dhx8	Gabbr1	Ap3s1
Brca2	Add2	Diap2	Gadd45gip1	Ap4s1
Brd1	Add3	Dido1	Gal	Apaf1
Brd4	Adfp	Dip2b	Galnt10	Apeh
Brd7	Adipoq	Dirc2	Galnt11	Aph1c
Bre	Adipor1	Dis3l2	Galnt3	Api5
Bri3	Adipor2	Dmtf1	Gapdh	Aplf
Bri3bp	Adk	Dnaja2	Gapdhs	Aplp2
Brpf1	Adm	Dnajb12	Gas2l1	Apoa4
Brwd2	Adnp	Dnajb2	Gata1	Apoa5
Brwd3	Adnp2	Dnajc10	Gatad1	Apob
Bspry	Adora2a	Dnajc15	Gbas	Apobec2
Btbd12	Adora2b	Dnajc25	Gck	Apobec3
Btf3l4	Adora3	Dock2	Gcn1l1	Apobec4
Btn1a1	Adpgk	Dock5	Gdi1	Apod
Btnl1	Adprhl2	Dopey1	Gfm2	Apol9b
Btnl2	Adra2a	Dopey2	Ggct	Apon
Bxdc5	Adra2b	Dpysl2	Gimap1	Appbp2
C030016D13Rik	Adrb1	Drg2	Gimap4	Aqp11
C030039L03Rik	Adrb2	Dscr3	Gimap5	Aqp3
C130050O18Rik	Adrbk1	Dtnbp1	Gimap8	Aqp5
C1galt1c1	Adss	Dtymk	Gla	Aqp8
C1qc	Aes	Dusp16	Glb1l	Araf
C1qtnf3	Afap1l1	Dut	Glud1	Arc
C1rl	Afap1l2	Dym	Gm10079	Arfgap2
C2cd2l	Aff1	Dync1li1	Gm11272	Arfgap3
C3	Aff3	Dynlt1	Gm11808	Arfgef2
C330007P06Rik	Aff4	Dyrk1a	Gm12166	Arhgap17
C330023M02Rik	Afg3l2	Dyrk3	Gm12581	Arhgap18
C330027C09Rik	Afp	E130309D02Rik	Gm13718	Arhgap21
C3ar1	Aftph	E130311K13Rik	Gm14139	Arhgap22
C430048L16Rik	Agbl2	E2f2	Gm15772	Arhgap26
C4a	Agbl3	E2f8	Gm3219	Arhgap27
C5ar1	Agfg1	Eaf1	Gm4659	Arhgef10l
C630043F03Rik	Agfg2	Echdc3	Gm4735	Arhgef2
C920016K16Rik	Aggf1	Edem1	Gm5464	Arhgef4
Cab39l	Agl	Edem3	Gm5475	Arhgef7
Cables2	Agpat3	Eed	Gm614	Arid1a
Cabp1	Agpat5	Eefsec	Gm6583	Arid2
Cacng2	Agpat6	Egfl7	Gm6981	Arid3b
Cacng3	Agpat9	Egln1	Gm7904	Arid4a
Calhm2	Agps	Egln3	Gm9047	Arid5a
Calm3	Agtpbp1	Egr3	Gm9104	Arih1
Calr	Agtrap	Eid3	Gm9758	Arih2
Calr3	Agxt2l2	Eif2b3	Gm9790	Arl13b
Camk1d	Ahctf1	Eif2c4	Gm9897	Arl14
Camk2n2	Ahcy	Eif2s1	Gmeb1	Arl15
Cand2	Ahcyl1	Eif2s3x	Gmfb	Arl2bp
Cap1	Ahcyl2	Eif3c	Gmfg	Arl3
Capg	Ahdc1	Eif4a2	Gmip	Arl4a
Capn2	Ahi1	Eif4e3	Gng10	Arl6ip6
Capza2	Ahnak	Eif5	Gng8	Armc1
Card6	Ahsa1	Elac1	Gnl3l	Armc2
Cars2	Aicda	Elavl1	Golga2	Armc3
Caskin2	Aif1l	Elf1	Golga7	Armc8
Casp1	Aifm2	Elf2	Golph3l	Armc9
Casp12	Aim1	Elfn2	Golt1b	Arntl2
Casp3	Aim2	Elmo1	Gorasp1	Arpc2
Casp6	Aipl1	Elmo2	Got2	Arpp19
Casp7	Airn	Elovl5	Gp9	Arpp21
Casp8	Ak2	Emb	Gpaa1	Arrdc2
Casp9	Ak3l1	Emr1	Gpatch8	Arsa
Cass4	Ak7	Emr4	Gpbp1	Arsi
Cav2	Akap1	Enpp5	Gpn1	Arx
Cbfa2t2	Akap10	Entpd4	Gpn3	Asap1
Cbfa2t3	Akap13	Entpd5	Gpr107	Asap3
Cbwd1	Akap2	Eny2	Gpr114	Asb1
Cc2d1b	Akap5	Ep300	Gpr155	Asb11
Ccbl2	Akap6	Epb4.1	Gpr35	Asb12
Ccdc102a	Akap8	Eps15	Gpr88	Asb14
Ccdc11	Akap8l	Ergic2	Gprin1	Asb17
Ccdc111	Akap9	Erich1	Grk6	Asb2
Ccdc112	Akirin1	Ermp1	Gsto2	Asb5
Ccdc12	Akr1a4	Ern1	Gstt2	Asb8
Ccdc122	Akr1c13	Erp44	Gstz1	Ascc1
Ccdc124	Akr1d1	Espn	Gtf2f2	Ascc2
Ccdc126	Akt1	Esyt1	Gtlf3b	Ascc3
Ccdc130	Akt2	Etnk1	Gtpbp2	Ascl2
Ccdc138	Akt3	Evi2a	Gtrgeo22	Asgr2
Ccdc19	Aktip	Evi2b	H13	Asns
Ccdc28a	Alas1	Exoc6	H1foo	Aspm
Ccdc32	Alas2	Exoc7	H2-M3	Aspn
Ccdc38	Aldh18a1	Eya2	H2-M5	Asprv1
Ccdc41	Aldh1l2	Ezh1	H2-Ob	Asrgl1
Ccdc50	Aldh2	F10	H2afj	Ass1
Ccdc57	Aldh4a1	F12	Hapln2	Asxl1
Ccdc58	Aldh6a1	F2r	Haus8	Asxl2
Ccdc59	Aldh8a1	F2rl2	Hcfc1	Atad2b
Ccdc6	Aldh9a1	Fadd	Hcfc1r1	Atf3
Ccdc64	Aldoart2	Fads2	Hcfc2	Atf7
Ccdc73	Alg12	Faf1	Hcls1	Atf7ip
Ccdc76	Alg6	Fah	Hcn3	Atg4a
Ccdc77	Alg9	Fam102a	Hcst	Atg4d
Ccdc84	Alkbh1	Fam108b	Hdac10	Atg7
Ccdc88a	Alkbh3	Fam108c	Hdac6	Atl3
Ccdc88b	Alkbh4	Fam109a	Hdgf	Atoh8
Ccdc88c	Alkbh5	Fam111a	Hdgfrp2	Atp11a
Ccdc91	Alms1	Fam117a	Helq	Atp1a4
Ccdc97	Alox12	Fam134b	Hfe	Atp1b1
Ccl24	Alox12e	Fam148a	Hif3a	Atp1b3
Ccl3	Alox15	Fam168b	Higd1a	Atp2a2
Ccl5	Alox5	Fam175a	Higd1b	Atp2b2
Ccl6	Alox5ap	Fam18a	Hint1	Atp2b4
Ccl9	Alox8	Fam20b	Hira	Atp2c1
Ccnd3	Alpi	Fam35a	Hirip3	Atp5g1
Ccnh	Alpk2	Fam3b	Hist1h1b	Atp5g2
Ccnt1	Alpk3	Fam3c	Hist1h1d	Atp5l2
Ccny	Als2cr12	Fam49b	Hist1h1e	Atp5s
Ccnyl1	Alx3	Fam65a	Hist1h2ab	Atp6ap2
Ccr1	Ambra1	Fam65b	Hist1h2ac	Atp6v0a2
Ccr2	Amelx	Fam69a	Hist1h2ad	Atp6v0d1
Ccr3	Ammecr1	Fam71f2	Hist1h2ae	Atp6v0d2
Ccr4	Ammecr1l	Fam78a	Hist1h2af	Atp6v0e
Ccr7	Amn	Fam82a2	Hist1h2ag	Atp6v1a
Ccrl2	Amn1	Fam83d	Hist1h2ai	Atp6v1c2
Ccrn4l	Amotl1	Fam96a	Hist1h2ak	Atp6v1d
Cct6b	Amz1	Fam96b	Hist1h2bc	Atp6v1e2
Cd180	Amz2	Fancd2	Hist1h2be	Atp6v1g3
Cd19	Anapc1	Fance	Hist1h2bf	Atp8b2
Cd244	Anapc5	Fancm	Hist1h2bg	Atp8b3
Cd274	Ang	Far1	Hist1h2bh	Atpaf1
Cd276	Angpt1	Fblim1	Hist1h2bk	Atpaf2
Cd2ap	Angpt2	Fbxl17	Hist1h2bm	Atpif1
Cd300lf	Angptl1	Fbxo11	Hist1h2bn	Atrn
Cd47	Angptl2	Fbxo21	Hist1h2bp	Atxn1
Cd48	Ank	Fbxo31	Hist1h3a	Atxn10
Cd52	Ank1	Fbxo34	Hist1h3b	Atxn1l
Cd53	Ankfy1	Fbxo47	Hist1h3d	Atxn7
Cd6	Ankhd1	Fbxo48	Hist1h3e	Atxn7l1
Cd63	Ankib1	Fcgr1	Hist1h3f	Auh
Cd68	Ankra2	Fcgr2b	Hist1h3g	Aven
Cd69	Ankrd1	Fcgr3	Hist1h3h	Avl9
Cd7	Ankrd11	Fcgr4	Hist1h3i	Avpr1b
Cd72	Ankrd12	Fcho1	Hist1h4a	Axin1
Cd80	Ankrd13c	Fcho2	Hist1h4f	Axl
Cd82	Ankrd13d	Fem1a	Hist1h4i	Aytl1b
Cd97	Ankrd16	Ffar2	Hist1h4j	B230217C12Rik
Cda	Ankrd17	Ffar3	Hist1h4k	B3galt2
Cdc123	Ankrd2	Fgd2	Hist2h2ab	B3galt4
Cdc14a	Ankrd28	Fgd3	Hist2h2ac	B3galtl
Cdc23	Ankrd33	Fignl1	Hist2h3b	B3gnt2
Cdc2l1	Ankrd33b	Fis1	Hist2h3c2	B3gnt5
Cdc2l6	Ankrd34b	Fkbp1a	Hist2h4	B430306N03Rik
Cdc42se1	Ankrd36	Fkbp1b	Hist3h2a	B4galnt2
Cdk2ap2	Ankrd43	Fkbp3	Hist3h2bb	B4galnt3
Cdk5rap2	Ankrd44	Fkbp4	Hlcs	B4galnt4
Cdk9	Ankrd46	Fkbp5	Hmbs	B4galt1
Cdkal1	Ankrd54	Fkrp	Hmg20b	B830017H08Rik
Cdkn2a	Ankrd56	Fli1	Hmgn1	BB123696
Cdkn2d	Ankrd6	Flna	Hmox1	BC002163
Cdr2l	Ankrd9	Flnb	Hmx2	BC003267
Cds2	Anks3	Fmc1	Hnrnpab	BC005537
Ceacam15	Anln	Fmnl1	Hnrnpl	BC013712
Ceacam2	Ano1	Fnbp1	Hp	BC015286
Cebpb	Ano6	Fnip1	Hps1	BC016579
Cebpd	Anp32a	Folr2	Hps4	BC017158
Cebpe	Anp32b	Fosl2	Hrct1	BC018473
Cebpg	Anp32e	Foxj2	Hscb	BC020535
Cebpz	Anpep	Foxs1	Hsd17b10	BC021785
Cela3b	Antxr2	Frrs1	Hspa12b	BC023744
Cenpc1	Anubl1	Fryl	Hspb7	BC024659
Cenph	Anxa1	Fth1	Hspbp1	BC027344
Cenpv	Anxa11	Furin	Hus1	BC031353
Cep110	Anxa13	Fusip1	Hyls1	BC037703
Cep135	Anxa2	Fxn	I830077J02Rik	BC048403
Cep152	Anxa3	Fxyd4	Ick	BC048507
Cep164	Anxa4	Fxyd5	Idh1	BC048943
Cep250	Anxa5	Fzd4	Idua	BC049635
Cep55	Anxa6	Gab2	Ier3ip1	BC049807
Cep70	Anxa8	Gab3	Iffo1	BC055111
Cep78	Aox3l1	Gabpb1	Ifi27l1	BC055324
Cep97	Aox4	Gadd45g	Ifrg15	BC057022
Cflar	Ap1b1	Galnt1	Ift20	BC057893
Cfp	Ap1g1	Galnt6	Ift74	BC064033
Chaf1a	Ap1m1	Gapt	Il23a	Bace1
Chd1l	Ap1m2	Garnl1	Il27ra	Bace2
Chd2	Ap1s3	Gars	Il2rg	Bach1
Chd3	Ap2a1	Gas7	Ilk	Bach2
Chd9	Ap2a2	Gba	Imp3	Bad
Chek2	Ap2b1	Gbp5	Ing5	Bag1
Chgb	Ap2s1	Gclm	Ino80e	Baiap2
Chic2	Ap3b1	Gcnt1	Inpp5j	Baiap2l1
Chid1	Ap3m2	Gdf15	Inppl1	Baiap2l2
Chmp1b	Ap3s1	Gdf9	Ints4	Bak1
Chordc1	Ap4s1	Gdi2	Ints9	Bambi
Chrna9	Apaf1	Gfi1b	Ipo13	Banp
Cib4	Apbb1ip	Ggt5	Ipo7	Bat2d
Cideb	Apc	Gimap9	Ipo8	Bat3
Cisd2	Apeh	Git2	Iqcf4	Bat5
Cish	Aph1c	Glg1	Iqsec3	Batf
Cited2	Api5	Glipr1	Irf2bp1	Batf2
Ckb	Aplf	Glipr2	Irf7	Baz1a
Ckmt1	Aplp2	Glp1r	Itga3	Baz1b
Clasp1	Apoa4	Glrp1	Itpa	Baz2b
Clcn3	Apoa5	Glt25d1	Jmjd1c	Bbs12
Clcn4-2	Apob	Glt8d3	Josd1	Bbs9
Clcn5	Apobec2	Gm10638	Jsrp1	Bcan
Clcnkb	Apobec3	Gm11346	Jund	Bcap29
Cldn11	Apobec4	Gm114	Jup	Bcar3
Cldn6	Apod	Gm12528	Kat2a	Bcas3
Clec12a	Apol9b	Gm14124	Katna1	Bcat1
Clec16a	Apon	Gm1661	Kcna7	Bcdin3d
Clec2d	Apoo-ps	Gm2a	Kcnu1	Bckdha
Clec2e	Apool	Gm5077	Kctd10	Bckdhb
Clec2g	Appbp2	Gm5111	Kctd14	Bcl10
Clec2i	Appl2	Gm5148	Kctd20	Bcl11b
Clec4d	Aptx	Gm5447	Kdelc1	Bcl2l1
Clec4e	Aqp11	Gm5506	Kdm3b	Bcl2l10
Clec4n	Aqp3	Gm5544	Kif18b	Bcl2l11
Clic1	Aqp5	Gm70	Kif5b	Bcl2l13
Clip1	Aqp8	Gm711	Kifap3	Bcl2l14
Clk2	Aqp9	Gm766	Kifc2	Bcl2l15
Clm3	Araf	Gm8615	Kin	Bcl9
Cln3	Arap1	Gm885	Klf16	Bclaf1
Cln6	Arap3	Gm8884	Klhdc1	Bcmo1
Clnk	Arc	Gm9743	Klhdc2	Bcor
Clp1	Arcn1	Gm9762	Klhl17	Bcorl1
Clpb	Arf1	Gm9904	Klhl36	Bdh2
Clptm1l	Arf2	Gmeb2	Kpna1	Bend3
Clrn3	Arf4	Gna15	Kremen2	Best3
Cltb	Arfgap2	Gnai3	Kri1	Bfsp1
Clybl	Arfgap3	Gnaq	Krt12	Bfsp2
Cmah	Arfgef2	Gnb1	Krt16	Bhlha15
Cmc1	Arg2	Gnb4	Krt86	Bhmt
Cmklr1	Arhgap12	Gng12	Kti12	Bicd1
Cml1	Arhgap15	Gng2	L3mbtl3	Bicd2
Cml2	Arhgap17	Golm1	LOC100233175	Bin1
Cmtm7	Arhgap18	Gorab	LOC100272221	Bivm
Cndp2	Arhgap19	Got1	LOC100302626	Blm
Cnih	Arhgap21	Gp1ba	Lalba	Blmh
Cnn1	Arhgap22	Gpatch1	Larp4	Bloc1s2
Cnnm3	Arhgap25	Gpatch2	Larp7	Bloc1s3
Cnot6l	Arhgap26	Gpkow	Lars	Bmf
Cnot8	Arhgap27	Gpr120	Lass2	Bmp2k
Cnpy3	Arhgap28	Gpr125	Lemd3	Bmp8a
Cnr2	Arhgap30	Gpr132	Leprotl1	Bmpr1a
Cntnap1	Arhgap6	Gpr141	Letm2	Bnip1
Cog3	Arhgdia	Gpr171	Lgals1	Bnip3
Colec11	Arhgef10l	Gpr174	Lgals4	Bnip3l
Commd1	Arhgef18	Gpr19	Lgi4	Bod1
Cops7a	Arhgef2	Gpr22	Lhx6	Bok
Copz1	Arhgef4	Gpr34	Lig4	Brca1
Coq10a	Arhgef7	Gpr4	Limk1	Brd3
Coq2	Arid1a	Gpr55	Lin28	Brf1
Coq4	Arid1b	Gpr77	Lin7b	Brms1l
Coro1c	Arid2	Gpr82	Lingo3	Brp44
Coro6	Arid3a	Gprasp1	Lipt1	Brp44l
Cox15	Arid3b	Gpsm1	Llgl1	Brpf3
Cox18	Arid4a	Gramd1c	Lmbr1l	Brsk2
Cox6a1	Arid5a	Gramd4	Lmbrd2	Brunol6
Cox6c	Arid5b	Grap2	Lmna	Bsn
Cp	Arih1	Grb2	Lonp1	Bsnd
Cpa3	Arih2	Gsdma	Lpar5	Bst1
Cpb2	Arl11	Gsdmd	Lpcat4	Btaf1
Cpd	Arl13b	Gse1	Lrrc25	Btbd10
Cpeb2	Arl14	Gsr	Lrrc33	Btbd11
Cplx3	Arl15	Gss	Lrrc49	Btbd6
Cpne2	Arl2bp	Gstp2	Lrrc61	Btbd7
Cpne7	Arl3	Gtf2a1	Lrrc68	Btd
Cpsf3	Arl4a	Gtf3a	Lrriq3	Btg1
Cpt1a	Arl4d	Gtf3c6	Lsm5	Btg2
Crb2	Arl6	Gtl3	Lsm6	Btg4
Crb3	Arl6ip6	Gtpbp1	Lsp1	Btk
Creb3	Arl8b	Gucy2d	Ltb	Btn2a2
Creb3l3	Armc1	Gusb	Ltb4r1	Btnl9
Creb5	Armc2	Gyk	Ltb4r2	Btrc
Crebl2	Armc3	Gypc	Luc7l	Bud13
Creld2	Armc8	H2-D1	Ly6g5b	Butr1
Crem	Armc9	H2-T24	Ly9	Bves
Crispld2	Arntl2	H2afz	Ly96	Bzrap1
Crkrs	Arpc1a	H3f3b	Lyl1	Bzw1
Crlf1	Arpc2	Hace1	Lypd3	Bzw2
Crlf2	Arpc5	Havcr2	Lypla1	C030006K11Rik
Crlf3	Arpp19	Hbp1	Lysmd1	C030017K20Rik
Crot	Arpp21	Hdhd2	Lysmd3	C030034I22Rik
Cry2	Arrb1	Heatr5a	Lyz2	C030044B11Rik
Cryl1	Arrb2	Helb	M6prbp1	C030046E11Rik
Cryz	Arrdc2	Herc4	Magix	C130026I21Rik
Csad	Arrdc3	Herpud2	Man2a1	C130039O16Rik
Csde1	Arsa	Hexb	Man2a2	C1d
Cse1l	Arsb	Hhex	Manbal	C1galt1
Csf2ra	Arsg	Hiatl1	Map3k12	C1qa
Csf2rb	Arsi	Hisppd2a	Mapk11	C1ql2
Csf2rb2	Arvcf	Hist1h1a	Mapk12	C1qtnf6
Csgalnact2	Arx	Hist1h2ah	Mapkbp1	C1qtnf7
Csk	Asah2	Hist1h2bj	Mapre2	C1qtnf9
Csnk1e	Asap1	Hist1h2bl	Mars	C230081A13Rik
Csrnp1	Asap3	Hist1h4d	Mast2	C330006K01Rik
Cst3	Asb1	Hist1h4h	Mbd3	C330019G07Rik
Cst7	Asb11	Hist2h2bb	Mbnl3	C4b
Cstad	Asb12	Hist2h2be	Mboat7	C530028O21Rik
Cstf2	Asb14	Hist2h3c1	Mbtps2	C77080
Cstf2t	Asb17	Hivep1	Mc1r	C78339
Cstf3	Asb2	Hk3	Mcat	C79127
Cstl1	Asb5	Hltf	Mcm10	C79407
Ctage5	Asb8	Hmbox1	Mcpt8	C80913
Ctbp1	Ascc1	Hmga1	Mcts1	C87436
Ctbs	Ascc2	Hmgcr	Mcts2	Cabin1
Ctdp1	Ascc3	Hmox2	Mdc1	Cables1
Ctdsp1	Ascl2	Hnrnpa0	Mdn1	Cabyr
Ctdspl2	Asf1a	Hnrnph2	Mdp1	Cacna1b
Ctf1	Asgr2	Homer1	Med14	Cacna1c
Ctla2a	Asns	Hopx	Med19	Cacna1i
Ctla2b	Asph	Hprt1	Med25	Cacna1s
Ctnna3	Aspm	Hpx	Meig1	Cacna2d4
Ctnnb1	Aspn	Hrh2	Men1	Cacnb2
Ctss	Asprv1	Hs1bp3	Mett10d	Cacnb4
Ctxn2	Asrgl1	Hs3st3b1	Mett11d1	Cacng1
Cuedc2	Ass1	Hsd17b6	Mex3c	Cacng4
Cutc	Asxl1	Hsp90aa1	Mfsd7a	Cacng5
Cux1	Asxl2	Hspa9	Mfsd8	Cacng6
Cux2	Atad1	Hspb9	Mgat1	Cacng8
Cwf19l2	Atad2b	Hspbap1	Mgl2	Cacybp
Cxcl10	Ate1	Id1	Micall1	Cadm3
Cxcl15	Atf1	Ide	Mid1ip1	Cage1
Cxcl2	Atf3	Idh3a	Mios	Calcoco1
Cxcr3	Atf6	Ifit2	Mitd1	Cald1
Cxcr5	Atf7	Ifitm1	Mks1	Calm1
Cxxc5	Atf7ip	Ifitm3	Mlec	Calm4
Cyb5	Atg10	Ifitm6	Mlh1	Calm5
Cyb561	Atg4a	Ifngr1	Mllt11	Caln1
Cyb561d1	Atg4c	Ifngr2	Mllt6	Camk2a
Cyb5r4	Atg4d	Ift57	Mlxipl	Camk2g
Cybrd1	Atg7	Ift80	Mmaa	Camk2n1
Cyfip2	Atl1	Igf1r	Mmadhc	Camkk1
Cyhr1	Atl3	Igsf8	Mmp21	Camkk2
Cyp11a1	Atoh8	Ikbkb	Mms19	Caml
Cyp21a1	Atp10a	Ikbkg	Moap1	Camta1
Cyp4f16	Atp11a	Ikzf2	Mobkl1b	Camta2
Cyp4f18	Atp11b	Il12rb2	Mobkl2c	Cand1
Cyp51	Atp13a2	Il17d	Morf4l1	Canx
Cyp8b1	Atp13a3	Il18rap	Morn5	Cap2
Cyth1	Atp1a1	Il1a	Moxd2	Capn11
Cyth4	Atp1a4	Il1b	Mpdu1	Capn12
Cytip	Atp1b1	Il2	Mphosph9	Capn3
D030056L22Rik	Atp1b3	Il21r	Mpnd	Capn5
D10Wsu52e	Atp2a2	Il2ra	Mrgpre	Capn7
D11Wsu47e	Atp2a3	Il3ra	Mrpl11	Capn8
D15Wsu169e	Atp2b1	Il4	Mrpl30	Capns1
D16Ertd472e	Atp2b2	Il4ra	Mrpl4	Caprin2
D16H22S680E	Atp2b4	Il6	Mrps18c	Capzb
D17Wsu92e	Atp2c1	Il8rb	Mrps6	Car12
D19Bwg1357e	Atp5g1	Ilf2	Msh5	Car13
D1Bwg0212e	Atp5g2	Ing3	Mst1r	Car4
D1Ertd622e	Atp5l2	Ing4	Mtap1s	Car5b
D230037D09Rik	Atp5o	Ino80	Mtmr11	Car6
D330022A01Rik	Atp5s	Inpp1	Mtmr2	Car8
D4Ertd22e	Atp6ap2	Inpp4a	Mtmr4	Carhsp1
D4Wsu53e	Atp6v0a1	Insig1	Mtrf1	Carm1
D5Wsu178e	Atp6v0a2	Insr	Mttp	Cars
D730040F13Rik	Atp6v0d1	Ints1	Mtvr2	Cartpt
D8Ertd738e	Atp6v0d2	Intu	Mudeng	Casc3
D930015E06Rik	Atp6v0e	Invs	Mutyh	Casr
Dact3	Atp6v1a	Iqch	Mx2	Cast
Dag1	Atp6v1c1	Irf1	Mxd4	Cav3
Dand5	Atp6v1c2	Irf2	Mxra8	Cbara1
Dao	Atp6v1d	Irf5	Mybl1	Cbl
Dap3	Atp6v1e2	Irg1	Mybl2	Cblb
Dbi	Atp6v1g3	Irgm2	Myc	Cblc
Dbt	Atp7a	Isy1	Myd116	Cbll1
Dcaf12	Atp8a1	Itch	Myef2	Cbr4
Dcakd	Atp8b2	Itfg3	Mylpf	Cbx2
Dck	Atp8b3	Itga2	Myo1g	Cbx3
Dclre1c	Atp8b4	Itga2b	Myo6	Cbx4
Dcp1b	Atp9b	Itga4	Mysm1	Cbx6-Nptxr
Dctn4	Atpaf1	Itgal	N6amt2	Cbx7
Dctpp1	Atpaf2	Itgam	Nab2	Cby1
Dcun1d3	Atpif1	Itgav	Naf1	Ccar1
Ddb2	Atrn	Itgb1bp1	Nagk	Ccbl1
Ddhd1	Atrnl1	Itgb2	Naip5	Ccbp2
Ddrgk1	Atrx	Itgb3	Nans	Ccdc101
Ddx11	Atxn1	Itgb7	Nap1l3	Ccdc109a
Ddx19a	Atxn10	Itih5	Napsa	Ccdc109b
Ddx19b	Atxn1l	Itk	Nasp	Ccdc114
Ddx24	Atxn2	Itm2b	Nat12	Ccdc115
Ddx25	Atxn3	Itm2c	Nat9	Ccdc116
Ddx26b	Atxn7	Itpr2	Nbeal2	Ccdc125
Ddx27	Atxn7l1	Itpr3	Nbn	Ccdc132
Ddx56	Atxn7l3	Itpripl1	Ncapd2	Ccdc135
Deb1	Auh	Itsn2	Ncapd3	Ccdc14
Decr2	Aven	Kat5	Ncdn	Ccdc142
Defb12	Avl9	Katnal1	Ncrna00117	Ccdc144b
Defb21	Avpr1b	Kbtbd2	Ndc80	Ccdc155
Defb25	Axin1	Kcna3	Ndufa1	Ccdc25
Defb29	Axl	Kcng1	Ndufa7	Ccdc30
Degs1	Aytl1b	Kcnn3	Ndufab1	Ccdc33
Dek	Azin1	Kcnq5	Ndufb11	Ccdc34
Dennd1b	B130006D01Rik	Kctd16	Ndufs4	Ccdc43
Dennd2d	B230120H23Rik	Kctd21	Ndufs7	Ccdc44
Dennd3	B230206H07Rik	Kctd6	Necap1	Ccdc45
Dennd5a	B230217C12Rik	Kdm2b	Necap2	Ccdc52
Depdc1a	B230219D22Rik	Kdm4a	Nek1	Ccdc53
Depdc1b	B2m	Kif11	Nepn	Ccdc62
Depdc6	B3galt2	Kif13a	Neu2	Ccdc63
Derl1	B3galt4	Kif13b	Nfatc2ip	Ccdc69
Dexi	B3galtl	Kif2a	Nfkbib	Ccdc80
Dffa	B3gnt2	Klc1	Nfkbid	Ccdc9
Dfna5	B3gnt5	Klf6	Nfkbie	Ccdc96
Dgcr8	B3gnt6	Klf7	Nfxl1	Ccin
Dgkg	B3gnt7	Klhl22	Nhedc1	Cckar
Dgkz	B3gntl1	Klhl23	Nkap	Ccl17
Dhcr24	B430306N03Rik	Klhl24	Nkiras2	Ccl2
Dhdds	B4galnt2	Klhl6	Nlrc5	Ccl25
Dhrs3	B4galnt3	Klhl8	Nlrx1	Ccm2
Dhrs7	B4galnt4	Klhl9	Nmi	Ccnb1
Dhrs7b	B4galt1	Klrb1f	Nmral1	Ccnb2
Dhrs9	B4galt3	Kpna3	Nob1	Ccnc
Dhx16	B4galt5	Kpna4	Nol12	Ccnd2
Dhx34	B4galt6	Ktelc1	Nop10	Ccndbp1
Dhx8	B630005N14Rik	LOC100302567	Nos3	Ccne1
Diablo	B830017H08Rik	Lair1	Notch4	Ccne2
Diap2	BB123696	Laptm5	Npas4	Ccnf
Dido1	BC002163	Lass4	Npdc1	Ccng1
Dip2b	BC002199	Lcn4	Nphp1	Ccng2
Dirc2	BC003267	Lcp1	Npl	Ccni
Dis3l2	BC003885	Lcp2	Npr1	Ccnj
Dlgap3	BC005537	Ldlrad1	Nqo2	Ccnl1
Dlx1as	BC013712	Ldlrap1	Nrbp1	Ccnt2
Dmkn	BC015286	Lfng	Nrgn	Ccpg1
Dmpk	BC016495	Lgals6	Nrm	Ccr1l1
Dmtf1	BC016579	Lgals9	Nrtn	Ccr5
Dmwd	BC017158	Lgmn	Nsbp1	Ccr6
Dna2	BC017647	Lhfp	Nsl1	Ccr9
Dnahc8	BC018473	Lime1	Nsun4	Ccrl1
Dnaic2	BC020535	Limk2	Nt5m	Cct2
Dnaja1	BC021614	Lin54	Ntn5	Cct8
Dnaja2	BC021785	Lin7c	Nub1	Cd14
Dnajb12	BC023744	Lix1	Nudcd1	Cd163
Dnajb2	BC023882	Lmnb1	Nudt19	Cd164
Dnajb4	BC024582	Lmo2	Nudt5	Cd1d2
Dnajb5	BC024659	Lmo4	Nuf2	Cd200r1
Dnajc10	BC024814	Lnpep	Nup205	Cd200r3
Dnajc15	BC027344	Lpar6	Nus1	Cd200r4
Dnajc16	BC030307	Lpin1	Nusap1	Cd207
Dnajc19	BC030867	Lpp	Nut	Cd24a
Dnajc2	BC031353	Lpxn	Nxt2	Cd2bp2
Dnajc25	BC032203	Lrch1	Oas1b	Cd300a
Dnajc27	BC033915	Lrig2	Oas1c	Cd300e
Dnajc5g	BC037112	Lrmp	Oas3	Cd302
Dnajc7	BC037703	Lrp10	Oasl1	Cd33
Dnali1	BC043301	Lrp12	Oasl2	Cd34
Dnase2b	BC048403	Lrp5	Ocel1	Cd3d
Dnm1l	BC048507	Lrp6	Ogfrl1	Cd40
Dock2	BC048644	Lrrc51	Olfml3	Cd44
Dock5	BC048943	Lrrc66	Olfr1	Cd5
Dohh	BC049635	Lrrc8b	Olfr1226	Cd55
Dok3	BC049807	Lrrc8d	Olfr1258	Cd74
Dopey1	BC050092	Lrrtm2	Olfr1414	Cd79b
Dopey2	BC055004	Lsm10	Olfr1509	Cd81
Dpf2	BC055111	Lsm14a	Olfr213	Cd84
Dpf3	BC055324	Lst1	Olfr325	Cd86
Dph2	BC057022	Ltc4s	Olfr328	Cd8b1
Dpp8	BC057893	Ly6e	Olfr433	Cd9
Dpy19l4	BC064033	Lyrm2	Olfr522	Cd93
Dpysl2	BC068281	Mageb3	Olfr646	Cd99l2
Drg2	Bace1	Malt1	Olfr649	Cdadc1
Dscr3	Bace2	Maml1	Olfr690	Cdan1
Dtnbp1	Bach1	Maml3	Olfr918	Cdc26
Dtx2	Bach2	Map3k1	Opn1mw	Cdc2a
Dtymk	Bad	Map3k14	Oprd1	Cdc2l5
Dus1l	Bag1	Map3k2	Orc2l	Cdc40
Dus2l	Bahcc1	Map3k3	Osm	Cdc42
Dus3l	Baiap2	Map3k6	Ostb	Cdc42bpb
Dusp13	Baiap2l1	Map3k7ip1	Ostc	Cdc42ep3
Dusp16	Baiap2l2	Map4k5	Otop1	Cdc42ep5
Dusp19	Bak1	Mapre1	Oxct1	Cdc42se2
Dut	Bambi	Mar6	Oxct2b	Cdc5l
Dvl1	Bank1	Mar7	Oxt	Cdc6
Dvl2	Banp	Mare	P2rx1	Cdc73
Dym	Bard1	Mat2a	P2rx2	Cdca4
Dync1li1	Bat2d	Mat2b	P2ry13	Cdca7
Dynlt1	Bat2l	Mbd2	P2ry6	Cdh1
Dyrk1a	Bat3	Mbnl1	Pa2g4	Cdk2ap1
Dyrk3	Bat5	Mcart1	Pak2	Cdk6
E130120F12Rik	Batf	Mcart6	Pak6	Cdk8
E130309D02Rik	Batf2	Mcph1	Paox	Cdkl1
E130311K13Rik	Bax	Mdm4	Papln	Cdkl2
E2f1	Baz1a	Me2	Pard3	Cdkl3
E2f2	Baz1b	Med13l	Park7	Cdkl4
E2f8	Baz2b	Med4	Parl	Cdkn1a
E330016A19Rik	Bbc3	Med6	Pars2	Cdkn1b
Eaf1	Bbs10	Mef2a	Pbxip1	Cdkn2aip
Eapp	Bbs12	Megf9	Pcbd2	Cdkn2aipnl
Ebag9	Bbs5	Meis1	Pcm1	Cdkn2c
Ebf4	Bbs9	Meis2	Pcna	Cdnf
Echdc1	Bcan	Metap2	Pcnt	Cdon
Echdc3	Bcap29	Mettl6	Pcolce	Cdr2
Edem1	Bcar3	Mettl8	Pdcd1	Cdrt4
Edem3	Bcas2	Mex3b	Pdcd4	Cds1
Eea1	Bcas3	Mfsd1	Pdhx	Cdt1
Eed	Bcat1	Mgst2	Pdss1	Cdv3
Eefsec	Bccip	Mical1	Per3	Cdx4
Efcab6	Bcdin3d	Micall2	Pet112l	Ceacam-ps1
Efhb	Bckdha	Mier1	Pet2	Ceacam10
Egfl7	Bckdhb	Mier3	Pex11a	Ceacam16
Egfl8	Bcl10	Mina	Pf4	Ceacam19
Egln1	Bcl11b	Mipep	Pfas	Cebpa
Egln3	Bcl2	Mipol1	Pfkfb1	Cela1
Egr3	Bcl2l1	Mkl1	Pfn3	Celsr1
Ehbp1l1	Bcl2l10	Mkrn2	Pgam1	Cenpa
Ehd4	Bcl2l11	Mll1	Pgam2	Cenpf
Ehmt2	Bcl2l13	Mllt10	Pgrmc1	Cenpj
Eid2	Bcl2l14	Mlxip	Phax	Cenpm
Eid3	Bcl2l15	Mmp9	Phf13	Cenpo
Eif2ak2	Bcl3	Mnat1	Phkg1	Cenpp
Eif2b1	Bcl6	Mobkl2a	Phldb1	Cep192
Eif2b3	Bcl7c	Mobkl3	Phospho2	Cep63
Eif2c4	Bcl9	Morn3	Phyh	Cep68
Eif2s1	Bclaf1	Morn4	Pi4k2a	Cep72
Eif2s3x	Bcmo1	Mphosph8	Pi4ka	Cep76
Eif3c	Bcor	Mpo	Pick1	Cerk
Eif3l	Bcorl1	Mppe1	Pigb	Cetn3
Eif4a2	Bcr	Mpzl1	Pigc	Cetn4
Eif4e3	Bdh2	Mr1	Pikfyve	Cfc1
Eif4enif1	Bend3	Mrm1	Pilrb1	Cfdp1
Eif5	Best3	Mrpl1	Pira1	Cfl2
Elac1	Bex6	Mrpl15	Pira11	Cga
Elavl1	Bfsp1	Mrpl33	Pira4	Cggbp1
Elf1	Bfsp2	Mrpl40	Pira6	Cgnl1
Elf2	Bhlha15	Mrpl45	Pitpnm1	Cgrrf1
Elfn2	Bhlha9	Mrpl48	Pkd1l3	Ch25h
Elmo1	Bhlhe40	Mrpl51	Pknox1	Chac1
Elmo2	Bhmt	Mrps5	Pla2g12a	Chac2
Elovl5	Bicd1	Mrvi1	Pla2g15	Chaf1b
Emb	Bicd2	Ms4a3	Pla2g2f	Chchd3
Emid1	Bid	Msh6	Plaa	Chchd4
Eml2	Bin1	Msl2	Plac1l	Chchd6
Emp3	Bin3	Msn	Pld3	Chd1
Emr1	Birc2	Mt1	Pld4	Chd4
Emr4	Birc3	Mt2	Plek2	Chd7
Enc1	Birc6	Mtap	Plekha3	Chd8
Eno1	Bivm	Mtap4	Plekha4	Chfr
Enpp3	Blcap	Mtap7d1	Plekhb2	Chga
Enpp5	Blm	Mterf	Plekhh3	Chic1
Enthd1	Blmh	Mtf2	Plk3	Chka
Entpd4	Bloc1s2	Mtg1	Plod1	Chm
Entpd5	Bloc1s3	Mthfd1	Plp2	Chmp2b
Eny2	Blvrb	Mthfd1l	Pmvk	Chmp4b
Ep300	Bmf	Mthfd2	Pnmal1	Chmp5
Epb4.1	Bmp2k	Mthfs	Pnp1	Chmp6
Epb4.2	Bmp8a	Mtif3	Pnrc2	Chn2
Epm2a	Bmpr1a	Mtl5	Pogk	Chpt1
Eps15	Bmpr2	Mtmr6	Pola1	Chrac1
Eps15l1	Bnip1	Mtr	Polb	Chrdl2
Ercc6l	Bnip2	Muc13	Pold2	Chrm1
Ergic2	Bnip3	Muc20	Poll	Chrna2
Erh	Bnip3l	Mx1	Polm	Chrnb1
Erich1	Bod1	Mxi1	Poln	Chst11
Erlin2	Bod1l	Myadm	Polr2a	Chst14
Ermp1	Bok	Myb	Polr2f	Chst5
Ern1	Bpgm	Mycbp2	Pop4	Chst8
Ero1l	Bpil2	Myct1	Pou2f2	Chsy1
Erp44	Bptf	Myh9	Ppard	Chuk
Espn	Braf	Myl10	Ppbp	Cidea
Esyt1	Brca1	Myl6b	Ppia	Cilp2
Etnk1	Brd1	Myl9	Ppid	Cited4
Evi2a	Brd3	Myo1a	Ppif	Ckap2l
Evi2b	Brd4	Myo1f	Ppil5	Ckap4
Exd1	Brd7	Myo5a	Ppp1r11	Ckap5
Exd2	Bre	Myo9b	Ppp1r12c	Ckm
Exoc2	Brf1	Myst3	Ppp1r14b	Ckmt2
Exoc3	Bri3	N4bp1	Ppp1r16b	Cks2
Exoc5	Brms1l	N4bp2l1	Ppp1r2	Clasp2
Exoc6	Brp44	Naaa	Ppp1r9b	Clca3
Exoc7	Brp44l	Naga	Pqlc2	Clcc1
Exog	Brpf3	Naip2	Pram1	Clcn1
Exosc4	Brsk2	Narg1l	Pramef8	Clcn6
Extl2	Brunol6	Nccrp1	Prcc	Cldn10
Eya2	Brwd2	Nceh1	Preb	Cldn14
Ezh1	Bsn	Ncf1	Prg3	Cldn20
F10	Bsnd	Ncf2	Prkaa1	Cldn3
F12	Bst1	Nck1	Prkag1	Cldn5
F2r	Btaf1	Nckap1l	Prl2c1	Cldnd1
F2rl2	Btbd10	Ncoa3	Prpf31	Clec11a
F630110N24Rik	Btbd11	Ncoa4	Prpf39	Clec12b
Fadd	Btbd6	Ncoa7	Prr13	Clec1a
Fads2	Btbd7	Ncor2	Prr7	Clec2l
Faf1	Btd	Ndfip2	Prrc1	Clec4f
Fah	Btf3l4	Ndrg3	Prrg2	Clec4g
Fam102a	Btg1	Ndufa8	Prss27	Clic4
Fam108b	Btg2	Nedd4	Prss28	Clic6
Fam108c	Btg4	Nedd4l	Prtn3	Clint1
Fam109a	Btk	Nedd9	Psd4	Clip2
Fam109b	Btn1a1	Nek3	Psip1	Clk1
Fam111a	Btn2a2	Nek6	Pskh1	Clk3
Fam113a	Btnl9	Nek7	Psma4	Cln5
Fam117a	Btrc	Nek9	Psma7	Clns1a
Fam120b	Bud13	Neurl3	Psmc6	Clspn
Fam125a	Butr1	Nf1	Pstk	Clstn1
Fam134b	Bves	Nfatc2	Pstpip2	Clstn3
Fam148a	Bzrap1	Nfatc3	Ptgir	Clta
Fam158a	Bzw1	Nfatc4	Ptms	Cltc
Fam162a	Bzw2	Nfe2	Ptp4a3	Cluap1
Fam168b	C030006K11Rik	Nfil3	Ptplad1	Cma1
Fam171b	C030017K20Rik	Nfkb1	Ptpn7	Cmas
Fam175a	C030034I22Rik	Nfkbil1	Ptprv	Cmbl
Fam178a	C030044B11Rik	Nfkbiz	Pttg1ip	Cml3
Fam18a	C030046E11Rik	Ngly1	Puf60	Cmpk1
Fam20b	C130026I21Rik	Nhlrc3	Pus3	Cmtm6
Fam35a	C130039O16Rik	Nicn1	Pxk	Cnbp
Fam36a	C1d	Nin	Pygo2	Cnga1
Fam3b	C1galt1	Ninj1	Pyroxd2	Cnih3
Fam3c	C1qa	Nipa1	Qtrtd1	Cnih4
Fam46d	C1ql2	Nisch	Rab21	Cnksr3
Fam49b	C1qtnf6	Nit2	Rab2b	Cnn2
Fam53a	C1qtnf7	Nlrc4	Rab32	Cnnm2
Fam55d	C1qtnf9	Nlrp3	Rab35	Cno
Fam57b	C1rl	Nol7	Rab3a	Cnot1
Fam65a	C230081A13Rik	Nosip	Rabggta	Cnot10
Fam65b	C330006K01Rik	Notch3	Rabggtb	Cnot2
Fam69a	C330007P06Rik	Nova2	Rabl5	Cnot4
Fam69b	C330019G07Rik	Nptn	Rad23a	Cnot6
Fam71e1	C3ar1	Nr1h4	Ran	Cnpy1
Fam71f2	C4b	Nr1i3	Rangap1	Cntf
Fam73b	C530028O21Rik	Nr2c1	Rbak	Cntln
Fam78a	C5ar1	Nr3c1	Rbbp4	Cntnap2
Fam82a2	C77080	Nr4a1	Rbbp5	Cntrob
Fam83d	C78339	Nr6a1	Rbbp7	Cog5
Fam83e	C79127	Nrap	Rbm10	Cog7
Fam86	C79407	Nrg4	Rbm18	Col11a2
Fam96a	C80913	Nrip1	Rbm34	Col14a1
Fam96b	C87436	Nsf	Rbm41	Col15a1
Fancd2	Cab39l	Nsmaf	Rbm8a	Col17a1
Fance	Cabin1	Nsun3	Rc3h2	Col18a1
Fancm	Cables1	Nt5dc3	Rcc1	Col8a1
Far1	Cabyr	Ntng2	Rdh11	Col9a1
Fastkd1	Cacna1b	Nubp1	Rdh14	Col9a2
Fastkd5	Cacna1c	Nufip2	Reep1	Col9a3
Fbf1	Cacna1i	Numa1	Rel	Colq
Fblim1	Cacna1s	Numbl	Repin1	Commd7
Fbp2	Cacna2d4	Nup107	Retnlg	Commd8
Fbxl17	Cacnb2	Nup54	Rev1	Comt1
Fbxl18	Cacnb4	Nup88	Rexo4	Copb1
Fbxl19	Cacng1	Nup98	Rfc2	Copg
Fbxo11	Cacng3	Nwd1	Rfx1	Copg2
Fbxo21	Cacng4	Obfc1	Rg9mtd2	Cops4
Fbxo27	Cacng5	Ocrl	Rhobtb2	Coq10b
Fbxo3	Cacng6	Ogt	Rhod	Coro1a
Fbxo31	Cacng8	Oit3	Rhot1	Coro2a
Fbxo34	Cacybp	Olfr374	Rictor	Coro7
Fbxo4	Cadm3	Olfr417	Rimbp3	Cotl1
Fbxo43	Cage1	Orai1	Riok2	Cox10
Fbxo47	Calcoco1	Orai2	Rln3	Cox11
Fbxo48	Cald1	Orc5l	Rmnd5b	Cox16
Fbxw10	Calhm2	Ormdl3	Rnase4	Cox4i1
Fcer1g	Calm1	Os9	Rnasek	Cox4i2
Fcgr1	Calm3	Osbp	Rnf113a1	Cox7a2l
Fcgr2b	Calm4	Osbpl3	Rnf121	Cox8c
Fcgr3	Calm5	Osbpl8	Rnf149	Cpa1
Fcgr4	Caln1	Osbpl9	Rnf166	Cpb1
Fcgrt	Calr3	Osgin1	Rnf181	Cpeb3
Fcho1	Camk1d	Ostf1	Rnf44	Cpeb4
Fcho2	Camk2a	Otos	Rnf6	Cplx1
Fcrl1	Camk2g	Oxr1	Rnft2	Cplx2
Fdps	Camk2n1	P2rx4	Rnpep	Cpn1
Fem1a	Camkk1	P2rx7	Rnpepl1	Cpn2
Fermt3	Camkk2	P2ry14	Rnu11	Cpne5
Ffar1	Caml	Pabpc1	Rpain	Cpox
Ffar2	Camta1	Pacsin2	Rpl10	Cpped1
Ffar3	Camta2	Padi4	Rpl10a	Cpsf2
Fgd2	Cand1	Pafah1b2	Rpl18	Cpsf6
Fgd3	Cand2	Pafah2	Rpl26	Cpsf7
Fh1	Canx	Pak4	Rpl3	Cpvl
Fignl1	Cap1	Pam	Rpl36	Cpxm1
Fis1	Cap2	Pank1	Rpl39	Cpxm2
Fkbp14	Capg	Pank3	Rpl7	Cpz
Fkbp1a	Capn11	Papolg	Rpl7l1	Cr1l
Fkbp1b	Capn12	Paqr7	Rpph1	Cradd
Fkbp3	Capn2	Parp11	Rprd2	Cramp1l
Fkbp4	Capn3	Parp14	Rps16	Crat
Fkbp5	Capn5	Parp16	Rps28	Creb1
Fkbp6	Capn7	Parp8	Rps6ka4	Creb3l2
Fkbp7	Capn8	Pcx	Rps6kc1	Creg1
Fkrp	Capns1	Pcyox1l	Rpusd2	Creg2
Fktn	Caprin2	Pcyt1b	Rragb	Crhr1
Fli1	Capza2	Pdcd10	Rrs1	Crhr2
Flna	Capzb	Pde4a	Rspo1	Crim1
Flnb	Car12	Pdia4	Rtbdn	Cript
Flot1	Car13	Pdk3	Rttn	Crk
Flt3l	Car4	Pdlim5	Rwdd1	Crkl
Flywch1	Car5b	Pdpk1	Ryr1	Crls1
Fmc1	Car6	Pdss2	S100a14	Crtac1
Fmnl1	Car8	Pdzk1ip1	S100a4	Crtc1
Fnbp1	Carhsp1	Pecam1	S100a5	Crtc3
Fnip1	Carm1	Pef1	S100a6	Cryab
Folr2	Cars	Pepd	S3-12	Cryba1
Fosl2	Cars2	Per2	Saal1	Cryba4
Foxa3	Cartpt	Pgd	Sac3d1	Crybb3
Foxj2	Casc3	Pggt1b	Safb	Crybg3
Foxn4	Casp3	Pglyrp2	Sap30	Crygb
Foxs1	Casp6	Pgm2	Saps2	Crygn
Fpgt	Casp8	Pgp	Sc5d	Cs
Frrs1	Casr	Phactr4	Scamp2	Csdc2
Frs3	Cass4	Phf12	Scamp4	Csf1
Fryl	Cast	Phf17	Scnm1	Csf1r
Fstl3	Cav3	Phf21a	Scpep1	Csf2
Fth1	Cbara1	Phf21b	Sdc4	Csf3
Ftl1	Cbfa2t2	Phlpp1	Sdccag1	Csf3r
Fuca2	Cbfa2t3	Phtf2	Sdf2	Csgalnact1
Furin	Cbl	Phxr4	Sec1	Csnk1a1
Fusip1	Cblb	Pi16	Sec11c	Csnk1g1
Fut7	Cblc	Pi4k2b	Sec14l2	Csnk1g3
Fxn	Cbll1	Pias2	Sec24c	Csnk2a1
Fxyd1	Cbr4	Picalm	Sec61a1	Csnk2a2
Fxyd4	Cbwd1	Pigh	Selm	Cspg5
Fxyd5	Cbx2	Pigv	Serf2	Cspp1
Fyco1	Cbx3	Pigy	Serinc3	Csrp1
Fzd4	Cbx4	Pik3cd	Serpina3g	Csrp2
Fzd6	Cbx6-Nptxr	Pik3cg	Serpine1	Csrp2bp
Fzr1	Cbx7	Pik3r5	Serpini1	Csrp3
G6pc3	Cby1	Pik3r6	Sertad3	Cst6
Gab2	Ccar1	Pilrb2	Set	Ctbp2
Gab3	Ccbl1	Pira3	Sfpi1	Ctcf
Gabarapl2	Ccbl2	Pira7	Sfrs1	Ctcfl
Gabbr1	Ccbp2	Pisd	Sfrs18	Ctf2
Gabpb1	Ccdc101	Pisd-ps1	Sgta	Ctgf
Gadd45g	Ccdc109a	Pisd-ps3	Sh2b2	Ctnna1
Gadd45gip1	Ccdc109b	Pitpna	Sh3bp1	Ctnnbl1
Gal	Ccdc111	Pkd1l2	Sh3glb2	Ctr9
Galnt1	Ccdc112	Pkig	Sh3tc1	Ctrb1
Galnt10	Ccdc114	Pkm2	Sh3yl1	Ctsc
Galnt11	Ccdc115	Pla2g3	Shcbp1	Ctsd
Galnt3	Ccdc116	Pla2g4a	Shoc2	Ctse
Galnt6	Ccdc12	Pla2g5	Sigmar1	Ctsh
Gapdh	Ccdc125	Plac8	Sirt2	Ctsj
Gapdhs	Ccdc130	Plau	Sirt6	Ctsk
Gapt	Ccdc132	Plaur	Slc11a1	Ctso
Garnl1	Ccdc135	Plcb4	Slc11a2	Cttn
Gars	Ccdc138	Plcg1	Slc13a2	Cttnbp2nl
Gas2l1	Ccdc14	Plec1	Slc15a3	Cuedc1
Gas7	Ccdc142	Plek	Slc16a4	Cugbp1
Gata1	Ccdc144b	Plekhb1	Slc20a2	Cul1
Gatad1	Ccdc155	Plekhg3	Slc22a5	Cul3
Gba	Ccdc19	Plekhg5	Slc25a23	Cul4a
Gbas	Ccdc25	Plekhm2	Slc25a35	Cul5
Gbp5	Ccdc30	Plekho2	Slc25a42	Cx3cl1
Gck	Ccdc32	Plscr2	Slc25a43	Cxcl1
Gclm	Ccdc33	Plxdc2	Slc25a46	Cxcl11
Gcn1l1	Ccdc34	Plxnd1	Slc26a2	Cxcl13
Gcnt1	Ccdc41	Pnpla1	Slc2a6	Cxcl16
Gdf15	Ccdc43	Pnpla5	Slc2a9	Cxcl5
Gdf9	Ccdc44	Pogz	Slc30a7	Cxcr4
Gdi1	Ccdc45	Pold3	Slc31a1	Cxcr6
Gdi2	Ccdc50	Polg	Slc33a1	Cyb5b
Gfi1b	Ccdc52	Polr2g	Slc34a3	Cyb5d2
Gfm2	Ccdc53	Polr3c	Slc35a1	Cyb5r3
Ggct	Ccdc57	Polr3e	Slc35b1	Cycs
Ggt5	Ccdc6	Pomc	Slc35e3	Cyfip1
Gimap1	Ccdc62	Pop5	Slc38a7	Cygb
Gimap4	Ccdc63	Por	Slc39a3	Cyp17a1
Gimap5	Ccdc64	Ppm1a	Slc39a4	Cyp26b1
Gimap8	Ccdc69	Ppm1m	Slc43a1	Cyp26c1
Gimap9	Ccdc80	Ppm2c	Slc44a4	Cyp2ab1
Git2	Ccdc88a	Ppp1r3f	Slc46a3	Cyp2b10
Gla	Ccdc88b	Ppp1r8	Slc47a1	Cyp2c55
Glb1l	Ccdc88c	Ppp2r3a	Slco1a5	Cyp2d40
Glg1	Ccdc9	Ppp2r3c	Slfn10	Cyp2e1
Glipr1	Ccdc91	Ppp3cc	Slfn3	Cyp2f2
Glipr2	Ccdc96	Ppp4r2	Snai3	Cyp2s1
Glp1r	Ccdc97	Ppt1	Snhg6	Cyp2u1
Glrp1	Ccin	Pqlc3	Snip1	Cyp4f13
Glt25d1	Cckar	Prdx1	Snora69	Cyp4f15
Glt8d3	Ccl17	Prdx6	Snora70	Cyp4f17
Glud1	Ccl2	Prei4	Snora74a	Cyp4f39
Gm10079	Ccl24	Prhoxnb	Snord43	Cyp7a1
Gm10638	Ccl25	Prkab2	Snord87	Cyr61
Gm11272	Ccl3	Prkar1a	Snx15	Cysltr2
Gm11346	Ccl5	Prkcz	Snx19	Cyth3
Gm114	Ccl6	Prkd3	Snx3	Cytsa
Gm11808	Ccl9	Prkrip1	Spa17	Cytsb
Gm12166	Ccm2	Prmt5	Spag7	D030016E14Rik
Gm12528	Ccnb1	Prpf18	Spast	D030018L15Rik
Gm12581	Ccnb2	Prpf3	Spata6	D030074E01Rik
Gm13718	Ccnc	Prpsap1	Spats1	D10627
Gm14124	Ccnd2	Prr8	Spg21	D10Ertd322e
Gm14139	Ccnd3	Prss29	Sphk2	D10Ertd610e
Gm15772	Ccndbp1	Psap	Spna1	D10Jhu81e
Gm1661	Ccne1	Psma6	Srrd	D10Wsu102e
Gm2a	Ccne2	Psmb1	Srrt	D130043K22Rik
Gm3219	Ccnf	Psmb2	Ssbp4	D14Abb1e
Gm4659	Ccng1	Psmb7	Sssca1	D17H6S56E-3
Gm4735	Ccng2	Psmc2	St6galnac4	D18Ertd653e
Gm5077	Ccni	Psmd14	Stab1	D19Ertd386e
Gm5111	Ccnj	Psmg3	Stap2	D19Ertd737e
Gm5148	Ccnl1	Pspc1	Stard3	D19Wsu162e
Gm5447	Ccnt2	Pstpip1	Stat2	D230025D16Rik
Gm5464	Ccny	Ptgs1	Stk16	D2Ertd750e
Gm5475	Ccpg1	Ptplad2	Stk3	D330027H18Rik
Gm5506	Ccr1	Ptplb	Stoml3	D330028D13Rik
Gm5544	Ccr1l1	Ptpn12	Strn4	D330038O06Rik
Gm614	Ccr2	Ptpn22	Stx1b	D330045A20Rik
Gm6583	Ccr3	Ptpn4	Styx	D330050I23Rik
Gm6981	Ccr4	Ptpn6	Sucnr1	D430041D05Rik
Gm70	Ccr5	Ptprc	Suhw4	D5Ertd579e
Gm711	Ccr6	Ptprj	Sumo3	D630023F18Rik
Gm766	Ccr7	Ptprs	Supt6h	D630039A03Rik
Gm7904	Ccr9	Pum1	Surf4	D630042F21Rik
Gm8615	Ccrl1	Pura	Surf6	D6Ertd474e
Gm885	Ccrl2	Purb	Sympk	D6Mm5e
Gm8884	Ccrn4l	Pvt1	Syngr2	D6Wsu116e
Gm9047	Cct2	Qk	Sytl1	D6Wsu163e
Gm9104	Cct6b	Qser1	Tacstd2	D8Ertd82e
Gm9743	Cct8	Qsox1	Tada1l	D930048N14Rik
Gm9758	Cd14	R3hdm2	Taf12	Daam1
Gm9762	Cd163	Rab11a	Taf13	Dab2ip
Gm9790	Cd164	Rab18	Taf5l	Dad1
Gm9897	Cd180	Rab19	Taf6l	Daf2
Gm9904	Cd1d2	Rab27a	Tarbp2	Dagla
Gmeb1	Cd200r1	Rab27b	Tarsl2	Daglb
Gmeb2	Cd200r3	Rab33a	Tasp1	Dap
Gmfb	Cd200r4	Rab37	Tatdn3	Dapp1
Gmfg	Cd207	Rab8b	Tax1bp3	Dars
Gmip	Cd244	Rabepk	Tbc1d10b	Daxx
Gna15	Cd24a	Rabif	Tbl1x	Dbn1
Gnai3	Cd276	Rac1	Tbp	Dbndd2
Gnaq	Cd2ap	Rac2	Tbrg1	Dbpht2
Gnb1	Cd2bp2	Rad51l1	Tbrg4	Dbr1
Gnb4	Cd300a	Raf1	Tbx6	Dcaf10
Gng10	Cd300e	Rai1	Tcea1	Dcaf11
Gng12	Cd300lf	Raly	Tceb1	Dcaf13
Gng2	Cd302	Ramp1	Tceb2	Dcaf17
Gng8	Cd33	Ranbp2	Tcfe3	Dcaf5
Gnl3l	Cd34	Ranbp9	Tcirg1	Dcaf6
Golga2	Cd3d	Rap1a	Tctex1d1	Dcaf7
Golga7	Cd40	Rap2a	Tctex1d2	Dcaf8
Golm1	Cd44	Rap2c	Tctex1d4	Dcbld2
Golph3l	Cd47	Rarres2	Tctn2	Dchs1
Golt1b	Cd5	Rars	Tdpoz3	Dclre1a
Gorab	Cd52	Rasa1	Tecpr1	Dclre1b
Gorasp1	Cd53	Rasa3	Tecr	Dcp2
Got1	Cd55	Rasa4	Tect1	Dcpp3
Got2	Cd63	Rasgrp2	Tesk2	Dcst1
Gp1ba	Cd69	Rasl11a	Tex261	Dctn6
Gp9	Cd7	Rassf2	Tfam	Dcun1d1
Gpaa1	Cd74	Rbbp6	Tfdp2	Dcun1d5
Gpatch1	Cd79b	Rbks	Tfg	Ddc
Gpatch2	Cd80	Rbm16	Tfpt	Ddhd2
Gpatch8	Cd81	Rbm25	Tgif1	Ddi2
Gpbp1	Cd82	Rbm38	Thap1	Ddit4
Gpkow	Cd84	Rbm44	Thoc2	Ddn
Gpn1	Cd86	Rbm47	Thoc6	Ddo
Gpn3	Cd8b1	Rbms1	Thop1	Ddr1
Gpr107	Cd9	Rbms2	Thumpd2	Ddx1
Gpr114	Cd93	Rbpms	Tial1	Ddx10
Gpr120	Cd97	Rc3h1	Timeless	Ddx17
Gpr125	Cd99l2	Rcc2	Timm10	Ddx21
Gpr132	Cdadc1	Rchy1	Timm17a	Ddx3x
Gpr141	Cdan1	Rcor1	Tln1	Ddx47
Gpr155	Cdc123	Rcsd1	Tlr4	Ddx50
Gpr171	Cdc14a	Rdh10	Tm2d1	Ddx51
Gpr174	Cdc26	Rdm1	Tm6sf1	Ddx58
Gpr19	Cdc2a	Recql	Tmbim4	Ddx6
Gpr22	Cdc2l5	Reep3	Tmed2	Decr1
Gpr34	Cdc2l6	Refbp2	Tmem104	Dedd
Gpr35	Cdc40	Rell1	Tmem109	Dedd2
Gpr4	Cdc42	Relt	Tmem111	Def6
Gpr55	Cdc42bpb	Rev3l	Tmem120a	Def8
Gpr77	Cdc42ep3	Rfc1	Tmem126a	Defa-ps13
Gpr82	Cdc42ep5	Rfc4	Tmem150	Defb48
Gpr88	Cdc42se2	Rffl	Tmem151a	Dem1
Gprasp1	Cdc5l	Rfk	Tmem151b	Dennd1a
Gprin1	Cdc6	Rfx7	Tmem167	Dennd2c
Gpsm1	Cdc73	Rgs1	Tmem167b	Dennd4a
Gramd1c	Cdca4	Rgs12	Tmem173	Dennd4c
Gramd4	Cdca7	Rgs18	Tmem175	Denr
Grap2	Cdh1	Rgs2	Tmem194	Depdc5
Grb2	Cdk2ap1	Rgs3	Tmem194b	Depdc7
Grk6	Cdk5rap2	Rgs9bp	Tmem202	Dera
Gsdma	Cdk6	Rhbdd1	Tmem224	Det1
Gsdmd	Cdk8	Rhbdf2	Tmem30c	Dgat1
Gse1	Cdkal1	Rhobtb1	Tmem35	Dgcr6
Gsr	Cdkl1	Rhof	Tmem48	Dgka
Gss	Cdkl2	Rhog	Tmem50a	Dgkd
Gsto2	Cdkl3	Rhoh	Tmem59l	Dgke
Gstp2	Cdkl4	Ric8b	Tmem65	Dguok
Gstt2	Cdkn1a	Rilpl1	Tmem67	Dhcr7
Gstz1	Cdkn1b	Rilpl2	Tmem79	Dhfr
Gtf2a1	Cdkn2aip	Rin3	Tmtc2	Dhrs1
Gtf2f2	Cdkn2aipnl	Rmnd5a	Tnfaip1	Dhrs13
Gtf3a	Cdkn2c	Rnf10	Tnfaip8l2	Dhrs4
Gtf3c6	Cdkn2d	Rnf103	Tnfrsf12a	Dhtkd1
Gtl3	Cdnf	Rnf111	Tnfrsf9	Dhx15
Gtlf3b	Cdon	Rnf125	Tnfsf13b	Dhx30
Gtpbp1	Cdr2	Rnf130	Tnfsf4	Dhx32
Gtpbp2	Cdrt4	Rnf141	Tnnc1	Dhx36
Gtrgeo22	Cds1	Rnf144a	Tnni2	Dhx40
Gucy2d	Cds2	Rnf145	Tomm6	Diap1
Gusb	Cdt1	Rnf168	Tomt	Diap3
Gyk	Cdv3	Rnf169	Top3b	Dicer1
Gypc	Cdx4	Rnf215	Tor1aip1	Dimt1
H13	Ceacam-ps1	Rnf216	Tor3a	Dio1
H1foo	Ceacam10	Rnf217	Tox4	Dio2
H2-D1	Ceacam16	Rnf24	Tpd52l2	Dip2a
H2-M3	Ceacam19	Rnf43	Tpp2	Diras2
H2-M5	Cebpa	Rnls	Traip	Dis3
H2-Ob	Cebpb	Rock1	Trappc3	Dis3l
H2-T24	Cebpd	Rph3al	Trcg1	Disc1
H2afj	Cebpe	Rpia	Trem1	Disp2
H2afz	Cebpg	Rpl14	Trim14	Dkk3
H3f3b	Cela1	Rpl21	Trim26	Dlat
Hace1	Cela3b	Rpp21	Trim34	Dld
Hapln2	Celsr1	Rpp25	Trim41	Dleu2
Haus8	Cenpa	Rps15a	Trim50	Dlgap4
Havcr2	Cenpf	Rps27a	Trim58	Dlgap5
Hbp1	Cenpj	Rps6ka1	Trim59	Dll4
Hcfc1	Cenpm	Rps6ka3	Trnp1	Dlst
Hcfc1r1	Cenpo	Rptor	Troap	Dlx2
Hcfc2	Cenpp	Rras2	Trpc2	Dlx3
Hcls1	Cep110	Rreb1	Trub2	Dlx4
Hcn3	Cep135	Rrn3	Tsc1	Dmap1
Hcst	Cep152	Rrp12	Tsc22d2	Dmc1
Hdac10	Cep164	Rrp8	Tsc22d4	Dmxl1
Hdac6	Cep192	Rsbn1l	Tsen15	Dmxl2
Hdgf	Cep250	Rsf1	Tsen34	Dnahc10
Hdgfrp2	Cep55	Rsrc1	Tsen54	Dnahc11
Hdhd2	Cep63	Rsu1	Tsga10	Dnaja3
Heatr5a	Cep68	Rtcd1	Tshz1	Dnajb13
Helb	Cep70	Runx1	Ttc19	Dnajb14
Helq	Cep72	Runx2	Ttc21a	Dnajb6
Herc4	Cep76	Runx3	Ttc21b	Dnajb8
Herpud2	Cep78	S100a10	Ttc30a1	Dnajb9
Hexb	Cep97	S100a11	Ttll11	Dnajc1
Hfe	Cerk	S100a3	Ttll5	Dnajc11
Hhex	Cetn3	S1pr3	Tuba1a	Dnajc13
Hiatl1	Cetn4	S1pr4	Tuba1b	Dnajc18
Hif3a	Cfc1	Sacm1l	Tuba4a	Dnajc21
Higd1a	Cfdp1	Safb2	Tubb5	Dnajc5
Higd1b	Cfl2	Samd7	Tusc5	Dnajc5b
Hint1	Cflar	Samd8	Twf1	Dnajc6
Hira	Cga	Samhd1	Twf2	Dnalc1
Hirip3	Cggbp1	Samm50	Txndc12	Dnase1
Hisppd2a	Cgnl1	Samsn1	Txndc14	Dnase1l3
Hist1h1a	Cgrrf1	Sash3	Txndc15	Dnase2a
Hist1h1b	Ch25h	Sav1	Txndc3	Dnm1
Hist1h1d	Chac1	Sc4mol	Txndc5	Dnm2
Hist1h1e	Chac2	Scamp5	Tyk2	Dnmbp
Hist1h2ab	Chaf1b	Scand1	Tyw3	Dnmt3a
Hist1h2ac	Chchd3	Scarb2	Uba3	Dnmt3b
Hist1h2ad	Chchd4	Scd3	Uba52	Dnpep
Hist1h2ae	Chchd6	Scd4	Ube1l	Dnttip2
Hist1h2af	Chd1	Scgb1a1	Ube2a	Dock10
Hist1h2ag	Chd2	Scnn1g	Ube2cbp	Dock3
Hist1h2ah	Chd3	Sdccag8	Ube2d2	Dock8
Hist1h2ai	Chd4	Sdhaf1	Ube2d3	Dok1
Hist1h2ak	Chd7	Sdhb	Ube2o	Dok2
Hist1h2bc	Chd8	Sec14l1	Ube2s	Dot1l
Hist1h2be	Chd9	Sec22c	Ube2t	Dph3
Hist1h2bf	Chfr	Sec23ip	Ube2v2	Dph5
Hist1h2bg	Chga	Sec24b	Ube3b	Dpp4
Hist1h2bh	Chic1	Secisbp2l	Ube4a	Dpy19l1
Hist1h2bj	Chic2	Seh1l	Ubox5	Dpy19l3
Hist1h2bk	Chka	Sell	Ubr3	Dpys
Hist1h2bl	Chm	Sema4a	Ubxn2b	Dr1
Hist1h2bm	Chmp1b	Sema4f	Ufc1	Dram1
Hist1h2bn	Chmp2b	Senp7	Ugp2	Drd1a
Hist1h2bp	Chmp4b	Sept6	Ugt1a6b	Drd3
Hist1h3a	Chmp5	Sept9	Unc119	Drd4
Hist1h3b	Chmp6	Serinc2	Unc84a	Drg1
Hist1h3d	Chn2	Serpina3f	Unc84b	Drp2
Hist1h3e	Chordc1	Serpinb1a	Upf3a	Dse
Hist1h3f	Chpt1	Serpinb6a	Uqcrq	Dsn1
Hist1h3g	Chrac1	Sertad1	Uros	Dsp
Hist1h3h	Chrdl2	Sesn1	Use1	Dstyk
Hist1h3i	Chrm1	Sesn2	Usp16	Dtnb
Hist1h4a	Chrna2	Setd2	Usp39	Dtwd1
Hist1h4d	Chrna9	Setdb1	Usp53	Dtwd2
Hist1h4f	Chrnb1	Setdb2	Utp3	Dtx3l
Hist1h4h	Chst11	Sf3b1	Vamp8	Dtx4
Hist1h4i	Chst14	Sfi1	Vaultrc5	Dupd1
Hist1h4j	Chst5	Sfrs11	Vezf1	Dusp1
Hist1h4k	Chst8	Sfrs15	Vhl	Dusp10
Hist2h2ab	Chsy1	Sfrs2ip	Vim	Dusp11
Hist2h2ac	Chuk	Sgk3	Vmn2r29	Dusp12
Hist2h2bb	Cidea	Sgsh	Vprbp	Dusp14
Hist2h2be	Cilp2	Sh2b3	Vps11	Dusp2
Hist2h3b	Cisd2	Sh2d2a	Vps16	Dusp4
Hist2h3c1	Cish	Sh3bgrl	Vps4a	Dusp5
Hist2h3c2	Cited2	Sh3bp2	Vstm2l	Dusp6
Hist2h4	Cited4	Sh3gl1	Vti1a	Dusp7
Hist3h2a	Ckap2l	Sh3glb1	Was	Duxbl
Hist3h2bb	Ckap4	Sh3kbp1	Wbp11	Dvwa
Hivep1	Ckap5	Shank3	Wdr54	Dync1i2
Hk3	Ckb	Shox2	Wdr5b	Dync1li2
Hlcs	Ckm	Siah1a	Wdr77	Dynll1
Hltf	Ckmt1	Siglec1	Wdr81	Dynll2
Hmbox1	Ckmt2	Siglec5	Wdr82	Dynlrb2
Hmbs	Cks2	Sipa1l1	Wdr93	Dyrk1b
Hmg20b	Clasp1	Skil	Wfdc11	Dyrk2
Hmga1	Clasp2	Sla	Wfdc12	Dysf
Hmgcr	Clca3	Slain1	Wipi2	Dysfip1
Hmgn1	Clcc1	Slc15a4	Wnt8a	Dyx1c1
Hmox1	Clcn1	Slc17a4	Wrap53	Dzip1
Hmox2	Clcn3	Slc17a5	Wrb	Dzip3
Hmx2	Clcn6	Slc18a2	Wsb2	E030002O03Rik
Hnrnpa0	Cldn10	Slc20a1	Wwox	E030010A14Rik
Hnrnpab	Cldn14	Slc22a3	Xdh	E030025P04Rik
Hnrnph2	Cldn20	Slc23a2	Xk	E130009J12Rik
Hnrnpl	Cldn3	Slc24a5	Xkrx	E130012A19Rik
Homer1	Cldn5	Slc25a19	Xpo4	E130308A19Rik
Hopx	Cldnd1	Slc25a4	Xpot	E130309D14Rik
Hp	Clec11a	Slc26a11	Xrcc1	E230025N22Rik
Hprt1	Clec12a	Slc2a3	Xrcc4	E2f3
Hps1	Clec12b	Slc30a1	Yif1a	E2f5
Hps4	Clec16a	Slc32a1	Yipf1	E2f6
Hpx	Clec1a	Slc34a1	Ypel3	E2f7
Hrct1	Clec2d	Slc36a3	Yrdc	E330009J07Rik
Hrh2	Clec2e	Slc37a3	Ythdc2	E330013P04Rik
Hs1bp3	Clec2g	Slc39a9	Ythdf3	EG240055
Hs3st3b1	Clec2l	Slc3a2	Zbtb12	EG434371
Hscb	Clec4d	Slc4a7	Zbtb3	EG627782
Hsd17b10	Clec4e	Slc5a3	Zbtb39	ENSMUSG00000073431
Hsd17b6	Clec4f	Slc6a6	Zbtb5	ENSMUSG00000074747
Hsp90aa1	Clec4g	Slc6a9	Zbtb6	Eaf2
Hspa12b	Clic4	Slc7a1	Zc3h7a	Ear6
Hspa9	Clic6	Slc7a5	Zdhhc5	Ears2
Hspb7	Clint1	Slc7a8	Zfand2b	Ebf2
Hspb9	Clip1	Slc9a8	Zfand6	Ebpl
Hspbap1	Clip2	Slc9a9	Zfp113	Ece1
Hspbp1	Clk1	Slco2b1	Zfp12	Ece2
Hus1	Clk3	Slco3a1	Zfp13	Ecel1
Hyls1	Cln5	Slco4a1	Zfp14	Ecm1
I830077J02Rik	Clnk	Slfn2	Zfp142	Ect2
Ick	Clns1a	Slfn5	Zfp160	Edaradd
Id1	Clptm1l	Sltm	Zfp161	Edem2
Ide	Clrn3	Smad3	Zfp187	Edn3
Idh1	Clspn	Smarca2	Zfp192	Eef1a1
Idh3a	Clstn1	Smarcc2	Zfp219	Eef1a2
Idua	Clstn3	Smc4	Zfp317	Eef1g
Ier3ip1	Clta	Smcr8	Zfp36	Eef2k
Iffo1	Cltc	Smg6	Zfp384	Efcab10
Ifi27l1	Cluap1	Smoc1	Zfp472	Efcab4b
Ifit2	Clybl	Sms	Zfp553	Efcab5
Ifitm1	Cma1	Smu1	Zfp595	Efha1
Ifitm3	Cmah	Smurf1	Zfp598	Efhc1
Ifitm6	Cmas	Snap29	Zfp61	Efhd1
Ifngr1	Cmbl	Snapc1	Zfp62	Efhd2
Ifngr2	Cmc1	Snapc3	Zfp623	Efr3a
Ifrg15	Cmklr1	Snrnp35	Zfp628	Eftud1
Ift20	Cml2	Snrpc	Zfp647	Egfl6
Ift57	Cml3	Snrpd1	Zfp661	Egr1
Ift74	Cmpk1	Sntb2	Zfp677	Egr2
Ift80	Cmtm6	Snw1	Zfp74	Ehbp1
Igf1r	Cmtm7	Snx1	Zfp740	Ehd1
Igsf8	Cnbp	Snx10	Zfp746	Ehf
Ikbkb	Cnga1	Snx11	Zfp758	Ehhadh
Ikbkg	Cnih	Snx12	Zfp759	Ehmt1
Ikzf2	Cnih3	Snx14	Zfp780b	Eid1
Il12rb2	Cnih4	Snx20	Zfp786	Eif1
Il17d	Cnksr3	Snx30	Zfp788	Eif1a
Il18rap	Cnn2	Snx32	Zfp809	Eif1b
Il1a	Cnnm2	Snx4	Zfp821	Eif2a
Il1b	Cno	Socs1	Zfp830	Eif2ak3
Il2	Cnot1	Socs6	Zfp839	Eif2ak4
Il21r	Cnot10	Sorbs1	Zfp846	Eif2c2
Il23a	Cnot2	Sos1	Zfp91	Eif2c3
Il27ra	Cnot4	Sos2	Zfp91-Cntf	Eif2s2
Il2ra	Cnot6	Sp3	Zfyve16	Eif3a
Il2rg	Cnot6l	Spata17	Zfyve26	Eif3b
Il3ra	Cnpy1	Spcs2	Zik1	Eif3f
Il4	Cnr2	Spen	Zkscan14	Eif3h
Il4ra	Cntf	Spg7	Zkscan3	Eif3j
Il6	Cntln	Spin1	Zrsr2	Eif4e
Il8rb	Cntnap2	Spire2	Zscan12	Eif4e2
Ilf2	Cntrob	Spn	Zscan21	Eif4ebp1
Ilk	Cog5	Spna2	Zswim3	Eif4ebp2
Imp3	Cog7	Spnb4	Zufsp	Eif4g2
Ing3	Col11a2	Spns2	Zw10	Eif5b
Ing4	Col14a1	Spns3	a	Eif6
Ing5	Col15a1	Spop		Elavl2
Ino80	Col17a1	Spp1		Elf3
Ino80e	Col18a1	Srd5a3		Elk3
Inpp1	Col8a1	Srebf1		Elk4
Inpp4a	Col9a1	Srebf2		Ell
Inpp5j	Col9a2	Srgn		Ell2
Inppl1	Col9a3	Srm		Elmod3
Insig1	Colq	Srp68		Elovl2
Insr	Commd7	Srpk1		Elovl6
Ints1	Commd8	Srpk2		Elovl7
Ints4	Comt1	Srr		Elp2
Ints9	Copb1	Ssbp1		Elp3
Intu	Copg	Ssbp3		Emd
Invs	Copg2	Ssfa2		Emg1
Ipo13	Cops4	Ssh2		Emilin2
Ipo7	Copz1	Ssr3		Emilin3
Ipo8	Coq10b	Ssu72		Eml1
Iqcf4	Coq2	St3gal1		Eml4
Iqch	Coro1a	St3gal4		Emp2
Iqsec3	Coro1c	St6galnac6		Emx2os
Irf1	Coro2a	St7		Enah
Irf2	Coro6	St8sia4		Endod1
Irf2bp1	Coro7	Stag1		Endog
Irf5	Cotl1	Stam2		Engase
Irf7	Cox10	Stap1		Enho
Irg1	Cox11	Stard4		Enkur
Irgm2	Cox15	Stat5b		Enpep
Isy1	Cox16	Stk17b		Enpp4
Itch	Cox18	Stk38		Enpp6
Itfg3	Cox4i1	Suclg1		Ensa
Itga2	Cox4i2	Sufu		Entpd1
Itga2b	Cox6a1	Sumo2		Entpd3
Itga3	Cox6c	Susd3		Entpd7
Itga4	Cox7a2l	Suz12		Epas1
Itgal	Cox8c	Syf2		Epb4.1l2
Itgam	Cpa1	Syk		Epb4.1l4b
Itgav	Cpa3	Syncrip		Epb4.1l5
Itgb1bp1	Cpb1	Synj2bp		Epc1
Itgb2	Cpb2	Sypl		Epc2
Itgb3	Cpd	Syt11		Epha2
Itgb7	Cpeb2	Taf4b		Epha3
Itih5	Cpeb3	Tal1		Ephb2
Itk	Cpeb4	Taok3		Ephx1
Itm2b	Cplx1	Tap2		Ephx3
Itm2c	Cplx2	Tax1bp1		Epn2
Itpa	Cpn1	Tbc1d1		Epo
Itpr2	Cpn2	Tbc1d14		Eps8l3
Itpr3	Cpne2	Tbc1d15		Epsti1
Itpripl1	Cpne5	Tbc1d2b		Eral1
Itsn2	Cpox	Tbc1d7		Erbb2ip
Jmjd1c	Cpped1	Tbc1d8		Erc1
Josd1	Cpsf2	Tbl1xr1		Erc2
Jsrp1	Cpsf6	Tbl2		Ercc1
Jund	Cpsf7	Tbpl1		Ercc3
Jup	Cpt1a	Tcf20		Ercc6
Kat2a	Cpvl	Tcf4		Ercc8
Kat5	Cpxm1	Tcfe2a		Ergic1
Katna1	Cpxm2	Tcfec		Eri1
Katnal1	Cpz	Tdrd3		Eri3
Kbtbd2	Cr1l	Tec		Ermn
Kcna3	Cradd	Tep1		Ern2
Kcna7	Cramp1l	Tes		Erp27
Kcng1	Crat	Tet2		Errfi1
Kcnn3	Creb1	Tex2		Esam
Kcnq5	Creb3l2	Tgfb1		Esco2
Kcnu1	Creb3l3	Tgfbi		Esd
Kctd10	Creb5	Tgfbr1		Esf1
Kctd14	Crebl2	Tgfbr2		Esr1
Kctd16	Creg1	Thap4		Esrrb
Kctd20	Creg2	Thoc7		Esx1
Kctd21	Crem	Thrap3		Esyt2
Kctd6	Crhr1	Tiam1		Etf1
Kdelc1	Crhr2	Tifab		Ets2
Kdm2b	Crim1	Tigit		Etv3
Kdm3b	Cript	Tinf2		Etv4
Kdm4a	Crispld2	Tiparp		Etv5
Kif11	Crk	Tipin		Etv6
Kif13a	Crkl	Tjp1		Evi5
Kif13b	Crlf2	Tjp2		Evi5l
Kif18b	Crlf3	Tk1		Evpl
Kif2a	Crls1	Tlcd2		Ewsr1
Kif5b	Crot	Tle1		Exoc1
Kifap3	Crtac1	Tlk1		Exoc4
Kifc2	Crtc1	Tlr13		Exoc6b
Kin	Crtc3	Tm9sf4		Exosc8
Klc1	Cryab	Tmcc2		Extl1
Klf16	Cryba1	Tmed10		Extl3
Klf6	Cryba4	Tmem107		Eya3
Klf7	Crybb3	Tmem154		Ezh2
Klhdc1	Crybg3	Tmem161a		Ezr
Klhdc2	Crygb	Tmem168		F11r
Klhl17	Crygn	Tmem176a		F2rl1
Klhl22	Cs	Tmem176b		F3
Klhl23	Csdc2	Tmem180		F630043A04Rik
Klhl24	Csf1	Tmem19		F7
Klhl36	Csf1r	Tmem192		F730047E07Rik
Klhl6	Csf2	Tmem20		F830045P16Rik
Klhl8	Csf2ra	Tmem206		Fa2h
Klhl9	Csf2rb	Tmem209		Faah
Klrb1f	Csf2rb2	Tmem211		Fads1
Kpna1	Csf3	Tmem30a		Fads3
Kpna3	Csf3r	Tmem37		Fahd2a
Kpna4	Csgalnact1	Tmem40		Faim3
Kremen2	Csgalnact2	Tmem50b		Fam100a
Kri1	Csk	Tmem53		Fam100b
Krt12	Csnk1a1	Tmem55a		Fam101a
Krt16	Csnk1e	Tmem60		Fam102b
Krt86	Csnk1g1	Tmem63a		Fam105a
Ktelc1	Csnk1g3	Tmem64		Fam105b
Kti12	Csnk2a1	Tmem86b		Fam107b
L3mbtl3	Csnk2a2	Tmem93		Fam114a1
LOC100233175	Cspg5	Tmod3		Fam116a
LOC100272221	Cspp1	Tmsb4x		Fam117b
LOC100302567	Csrnp1	Tmx4		Fam118b
LOC100302626	Csrp1	Tnfrsf13b		Fam119a
Lair1	Csrp2	Tnfrsf14		Fam120a
Lalba	Csrp2bp	Tnfrsf1b		Fam123a
Laptm5	Csrp3	Tnfsf11		Fam125b
Larp4	Cst6	Tnfsf14		Fam126a
Larp7	Cstf2t	Tnip1		Fam126b
Lars	Cstf3	Tnk2		Fam128b
Lass2	Cstl1	Tnks2		Fam129a
Lass4	Ctage5	Tnpo1		Fam129b
Lcn4	Ctbp1	Tnrc6a		Fam131b
Lcp1	Ctbp2	Tnrc6b		Fam131c
Lcp2	Ctcf	Tns4		Fam134c
Ldlrad1	Ctcfl	Toe1		Fam136a
Ldlrap1	Ctdp1	Tom1l1		Fam13b
Lemd3	Ctf2	Top3a		Fam148b
Leprotl1	Ctgf	Topbp1		Fam154b
Letm2	Ctnna1	Tor1aip2		Fam159a
Lfng	Ctnnb1	Tpcn2		Fam160b1
Lgals1	Ctnnbl1	Tpd52		Fam161b
Lgals4	Ctr9	Tph2		Fam168a
Lgals6	Ctrb1	Tpm4		Fam169b
Lgals9	Ctsc	Tprkb		Fam174a
Lgi4	Ctsd	Tpst1		Fam175b
Lgmn	Ctse	Tpst2		Fam178b
Lhfp	Ctsh	Tpt1		Fam179b
Lhx6	Ctsj	Traf1		Fam181b
Lig4	Ctsk	Traf3ip2		Fam188a
Lime1	Ctso	Traf3ip3		Fam19a3
Limk1	Ctss	Tram1		Fam19a4
Limk2	Cttn	Trdmt1		Fam20a
Lin28	Cttnbp2nl	Treml1		Fam20c
Lin54	Cuedc1	Treml2		Fam23a
Lin7b	Cugbp1	Trerf1		Fam40a
Lin7c	Cul1	Trib1		Fam43b
Lingo3	Cul3	Trim13		Fam45a
Lipt1	Cul4a	Trim16		Fam46a
Lix1	Cul5	Trim24		Fam46b
Llgl1	Cutc	Trim30		Fam46c
Lmbr1l	Cux1	Trim44		Fam49a
Lmbrd2	Cux2	Trim72		Fam53b
Lmna	Cwf19l2	Trit1		Fam55c
Lmnb1	Cx3cl1	Trmt61a		Fam57a
Lmo2	Cxcl1	Trp53		Fam58b
Lmo4	Cxcl11	Trp53rk		Fam63a
Lnpep	Cxcl13	Trpc4ap		Fam65c
Lonp1	Cxcl16	Trpm2		Fam71a
Lpar5	Cxcl2	Trpm7		Fam71d
Lpar6	Cxcl5	Trpv2		Fam71f1
Lpcat4	Cxcr3	Trpv4		Fam73a
Lpin1	Cxcr4	Tsc22d3		Fam81a
Lpp	Cxcr5	Tsn		Fam82b
Lpxn	Cxcr6	Tspan32		Fam83a
Lrch1	Cxxc5	Tspan5		Fam83c
Lrig2	Cyb5	Tspyl3		Fam83h
Lrmp	Cyb561	Ttc12		Fam98a
Lrp10	Cyb561d1	Ttc32		Fam98b
Lrp12	Cyb5b	Ttc5		Fancc
Lrp5	Cyb5d2	Ttf1		Fancg
Lrp6	Cyb5r3	Tuba8		Fanci
Lrrc25	Cyb5r4	Tubb3		Fancl
Lrrc33	Cybrd1	Tubb6		Far2
Lrrc49	Cycs	Tubgcp5		Farp2
Lrrc51	Cyfip1	Tulp4		Fars2
Lrrc61	Cyfip2	Tusc3		Fasl
Lrrc66	Cygb	Twsg1		Fastkd2
Lrrc68	Cyp11a1	Txk		Fat2
Lrrc8b	Cyp17a1	Txndc11		Fbll1
Lrrc8d	Cyp26b1	Txnip		Fbln7
Lrriq3	Cyp26c1	Tyrobp		Fbn1
Lrrtm2	Cyp2ab1	Ubash3b		Fbp1
Lsm10	Cyp2b10	Ubc		Fbxl14
Lsm14a	Cyp2c55	Ube2h		Fbxl2
Lsm5	Cyp2d40	Ube2i		Fbxl20
Lsm6	Cyp2e1	Ube2l3		Fbxl22
Lsp1	Cyp2f2	Ube2l6		Fbxl3
Lst1	Cyp2s1	Ube2v1		Fbxl5
Ltb	Cyp2u1	Ube3c		Fbxl7
Ltb4r1	Cyp4f13	Ubl3		Fbxo17
Ltb4r2	Cyp4f15	Ubp1		Fbxo18
Ltc4s	Cyp4f17	Ubr7		Fbxo2
Luc7l	Cyp4f18	Ubtd1		Fbxo28
Ly6e	Cyp4f39	Ubxn11		Fbxo30
Ly6g5b	Cyp51	Ubxn6		Fbxo32
Ly9	Cyp7a1	Uchl4		Fbxo33
Ly96	Cyp8b1	Uck2		Fbxo36
Lyl1	Cyr61	Ugcg		Fbxo38
Lypd3	Cysltr2	Uhrf1bp1l		Fbxo40
Lypla1	Cyth1	Uimc1		Fbxo42
Lyrm2	Cyth3	Ulk2		Fbxo5
Lysmd1	Cyth4	Unc13a		Fbxo7
Lysmd3	Cytip	Unc5a		Fbxo9
Lyz2	Cytsa	Upp1		Fbxw11
M6prbp1	Cytsb	Uqcc		Fbxw14
Mageb3	D030016E14Rik	Urb2		Fbxw17
Magix	D030018L15Rik	Usp33		Fbxw4
Malt1	D030056L22Rik	Usp44		Fbxw7
Maml1	D030074E01Rik	Usp8		Fcgbp
Maml3	D10627	Usp9x		Fchsd2
Man2a1	D10Ertd322e	Vamp5		Fcrla
Man2a2	D10Ertd610e	Vapb		Fdft1
Manbal	D10Jhu81e	Vav1		Fdx1
Map3k1	D10Wsu102e	Vcl		Fech
Map3k12	D130043K22Rik	Vdr		Fem1b
Map3k14	D14Abb1e	Vkorc1l1		Fem1c
Map3k2	D15Wsu169e	Vmn2r15		Fez1
Map3k3	D16Ertd472e	Vpreb1		Fez2
Map3k6	D17H6S56E-3	Vps13d		Fgd4
Map3k7ip1	D17Wsu92e	Vps36		Fgd5
Map4k5	D18Ertd653e	Vps37b		Fgd6
Mapk11	D19Ertd386e	Vps37c		Fgf1
Mapk12	D19Ertd737e	Vwa5a		Fgf15
Mapkbp1	D19Wsu162e	Wbp2		Fgf2
Mapre1	D1Bwg0212e	Wbp4		Fgf21
Mapre2	D1Ertd622e	Wdfy4		Fgf3
Mar6	D230025D16Rik	Wdr37		Fgf6
Mar7	D2Ertd750e	Wdr41		Fgfr1op
Mare	D330027H18Rik	Wdr5		Fgl2
Mars	D330028D13Rik	Wdr59		Fgr
Mast2	D330038O06Rik	Wdr67		Fhad1
Mat2a	D330045A20Rik	Wdr70		Fhdc1
Mat2b	D330050I23Rik	Wdr78		Fhl1
Mbd2	D430041D05Rik	Wdsub1		Fhl2
Mbd3	D5Ertd579e	Wdyhv1		Fhod1
Mbnl1	D5Wsu178e	Wfs1		Ficd
Mbnl3	D630023F18Rik	Whsc1l1		Fig4
Mboat7	D630039A03Rik	Wnt11		Filip1l
Mbtps2	D630042F21Rik	Wtap		Fkbp15
Mc1r	D6Ertd474e	Wwp1		Fkbp9
Mcart1	D6Mm5e	Xiap		Fkbpl
Mcart6	D6Wsu116e	Xkr5		Flot2
Mcat	D6Wsu163e	Xpnpep2		Flrt1
Mcm10	D730040F13Rik	Xrn2		Flt1
Mcph1	D8Ertd82e	Yaf2		Flt3
Mcpt8	D930015E06Rik	Yipf4		Fmnl3
Mcts1	D930048N14Rik	Ythdc1		Fmr1nb
Mcts2	Daam1	Ythdf2		Fn3k
Mdc1	Dab2ip	Ywhab		Fnbp4
Mdm4	Dad1	Ywhae		Fndc3a
Mdn1	Daf2	Ywhag		Fndc3b
Mdp1	Dagla	Ywhah		Fndc5
Me2	Daglb	Ywhaq		Fndc7
Med13l	Dap	Ywhaz		Fnip2
Med14	Dapp1	Zadh2		Fnta
Med19	Dars	Zbed4		Fntb
Med25	Daxx	Zbtb40		Fos
Med4	Dbi	Zbtb44		Fosb
Med6	Dbn1	Zbtb8os		Fosl1
Mef2a	Dbndd2	Zc3h12a		Foxb1
Megf9	Dbpht2	Zc3h12c		Foxe1
Meig1	Dbr1	Zc3h12d		Foxi1
Meis1	Dcaf10	Zc3h14		Foxj1
Meis2	Dcaf11	Zc3h6		Foxj3
Men1	Dcaf12	Zc3hav1		Foxk1
Metap2	Dcaf13	Zc3hav1l		Foxl1
Mett10d	Dcaf17	Zcchc10		Foxn1
Mett11d1	Dcaf5	Zcchc4		Foxn2
Mettl6	Dcaf6	Zdhhc13		Foxn3
Mettl8	Dcaf7	Zdhhc18		Foxo3
Mex3b	Dcaf8	Zdhhc6		Foxp1
Mex3c	Dcakd	Zfp1		Foxp4
Mfsd1	Dcbld2	Zfp120		Foxred2
Mfsd7a	Dchs1	Zfp148		Fpgs
Mfsd8	Dck	Zfp236		Fpr2
Mgat1	Dclre1a	Zfp238		Freq
Mgl2	Dclre1b	Zfp27		Frk
Mgst2	Dclre1c	Zfp275		Frmd6
Mical1	Dcp2	Zfp324		Frs2
Micall1	Dcpp3	Zfp326		Fscn1
Micall2	Dcst1	Zfp335		Fshr
Mid1ip1	Dctn4	Zfp341		Fsip1
Mier1	Dctn6	Zfp345		Ftcd
Mier3	Dcun1d1	Zfp346		Ftsj3
Mina	Dcun1d3	Zfp369		Ftsjd1
Mios	Dcun1d5	Zfp36l2		Fubp3
Mipep	Ddb2	Zfp385a		Fus
Mipol1	Ddc	Zfp386		Fut4
Mitd1	Ddhd2	Zfp398		Fut8
Mkl1	Ddi2	Zfp410		Fxr1
Mkrn2	Ddit4	Zfp458		Fxr2
Mks1	Ddn	Zfp52		Fxyd2
Mlec	Ddo	Zfp53		Fxyd3
Mlh1	Ddr1	Zfp54		Fyb
Mll1	Ddx1	Zfp57		Fyn
Mllt10	Ddx10	Zfp609		Fzd2
Mllt11	Ddx17	Zfp652		G2e3
Mllt6	Ddx19a	Zfp692		G3bp2
Mlxip	Ddx21	Zfp704		G6pc
Mlxipl	Ddx25	Zfp706		Gabbr2
Mmaa	Ddx26b	Zfp708		Gabra5
Mmadhc	Ddx3x	Zfp715		Gabrr2
Mmp21	Ddx47	Zfp760		Gadd45a
Mmp9	Ddx50	Zfp777		Gadd45b
Mms19	Ddx51	Zfp868		Gak
Mnat1	Ddx58	Zfp873		Gal3st1
Moap1	Ddx6	Zfp874		Galc
Mobkl1b	Decr1	Zhx3		Galk2
Mobkl2a	Dedd	Zkscan5		Galnt2
Mobkl2c	Dedd2	Zmat3		Galnt7
Mobkl3	Def6	Zmiz2		Galnt9
Morf4l1	Def8	Zmym2		Galr1
Morn3	Defa-ps13	Zmym5		Gan
Morn4	Defb48	Zmynd8		Gapvd1
Morn5	Degs1	Znhit3		Garnl4
Moxd2	Dek	Znhit6		Gas2
Mpdu1	Dem1	Znrf1		Gas2l3
Mphosph8	Dennd1a	Zpbp		Gata2
Mphosph9	Dennd1b	Zpbp2		Gata5
Mpnd	Dennd2c	Zscan10		Gatad2a
Mpo	Dennd2d	Zwint		Gatad2b
Mppe1	Dennd3			Gbe1
Mpzl1	Dennd4a			Gbf1
Mr1	Dennd4c			Gbp2
Mrgpre	Dennd5a			Gbp6
Mrm1	Denr			Gbx1
Mrpl1	Depdc1b			Gcap14
Mrpl11	Depdc5			Gcc1
Mrpl15	Depdc6			Gcet2
Mrpl30	Depdc7			Gcg
Mrpl33	Dera			Gcgr
Mrpl4	Derl1			Gch1
Mrpl40	Det1			Gchfr
Mrpl45	Dexi			Gclc
Mrpl48	Dfna5			Gcm1
Mrpl51	Dgat1			Gcom1
Mrps18c	Dgcr6			Gcsh
Mrps5	Dgka			Gda
Mrps6	Dgkd			Gdap2
Mrvi1	Dgke			Gdf11
Ms4a3	Dgkg			Gdf5
Msh5	Dgkz			Gdf7
Msh6	Dguok			Gdpd2
Msl2	Dhcr24			Gem
Msn	Dhcr7			Gemin7
Mst1r	Dhfr			Gen1
Mt1	Dhrs1			Gfi1
Mt2	Dhrs13			Gfod1
Mtap	Dhrs3			Gfpt1
Mtap1s	Dhrs4			Gfpt2
Mtap4	Dhrs7			Gfra4
Mtap7d1	Dhrs7b			Gga2
Mterf	Dhrs9			Ggcx
Mtf2	Dhtkd1			Ggh
Mtg1	Dhx15			Ggnbp1
Mthfd1	Dhx30			Ggt6
Mthfd1l	Dhx32			Ggt7
Mthfd2	Dhx34			Ghdc
Mthfs	Dhx36			Ghrl
Mtif3	Dhx40			Gimap3
Mtl5	Dhx8			Gimap6
Mtmr11	Diap1			Gins1
Mtmr2	Diap2			Gins2
Mtmr4	Diap3			Gins4
Mtmr6	Dicer1			Gipc2
Mtr	Dido1			Gja5
Mtrf1	Dimt1			Gjb1
Mttp	Dio1			Gjd3
Mtvr2	Dio2			Gjd4
Muc13	Dip2a			Gk5
Muc20	Dip2b			Glb1
Mudeng	Diras2			Glce
Mutyh	Dirc2			Gldn
Mx1	Dis3			Gli2
Mx2	Dis3l			Glis2
Mxd4	Dis3l2			Glmn
Mxi1	Disc1			Glo1
Mxra8	Disp2			Glrx
Myadm	Dkk3			Glrx2
Myb	Dlat			Glrx3
Mybl1	Dld			Glrx5
Mybl2	Dleu2			Gls
Myc	Dlgap4			Glt1d1
[truncated: 5,144 more rows]
